# Supplementary material for: Disease related changes in ATAC-seq of iPSC-derived motor neuron lines from ALS patients and controls
Source: Nat Commun. 2024 May 2;15:3606. doi: 10.1038/s41467-024-47758-8 (PMC11066062; doi:10.1038/s41467-024-47758-8)
Supplement: Supplementary file 4 — Supplementary Data S1-10 [file 41467_2024_47758_MOESM4_ESM.xlsx]

## Sheet: Table_S1_FRiP_DARs
	baseMean	log2FoldChange	lfcSE	stat	pvalue	padj	Gene.Name	Annotation	Distance.to.TSS	ALS_gene_TSS
chr2:171433304-171434930	932.834	4.75414	0.132442	35.896	3.52649e-282	3.53922e-277	METTL8	promoter-TSS	-8	FALSE
chr14:35825896-35827188	1054.45	4.68763	0.134514	34.8488	4.44695e-266	4.463e-261	BRMS1L	exon	151	FALSE
chr10:22002756-22004178	711.551	4.57814	0.136344	33.5777	3.5479e-247	3.56071e-242	DNAJC1	5' UTR	254	FALSE
chr2:54723062-54724206	812.8	4.9165	0.147799	33.2648	1.2467e-242	1.2512e-237	EML6	Intergenic	-1378	FALSE
chr3:183635251-183637172	1186.31	3.91065	0.117849	33.1835	1.86223e-241	1.86895e-236	KLHL24	intron	589	FALSE
chr8:730446-731879	674.961	4.37405	0.132024	33.1308	1.07127e-240	1.07513e-235	ERICH1	promoter-TSS	76	FALSE
chr11:33700138-33701795	819.231	4.07125	0.122925	33.1198	1.53972e-240	1.54528e-235	C11orf91	promoter-TSS	-227	FALSE
chr10:97686592-97688069	743.672	4.52691	0.136814	33.088	4.42157e-240	4.43754e-235	AVPI1	promoter-TSS	-73	FALSE
chr2:62704796-62706444	1441.38	4.51803	0.136632	33.0671	8.82809e-240	8.85996e-235	EHBP1	promoter-TSS	-4	FALSE
chr7:23012879-23014484	839.042	4.32706	0.131205	32.9794	1.60248e-238	1.60826e-233	FAM126A	intron	469	FALSE
chr5:90558207-90559250	716.582	4.76824	0.14489	32.9093	1.61559e-237	1.62142e-232	ADGRV1	promoter-TSS	-71	FALSE
chr3:38024139-38025525	1653.93	4.76685	0.145746	32.7065	1.26217e-234	1.26673e-229	PLCD1	promoter-TSS	-45	FALSE
chr12:51424273-51425488	881.831	4.54404	0.139054	32.6781	3.19308e-234	3.20461e-229	SLC4A8	promoter-TSS	71	FALSE
chr3:167734316-167735926	1441.41	4.36206	0.133733	32.6177	2.30204e-233	2.31035e-228	PDCD10	promoter-TSS	-258	FALSE
chr7:44082062-44083129	959.073	4.92742	0.152322	32.3488	1.44327e-229	1.44848e-224	POLM	promoter-TSS	-56	FALSE
chr3:111674176-111675504	534.053	4.27444	0.132328	32.3019	6.57146e-229	6.59518e-224	PLCXD2	5' UTR	164	FALSE
chr1:179293212-179294225	487.902	4.62791	0.143336	32.2872	1.05845e-228	1.06227e-223	SOAT1	promoter-TSS	5	FALSE
chr1:182029162-182030408	974.101	4.65774	0.144556	32.2211	8.93599e-228	8.96825e-223	ZNF648	Intergenic	31927	FALSE
chr22:36386947-36388705	1153.78	4.68813	0.14614	32.0797	8.45712e-226	8.48765e-221	MYH9	5' UTR	241	FALSE
chr10:31759089-31761104	1212.19	4.09692	0.127757	32.068	1.23108e-225	1.23552e-220	ARHGAP12	Intergenic	148829	FALSE
chr11:61814559-61817420	1529.08	4.15062	0.12945	32.0636	1.41734e-225	1.42246e-220	FADS2	promoter-TSS	-213	FALSE
chr2:10811990-10813411	723.572	4.50896	0.141654	31.8309	2.41765e-222	2.42637e-217	PDIA6	5' UTR	138	FALSE
chr3:43621215-43622520	1017.79	4.49927	0.141455	31.807	5.18061e-222	5.19931e-217	ANO10	promoter-TSS	58	FALSE
chr7:66204677-66206098	680.309	4.43949	0.139764	31.7641	2.02761e-221	2.03493e-216	TPST1	5' UTR	116	FALSE
chr5:115625465-115626766	612.715	4.13691	0.130473	31.707	1.24579e-220	1.25029e-215	TMED7-TICAM2	promoter-TSS	63	FALSE
chr1:85275835-85277109	929.331	4.55218	0.143965	31.62	1.96215e-219	1.96923e-214	LOC646626	non-coding	114	FALSE
chrY:11292199-11294617	187.799	-10.3091	0.326359	-31.5882	5.36363e-219	5.38299e-214	GYG2P1	Intergenic	1128182	FALSE
chr4:70901704-70903524	647.479	3.82712	0.121342	31.5398	2.47211e-218	2.48103e-213	MOB1B	intron	274	FALSE
chr12:52032409-52033465	504.871	4.43276	0.140646	31.5172	5.04288e-218	5.06108e-213	NR4A1	intron	-4778	FALSE
chr7:38177718-38178915	922.641	4.34116	0.137761	31.5122	5.90345e-218	5.92477e-213	STARD3NL	5' UTR	111	FALSE
chr8:61713938-61715536	867.068	4.46372	0.141757	31.4886	1.24601e-217	1.25051e-212	MIR4470	promoter-TSS	-51	FALSE
chr7:44123152-44124369	764.815	4.68573	0.148819	31.4862	1.34151e-217	1.34635e-212	POLD2	promoter-TSS	-191	FALSE
chr5:108748220-108749857	1317.23	4.3791	0.139138	31.473	2.03398e-217	2.04132e-212	FER	intron	112	FALSE
chr12:32678727-32680049	750.287	4.5779	0.145459	31.4721	2.09506e-217	2.10263e-212	DNM1L	exon	188	FALSE
chr17:28811585-28813173	796.319	4.73938	0.150735	31.4418	5.43065e-217	5.45026e-212	FAM222B	promoter-TSS	56	FALSE
chr5:32312076-32313777	1091.47	4.53378	0.144204	31.4401	5.72687e-217	5.74755e-212	MTMR12	promoter-TSS	81	FALSE
chr11:78187906-78189379	1176.77	4.25449	0.135583	31.3792	3.89344e-216	3.90749e-211	KCTD21	promoter-TSS	-14	FALSE
chr2:219278534-219280114	887.836	4.11035	0.131013	31.3735	4.64916e-216	4.66595e-211	DNAJB2	promoter-TSS	6	FALSE
chr3:98522061-98523360	715.646	4.26536	0.135975	31.3687	5.40586e-216	5.42537e-211	CLDND1	5' UTR	355	FALSE
chr4:176065283-176066549	622.733	4.13657	0.132065	31.3223	2.32247e-215	2.33086e-210	WDR17	promoter-TSS	82	FALSE
chr15:65285969-65287409	628.25	4.44585	0.142182	31.2687	1.24175e-214	1.24623e-209	PARP16	5' UTR	154	FALSE
chr3:179562538-179563749	975.488	4.53091	0.1451	31.2262	4.70123e-214	4.7182e-209	ACTL6A	5' UTR	264	FALSE
chr11:22829174-22830301	446.499	4.36487	0.139802	31.2219	5.38227e-214	5.4017e-209	SVIP	promoter-TSS	124	FALSE
chr3:184561078-184562924	1325.22	4.26913	0.136781	31.2115	7.43275e-214	7.45958e-209	EPHB3	5' UTR	202	FALSE
chr9:4792119-4793741	1036.91	4.41333	0.141658	31.1549	4.34698e-213	4.36267e-208	RCL1	promoter-TSS	96	FALSE
chr7:135210856-135212179	762.698	4.30503	0.138981	30.9758	1.14321e-210	1.14733e-205	WDR91	promoter-TSS	46	FALSE
chr8:119873161-119874847	621.247	3.92074	0.126588	30.9725	1.26626e-210	1.27083e-205	DEPTOR	intron	349	FALSE
chr2:175167165-175168823	1249.89	4.37861	0.1415	30.9444	3.02437e-210	3.03529e-205	ATF2	promoter-TSS	212	FALSE
chr12:53078754-53080074	859.845	4.83321	0.156431	30.8967	1.32103e-209	1.3258e-204	SPRYD3	promoter-TSS	6	FALSE
chr4:52711751-52713159	730.946	4.37292	0.141797	30.8392	7.82232e-209	7.85056e-204	DANCR	promoter-TSS	61	FALSE
chr3:100491629-100493052	568.539	4.1916	0.135974	30.8266	1.15476e-208	1.15893e-203	TMEM45A	promoter-TSS	-278	FALSE
chr10:28302397-28303536	959.449	4.76417	0.154628	30.8105	1.89758e-208	1.90443e-203	MPP7	promoter-TSS	99	FALSE
chr10:68900515-68901816	877.768	4.28741	0.139259	30.7872	3.88497e-208	3.89899e-203	DDX50	promoter-TSS	-112	FALSE
chr21:7257626-7261501	179.56	-9.99923	0.3249	-30.7763	5.44313e-208	5.46278e-203	LOC102724219	Intergenic	-171073	FALSE
chr15:41971574-41973124	652.265	4.39344	0.1428	30.7664	7.38696e-208	7.41362e-203	EHD4	promoter-TSS	208	FALSE
chr11:95230354-95232587	1338.54	4.25026	0.138426	30.7041	5.01571e-207	5.03382e-202	SESN3	promoter-TSS	-389	FALSE
chr9:35603558-35605988	1364.18	4.21783	0.137502	30.6747	1.2371e-206	1.24157e-201	TESK1	promoter-TSS	-511	FALSE
chr2:190318999-190320204	583.479	4.35711	0.142086	30.6652	1.6586e-206	1.66458e-201	HIBCH	intron	443	FALSE
chr22:21013798-21015890	671.873	3.89008	0.126899	30.6549	2.27216e-206	2.28036e-201	P2RX6	promoter-TSS	-309	FALSE
chr12:6763899-6764834	961.626	4.53223	0.147977	30.628	5.18615e-206	5.20487e-201	PTMS	Intergenic	-1950	FALSE
chr9:113400690-113402017	753.923	4.54546	0.148614	30.5857	1.89859e-205	1.90544e-200	ALAD	promoter-TSS	-16	FALSE
chr13:23578498-23580235	865.368	4.32204	0.141424	30.5608	4.06318e-205	4.07785e-200	TNFRSF19	promoter-TSS	20	FALSE
chr3:122382815-122384746	651.241	3.77111	0.123402	30.5597	4.20809e-205	4.22328e-200	FAM162A	promoter-TSS	-395	FALSE
chr8:11015440-11017119	779.222	4.45589	0.14584	30.5533	5.10599e-205	5.12443e-200	MIR598	intron	19022	FALSE
chr11:3159600-3161099	805.674	4.55216	0.149007	30.5499	5.66731e-205	5.68777e-200	OSBPL5	intron	5002	FALSE
chr11:111926583-111927727	844.512	4.63501	0.151851	30.5235	1.27159e-204	1.27618e-199	DIXDC1	promoter-TSS	11	FALSE
chr17:21284118-21285365	781.916	4.67327	0.153206	30.5032	2.36349e-204	2.37202e-199	MAP2K3	promoter-TSS	86	FALSE
chr15:89087697-89089052	1093.09	4.62437	0.151614	30.501	2.52464e-204	2.53376e-199	ABHD2	5' UTR	225	FALSE
chr8:42152131-42153837	1449.57	4.60671	0.15115	30.4777	5.13977e-204	5.15833e-199	AP3M2	promoter-TSS	38	FALSE
chr2:60880735-60882269	781.336	4.08885	0.134227	30.4622	8.2472e-204	8.27697e-199	REL	promoter-TSS	7	FALSE
chr7:66075260-66076683	532.176	4.25888	0.139855	30.452	1.12643e-203	1.1305e-198	ASL	5' UTR	125	FALSE
chr15:43510129-43511854	1289.96	4.38544	0.144126	30.4279	2.34816e-203	2.35664e-198	TP53BP1	promoter-TSS	-264	FALSE
chr14:59187798-59189328	1075.62	4.39742	0.144689	30.3922	6.96626e-203	6.9914e-198	DAAM1	promoter-TSS	-100	FALSE
chr21:42495896-42497181	994.394	4.6239	0.152157	30.3891	7.65588e-203	7.68351e-198	LOC101930094	promoter-TSS	0	FALSE
chr5:149960110-149961380	720.367	4.49152	0.14789	30.3707	1.33828e-202	1.34312e-197	SLC26A2	promoter-TSS	8	FALSE
chr4:37685795-37687626	1743.29	4.39334	0.144888	30.3224	5.8111e-202	5.83208e-197	RELL1	promoter-TSS	-334	FALSE
chr13:100088324-100089929	631.927	4.03501	0.133241	30.2835	1.88846e-201	1.89528e-196	PCCA	promoter-TSS	112	FALSE
chr1:153963221-153964358	496.613	4.10016	0.135425	30.2761	2.36507e-201	2.37361e-196	SLC39A1	promoter-TSS	-149	FALSE
chr6:57089439-57091431	513.932	4.62925	0.152901	30.2761	2.36693e-201	2.37548e-196	ZNF451	intron	405	FALSE
chr2:178450439-178452027	1306.96	4.50241	0.14872	30.2743	2.49674e-201	2.50576e-196	PRKRA	promoter-TSS	-2	FALSE
chr3:105868288-105869964	944.186	4.14856	0.137167	30.2446	6.14734e-201	6.16953e-196	CBLB	promoter-TSS	-83	FALSE
chr22:40636016-40637490	1048.13	4.58522	0.151633	30.239	7.27435e-201	7.30061e-196	MKL1	promoter-TSS	-34	FALSE
chr2:27379863-27381344	669.782	4.29137	0.141995	30.2219	1.22294e-200	1.22735e-195	ZNF513	promoter-TSS	140	FALSE
chr7:27662141-27663356	597.75	4.59875	0.152178	30.2195	1.31317e-200	1.31791e-195	HIBADH	exon	252	FALSE
chr3:170221895-170223499	696.146	4.00273	0.132505	30.2082	1.85113e-200	1.85781e-195	PRKCI	exon	265	FALSE
chr17:27332245-27333455	615.569	4.47907	0.148436	30.175	5.03889e-200	5.05708e-195	WSB1	Intergenic	38829	FALSE
chr5:62403261-62404698	594.928	4.39688	0.145779	30.1613	7.6185e-200	7.646e-195	DIMT1	promoter-TSS	-20	FALSE
chr3:13479400-13480974	977.834	4.27802	0.142138	30.0977	5.19994e-199	5.21871e-194	HDAC11	promoter-TSS	22	FALSE
chr14:54396453-54397632	541.975	4.62996	0.153981	30.0684	1.2547e-198	1.25923e-193	CDKN3	promoter-TSS	88	FALSE
chr12:51025594-51026908	620.973	4.1974	0.139711	30.0436	2.64887e-198	2.65843e-193	SLC11A2	promoter-TSS	-110	FALSE
chr14:51093355-51095999	1076	4.36517	0.14533	30.0363	3.29664e-198	3.30854e-193	TRIM9	exon	1027	FALSE
chr2:30146216-30148093	1677.31	4.22181	0.140591	30.029	4.10506e-198	4.11988e-193	YPEL5	intron	271	FALSE
chr7:36152287-36153895	1430.03	4.22554	0.140744	30.0229	4.93079e-198	4.9486e-193	EEPD1	promoter-TSS	-136	FALSE
chr5:168578823-168580449	1066.91	4.33297	0.144325	30.0222	5.03186e-198	5.05003e-193	PANK3	promoter-TSS	-27	FALSE
chr10:73997422-73999628	1079.46	4.19445	0.139712	30.0221	5.05381e-198	5.07205e-193	VCL	intron	411	FALSE
chr3:195441852-195443898	1127.98	4.64446	0.154726	30.0174	5.81755e-198	5.83856e-193	ACAP2	5' UTR	213	FALSE
chr14:73457510-73459129	952.06	4.01476	0.133762	30.0142	6.40763e-198	6.43076e-193	NUMB	intron	260	FALSE
chr9:100098211-100100020	935.446	4.14017	0.13796	30.01	7.26384e-198	7.29007e-193	ERP44	promoter-TSS	-64	FALSE
chr1:184754094-184755776	1363.12	4.48872	0.149592	30.0065	8.08213e-198	8.11131e-193	EDEM3	promoter-TSS	-28	FALSE
chr21:14382547-14383859	1156.14	4.45508	0.148494	30.0017	9.31354e-198	9.34717e-193	HSPA13	promoter-TSS	-15	FALSE
chr7:127651275-127652700	941.709	4.28061	0.142739	29.9891	1.35964e-197	1.36455e-192	SND1	promoter-TSS	-1	FALSE
chr14:52551973-52553694	1312.54	4.43789	0.148032	29.9793	1.82575e-197	1.83235e-192	TXNDC16	promoter-TSS	-251	FALSE
chr8:92965091-92966507	794.964	3.94319	0.131606	29.9621	3.06482e-197	3.07589e-192	TRIQK	promoter-TSS	-210	FALSE
chr10:3172274-3173748	1269.04	4.47346	0.149367	29.9495	4.47135e-197	4.48749e-192	PITRM1	promoter-TSS	-170	FALSE
chr4:139082721-139084805	808.576	3.82186	0.127617	29.9479	4.68915e-197	4.70608e-192	ELF2	intron	651	FALSE
chr4:121869518-121870892	689.8	4.2908	0.143366	29.9291	8.2279e-197	8.2576e-192	BBS7	intron	292	FALSE
chr19:11737848-11739448	643.773	4.16874	0.139355	29.9145	1.27343e-196	1.27802e-191	ZNF823	intron	361	FALSE
chr14:74492939-74494270	1081.94	4.61011	0.154142	29.9082	1.53735e-196	1.5429e-191	ISCA2	promoter-TSS	-115	FALSE
chr16:56931254-56933270	758.988	4.03746	0.134998	29.9075	1.57374e-196	1.57942e-191	HERPUD1	exon	172	FALSE
chr9:127770936-127771950	806.051	4.83111	0.161648	29.8867	2.93322e-196	2.94381e-191	SH2D3C	promoter-TSS	-74	FALSE
chr8:11801946-11803389	976.926	4.47488	0.149749	29.8824	3.32926e-196	3.34128e-191	FDFT1	promoter-TSS	57	FALSE
chr11:17276131-17277349	668.36	4.46659	0.149481	29.8806	3.52021e-196	3.53292e-191	NUCB2	promoter-TSS	26	FALSE
chr3:38164620-38166350	977.324	4.16066	0.139281	29.8725	4.48519e-196	4.50138e-191	OXSR1	promoter-TSS	-50	FALSE
chr11:65353740-65355885	936.181	3.83404	0.128408	29.8582	6.86181e-196	6.88658e-191	TIGD3	promoter-TSS	2	FALSE
chr1:185315741-185317897	851.445	3.70466	0.124096	29.8532	7.96624e-196	7.99499e-191	IVNS1ABP	intron	510	FALSE
chr18:9474639-9476193	1173.98	4.8181	0.161422	29.8479	9.34135e-196	9.37507e-191	RALBP1	promoter-TSS	-116	FALSE
chrY:11294665-11296165	149.888	-9.94342	0.333184	-29.8436	1.06159e-195	1.06542e-190	GYG2P1	Intergenic	1126175	FALSE
chr5:173887565-173888607	658.573	4.07118	0.136492	29.8273	1.73103e-195	1.73728e-190	CPEB4	promoter-TSS	-242	FALSE
chr17:59331124-59332645	615.724	4.37293	0.146632	29.8224	2.00034e-195	2.00756e-190	YPEL2	intron	193	FALSE
chr9:15422142-15423590	640.484	4.24876	0.142561	29.803	3.56853e-195	3.58141e-190	SNAPC3	promoter-TSS	82	FALSE
chr14:75293757-75295492	602.661	3.93858	0.132193	29.7942	4.64201e-195	4.65877e-190	LINC01220	intron	221	FALSE
chr11:96389124-96390525	615.98	4.18097	0.1405	29.7577	1.37835e-194	1.38333e-189	CCDC82	promoter-TSS	94	FALSE
chr2:676102-677874	1843.85	4.37086	0.146978	29.7382	2.46297e-194	2.47186e-189	TMEM18	promoter-TSS	-284	FALSE
chr12:56103822-56105133	948.866	4.66278	0.15688	29.7218	4.00956e-194	4.02404e-189	PA2G4	TTS	159	FALSE
chr3:98900907-98902323	1013.88	4.25891	0.143294	29.7216	4.03817e-194	4.05274e-189	DCBLD2	promoter-TSS	74	FALSE
chr22:43013849-43015958	803.319	4.16764	0.140322	29.7007	7.52989e-194	7.55708e-189	PACSIN2	intron	272	FALSE
chr3:4492216-4493992	812.714	4.20955	0.14192	29.6615	2.41319e-193	2.4219e-188	ITPR1-DT	promoter-TSS	59	FALSE
chr15:44194333-44195822	750.09	4.22533	0.142507	29.65	3.39088e-193	3.40312e-188	FRMD5	promoter-TSS	216	FALSE
chr7:129433634-129435286	733.145	3.97211	0.134057	29.63	6.1388e-193	6.16096e-188	STRIP2	promoter-TSS	27	FALSE
chr3:131380971-131382402	931.199	4.6891	0.158453	29.593	1.83844e-192	1.84508e-187	NUDT16	promoter-TSS	16	FALSE
chr1:24744527-24746080	1131.53	4.68911	0.158562	29.5727	3.35844e-192	3.37056e-187	CLIC4	promoter-TSS	35	FALSE
chr3:113018695-113020067	509.184	4.08826	0.138247	29.5721	3.41527e-192	3.42759e-187	NEPRO	intron	327	FALSE
chr5:34928810-34930634	1120.66	4.22806	0.142986	29.5697	3.66287e-192	3.6761e-187	DNAJC21	5' UTR	129	FALSE
chr3:58433100-58434429	615.942	4.51755	0.152803	29.5645	4.2786e-192	4.29405e-187	PDHB	promoter-TSS	74	FALSE
chr4:184648218-184650250	967.642	4.03007	0.136326	29.562	4.609e-192	4.62564e-187	CASP3	promoter-TSS	241	FALSE
chr5:115543781-115545448	745.937	4.38901	0.148492	29.5571	5.31526e-192	5.33445e-187	FEM1C	5' UTR	279	FALSE
chr4:165112150-165113494	706.939	4.24704	0.143746	29.5454	7.52357e-192	7.55073e-187	TMEM192	promoter-TSS	50	FALSE
chr5:142769381-142771504	916.635	4.07111	0.137928	29.5161	1.78685e-191	1.7933e-186	ARHGAP26	promoter-TSS	59	FALSE
chr1:236281167-236282649	733.973	3.95816	0.134116	29.5129	1.9648e-191	1.97189e-186	ERO1B	5' UTR	131	FALSE
chr1:244451031-244452708	1080.31	4.54801	0.154121	29.5093	2.18453e-191	2.19242e-186	ADSS	5' UTR	264	FALSE
chr13:28718449-28719636	651.778	4.81229	0.163079	29.509	2.20942e-191	2.2174e-186	SLC46A3	promoter-TSS	-30	FALSE
chr8:123072201-123073566	434.094	4.23921	0.143669	29.5068	2.35203e-191	2.36052e-186	TBC1D31	intron	204	FALSE
chr9:35071684-35073259	918.322	4.45635	0.151037	29.5051	2.47558e-191	2.48452e-186	VCP	promoter-TSS	-164	TRUE
chr11:19116695-19117978	402.948	4.08486	0.138543	29.4843	4.57064e-191	4.58714e-186	ZDHHC13	intron	192	FALSE
chr3:138593755-138595204	781.159	4.05872	0.137703	29.4745	6.11838e-191	6.14047e-186	CEP70	promoter-TSS	-97	FALSE
chr15:41773831-41775393	976.148	4.51298	0.153156	29.4666	7.70871e-191	7.73654e-186	MAPKBP1	intron	178	FALSE
chr17:49763254-49764655	1058.82	4.60577	0.156337	29.4605	9.23391e-191	9.26724e-186	FAM117A	exon	201	FALSE
chr6:108847806-108849143	591.305	4.04065	0.137189	29.4532	1.14584e-190	1.14998e-185	ARMC2	promoter-TSS	59	FALSE
chr8:42391046-42392691	722.78	4.278	0.145248	29.4531	1.14831e-190	1.15246e-185	VDAC3	5' UTR	108	FALSE
chrX:14872715-14873946	551.379	4.71743	0.160172	29.4523	1.17523e-190	1.17948e-185	MOSPD2	promoter-TSS	-74	FALSE
chr15:69159965-69162076	750.134	4.27211	0.145113	29.4399	1.6963e-190	1.70242e-185	GLCE	intron	424	FALSE
chr5:49660688-49661207	172.639	-11.6914	0.397131	-29.4397	1.70551e-190	1.71166e-185	EMB	Intergenic	780452	FALSE
chr2:197452871-197454106	1168.5	4.48205	0.152262	29.4364	1.87835e-190	1.88513e-185	COQ10B	promoter-TSS	66	FALSE
chr15:42575032-42576280	927.318	4.72741	0.160626	29.4312	2.1908e-190	2.19871e-185	STARD9	promoter-TSS	-3	FALSE
chr17:75046353-75048096	777.481	4.41325	0.150076	29.4066	4.51565e-190	4.53195e-185	KCTD2	promoter-TSS	41	FALSE
chr16:70438427-70439918	845.034	4.43184	0.150877	29.3739	1.18413e-189	1.18841e-184	ST3GAL2	promoter-TSS	-85	FALSE
chr13:49935537-49937237	1024.79	4.18691	0.142551	29.3712	1.28001e-189	1.28463e-184	SPRYD7	non-coding	114	FALSE
chr1:248837713-248839369	1144.91	4.34764	0.148039	29.3681	1.40419e-189	1.40926e-184	ZNF672	5' UTR	363	FALSE
chr10:70145408-70147243	963.28	3.97516	0.135455	29.3468	2.62305e-189	2.63252e-184	TYSND1	exon	414	FALSE
chr11:13667777-13669533	1268.21	4.33741	0.147834	29.3397	3.23818e-189	3.24987e-184	FAR1	promoter-TSS	-4	FALSE
chr3:66499860-66501600	952.811	4.56421	0.155568	29.339	3.29962e-189	3.31153e-184	LRIG1	promoter-TSS	-309	FALSE
chr1:228139632-228140852	943.315	4.43891	0.15135	29.3287	4.46109e-189	4.47719e-184	GUK1	promoter-TSS	14	FALSE
chr13:52454922-52456252	642.811	3.87187	0.13206	29.3191	5.92157e-189	5.94295e-184	CKAP2	promoter-TSS	227	FALSE
chr15:90934119-90935920	637.562	3.94234	0.134491	29.313	7.08037e-189	7.10593e-184	UNC45A	5' UTR	134	FALSE
chr5:119070425-119071909	917.341	3.98545	0.136038	29.2967	1.144e-188	1.14813e-183	DMXL1	promoter-TSS	80	FALSE
chr6:79536452-79538160	738.159	4.08904	0.139605	29.29	1.39118e-188	1.3962e-183	LCA5	5' UTR	124	FALSE
chr8:66428215-66429903	883.45	3.80352	0.129904	29.2793	1.90177e-188	1.90864e-183	RRS1	promoter-TSS	31	FALSE
chr11:134252751-134254186	618.025	4.06004	0.138832	29.2443	5.31065e-188	5.32982e-183	ACAD8	promoter-TSS	-71	FALSE
chr7:30283827-30285947	1227.28	4.36724	0.149448	29.2224	1.00605e-187	1.00968e-182	ZNRF2	5' UTR	580	FALSE
chr9:37575426-37576989	438.391	4.0368	0.138168	29.2165	1.19602e-187	1.20034e-182	FBXO10	promoter-TSS	45	FALSE
chr19:51366015-51368505	1584.49	4.29683	0.147084	29.2134	1.31124e-187	1.31597e-182	ETFB	promoter-TSS	-842	FALSE
chr7:138001375-138002589	1099.88	4.23615	0.14504	29.2068	1.59109e-187	1.59684e-182	CREB3L2	5' UTR	119	FALSE
chr5:75510542-75512280	928.296	3.91393	0.134037	29.2005	1.91384e-187	1.92075e-182	COL4A3BP	promoter-TSS	218	FALSE
chr1:112714456-112716719	856.766	4.08488	0.139987	29.1803	3.44441e-187	3.45685e-182	PPM1J	promoter-TSS	-260	FALSE
chr7:32494926-32496437	741.423	3.95785	0.135645	29.1781	3.67675e-187	3.69002e-182	AVL9	promoter-TSS	256	FALSE
chr19:17469217-17470967	1621.82	4.6114	0.158064	29.1741	4.12745e-187	4.14235e-182	SLC27A1	promoter-TSS	-352	FALSE
chr10:44958993-44960373	616.486	4.26891	0.146337	29.1717	4.43304e-187	4.44904e-182	TMEM72-AS1	promoter-TSS	6	FALSE
chr1:48471487-48472828	626.551	3.80388	0.130415	29.1676	5.00189e-187	5.01994e-182	SPATA6	promoter-TSS	50	FALSE
chr14:23285447-23286870	863.326	4.40966	0.151192	29.1659	5.24761e-187	5.26655e-182	HOMEZ	promoter-TSS	-59	FALSE
chr10:73413107-73414646	621.047	4.36844	0.149783	29.1652	5.36123e-187	5.38059e-182	ANXA7	intron	208	FALSE
chr12:82685729-82687907	909.357	3.73373	0.128023	29.1646	5.46e-187	5.47971e-182	TMTC2	promoter-TSS	-337	FALSE
chr7:77695817-77697697	908.242	4.00515	0.137376	29.1547	7.28977e-187	7.31608e-182	RSBN1L	promoter-TSS	331	FALSE
chr1:67684819-67687013	1358.68	4.05469	0.139082	29.1533	7.58287e-187	7.61024e-182	GADD45A	intron	739	FALSE
chr1:27725264-27726588	1186.85	4.73881	0.162626	29.1394	1.13818e-186	1.14229e-181	FAM76A	promoter-TSS	-53	FALSE
chr8:73008349-73010069	492.021	4.1041	0.140905	29.1268	1.64429e-186	1.65022e-181	TERF1	intron	347	FALSE
chr18:35240414-35241609	635.79	4.26666	0.146495	29.1249	1.73554e-186	1.7418e-181	ZNF397	promoter-TSS	-18	FALSE
chr16:84503968-84505347	695.912	4.32982	0.148723	29.1133	2.44e-186	2.44881e-181	TLDC1	promoter-TSS	24	FALSE
chr12:88141541-88143049	780.512	4.06935	0.139847	29.0986	3.73755e-186	3.75104e-181	TMTC3	promoter-TSS	-1	FALSE
chr7:134316236-134317551	498.621	4.31654	0.148504	29.0668	9.43997e-186	9.47404e-181	SLC35B4	5' UTR	181	FALSE
chr1:159944967-159946330	449.356	4.45685	0.153557	29.024	3.27272e-185	3.28453e-180	IGSF9	promoter-TSS	-53	FALSE
chr3:38136447-38137880	804.361	4.42436	0.152498	29.0126	4.55758e-185	4.57403e-180	ACAA1	promoter-TSS	78	FALSE
chr11:6234168-6235546	1375.54	4.6658	0.160834	29.0099	4.9301e-185	4.9479e-180	FAM160A2	promoter-TSS	-146	FALSE
chr7:73738045-73739528	755.298	3.90267	0.134659	28.9819	1.11397e-184	1.11799e-179	ABHD11	promoter-TSS	80	FALSE
chr6:18154580-18156289	1036.11	4.26725	0.147347	28.9605	2.06904e-184	2.07651e-179	KDM1B	promoter-TSS	47	FALSE
chr3:197736021-197737828	802.993	4.20419	0.145176	28.9593	2.14527e-184	2.15302e-179	RUBCN	promoter-TSS	1	FALSE
chr22:30288937-30290456	786.608	4.5623	0.1576	28.9486	2.91874e-184	2.92928e-179	CASTOR1	promoter-TSS	-70	FALSE
chr12:113220685-113222197	1162.44	4.67046	0.161362	28.944	3.34013e-184	3.35219e-179	TPCN1	promoter-TSS	3	FALSE
chr11:82900100-82901974	769.811	3.6331	0.125564	28.9342	4.43223e-184	4.44823e-179	PRCP	promoter-TSS	-434	FALSE
chr7:76317342-76319091	759.732	4.14875	0.143462	28.9188	6.92239e-184	6.94738e-179	HSPB1	Intergenic	15659	FALSE
chr7:56051134-56052345	662.278	4.51974	0.156316	28.9141	7.92936e-184	7.95799e-179	CCT6A	promoter-TSS	55	FALSE
chr5:5421807-5423163	879.137	3.91134	0.135346	28.8987	1.23818e-183	1.24265e-178	ICE1	promoter-TSS	-188	FALSE
chr15:81323708-81324949	630.282	4.91428	0.170077	28.8944	1.40273e-183	1.4078e-178	TMC3-AS1	promoter-TSS	-4	FALSE
chrY:56830735-56832052	95.1463	-10.1868	0.35272	-28.8808	2.08116e-183	2.08867e-178	SPRY3	Intergenic	-122861	FALSE
chr4:102868435-102869842	671.343	4.11121	0.14247	28.8567	4.17567e-183	4.19074e-178	CISD2	promoter-TSS	161	FALSE
chr17:20155574-20156840	706.385	4.53821	0.157293	28.8519	4.80084e-183	4.81817e-178	SPECC1	exon	213	FALSE
chr1:109984106-109985601	743.716	4.01745	0.139274	28.8455	5.76278e-183	5.78358e-178	AHCYL1	promoter-TSS	89	FALSE
chr5:146202966-146204177	893.866	4.40462	0.152709	28.8433	6.15721e-183	6.17943e-178	RBM27	promoter-TSS	-28	FALSE
chr16:81095730-81096988	883.411	5.05078	0.175132	28.8399	6.78603e-183	6.81053e-178	GCSH	promoter-TSS	16	FALSE
chr14:77615907-77617266	981.766	5.02967	0.174477	28.8271	9.8251e-183	9.86057e-178	SPTLC2	5' UTR	180	FALSE
chr10:95559459-95561799	758.317	3.93435	0.136562	28.81	1.60868e-182	1.61448e-177	SORBS1	intron	791	FALSE
chr8:123416088-123417638	1455.41	4.14564	0.144057	28.7777	4.07671e-182	4.09143e-177	WDYHV1	exon	138	FALSE
chr3:121834393-121835847	515.193	3.90103	0.135563	28.7764	4.23765e-182	4.25295e-177	IQCB1	promoter-TSS	-41	FALSE
chr19:19063232-19064546	1310.32	5.01444	0.174277	28.7728	4.6916e-182	4.70854e-177	SLC25A42	promoter-TSS	-72	FALSE
chr1:212857519-212859172	909.81	3.91108	0.135931	28.7725	4.74305e-182	4.76017e-177	FLVCR1	promoter-TSS	91	FALSE
chr11:47407637-47409144	867.5	4.68699	0.162927	28.7674	5.49382e-182	5.51365e-177	SLC39A13	promoter-TSS	-104	FALSE
chr5:49658056-49660568	957.98	-11.8161	0.410888	-28.7575	7.28933e-182	7.31564e-177	EMB	Intergenic	782088	FALSE
chr8:102238422-102239883	2239.9	4.722	0.164386	28.7251	1.85352e-181	1.86021e-176	RRM2B	promoter-TSS	-35	FALSE
chr12:59595556-59597308	730.585	3.97449	0.138368	28.7241	1.90929e-181	1.91618e-176	SLC16A7	intron	392	FALSE
chr1:111738241-111740653	1107.31	3.89082	0.135502	28.7141	2.54736e-181	2.55656e-176	INKA2	promoter-TSS	-23	FALSE
chr16:30650389-30652000	983.01	4.47679	0.155975	28.7019	3.615e-181	3.62805e-176	PRR14	intron	328	FALSE
chr4:183658473-183660107	505.014	4.22501	0.147221	28.6984	3.99651e-181	4.01094e-176	TRAPPC11	promoter-TSS	23	FALSE
chr16:50741458-50742784	895.354	4.57288	0.159358	28.6957	4.31554e-181	4.33111e-176	CYLD	promoter-TSS	3	FALSE
chr4:88283367-88285386	958.603	4.07289	0.141961	28.6903	5.04678e-181	5.065e-176	PPM1K	promoter-TSS	454	FALSE
chr12:120086754-120087702	687.349	5.10591	0.177983	28.6876	5.44307e-181	5.46272e-176	RAB35	intron	29611	FALSE
chr11:45899254-45900669	877.7	4.42354	0.1542	28.6871	5.52531e-181	5.54526e-176	C11orf94	intron	7320	FALSE
chr4:119211996-119213437	956.108	3.91663	0.136561	28.6805	6.68245e-181	6.70658e-176	LOC101929762	promoter-TSS	-73	FALSE
chr3:123201330-123202816	451.909	4.09008	0.142617	28.6789	7.0036e-181	7.02889e-176	SEC22A	intron	146	FALSE
chr12:7017857-7019154	857.358	4.33055	0.151072	28.6655	1.02643e-180	1.03014e-175	LPCAT3	promoter-TSS	32	FALSE
chr3:8501176-8502111	450.694	4.69523	0.163821	28.6607	1.17924e-180	1.1835e-175	LMCD1-AS1	promoter-TSS	14	FALSE
chr9:35115591-35117136	1488.8	4.21511	0.147102	28.6544	1.41432e-180	1.41942e-175	FAM214B	promoter-TSS	-392	FALSE
chr1:173476626-173478127	824.313	4.26627	0.148975	28.6374	2.30052e-180	2.30882e-175	PRDX6	promoter-TSS	30	FALSE
chr14:49867802-49868975	446.659	4.31735	0.15088	28.6144	4.44457e-180	4.46062e-175	RN7SL2	Intergenic	-5540	FALSE
chr10:38526758-38528029	107.384	-10.7829	0.376867	-28.612	4.76195e-180	4.77914e-175	LINC00999	Intergenic	99248	FALSE
chr11:45846861-45848295	747.055	4.05154	0.141636	28.6053	5.77302e-180	5.79387e-175	CRY2	exon	172	FALSE
chr1:221741316-221743555	1279.72	3.69034	0.12905	28.5962	7.49347e-180	7.52052e-175	DUSP10	promoter-TSS	-260	FALSE
chr2:61853488-61855425	908.571	3.96218	0.138714	28.5636	1.90409e-179	1.91096e-174	FAM161A	promoter-TSS	-314	FALSE
chr3:136861384-136862981	791.907	4.31168	0.151013	28.5517	2.67889e-179	2.68856e-174	NCK1	promoter-TSS	-25	FALSE
chr7:151027680-151029268	947.139	4.07325	0.142704	28.5434	3.39231e-179	3.40456e-174	ABCB8	promoter-TSS	52	FALSE
chr2:203014306-203015549	792.891	4.21795	0.147822	28.5341	4.42485e-179	4.44082e-174	NBEAL1	promoter-TSS	49	FALSE
chr12:46382828-46384317	768.298	4.06861	0.142643	28.5231	6.06081e-179	6.08269e-174	LOC100288798	promoter-TSS	-103	FALSE
chr3:93979587-93980803	648.349	4.38163	0.153619	28.5227	6.12119e-179	6.14329e-174	ARL13B	promoter-TSS	56	FALSE
chr1:35769182-35770434	702.268	4.52892	0.158809	28.518	6.99781e-179	7.02307e-174	CLSPN	intron	142	FALSE
chr6:2999060-3000488	663.872	3.99859	0.14023	28.5146	7.71559e-179	7.74345e-174	NQO2	promoter-TSS	-42	FALSE
chr1:205321030-205322176	406.253	4.24559	0.148894	28.5141	7.83037e-179	7.85864e-174	NUAK2	exon	188	FALSE
chr1:65419682-65421405	1440.58	4.25583	0.149271	28.5107	8.62343e-179	8.65456e-174	LEPROT	promoter-TSS	96	FALSE
chr12:30753947-30755588	810.166	4.46774	0.156756	28.5012	1.13222e-178	1.13631e-173	CAPRIN2	promoter-TSS	122	FALSE
chr6:36027253-36028807	649.396	4.01241	0.140833	28.4905	1.53771e-178	1.54326e-173	MAPK14	5' UTR	353	FALSE
chr3:48634699-48636259	775.933	4.30008	0.150972	28.4825	1.92726e-178	1.93421e-173	SLC26A6	promoter-TSS	14	FALSE
chr9:136885792-136887546	777.197	4.32029	0.151826	28.4556	4.15484e-178	4.16984e-173	MIR4479	promoter-TSS	-64	FALSE
chr14:35045725-35047150	563.297	4.44385	0.156185	28.4524	4.55056e-178	4.56699e-173	FAM177A1	5' UTR	194	FALSE
chr12:2890125-2891622	706.421	4.43038	0.155716	28.4517	4.64929e-178	4.66607e-173	TULP3	promoter-TSS	7	FALSE
chr3:157088334-157089789	601.586	4.33206	0.15237	28.4311	8.33801e-178	8.36811e-173	LINC00881	promoter-TSS	-819	FALSE
chr9:20683603-20685008	696.443	4.21311	0.148201	28.4283	9.04562e-178	9.07828e-173	FOCAD-AS1	intron	444	FALSE
chr7:152402206-152405576	170.224	-9.3125	0.32761	-28.4255	9.78222e-178	9.81753e-173	KMT2C	intron	32114	FALSE
chr2:69914106-69915873	1813.75	4.50932	0.158652	28.4228	1.05774e-177	1.06156e-172	MXD1	promoter-TSS	-51	FALSE
chr1:117120794-117122719	787.628	4.27176	0.150297	28.4221	1.07751e-177	1.0814e-172	TRIM45	promoter-TSS	32	FALSE
chr21:31557585-31559923	1374.38	4.14089	0.145737	28.4134	1.38102e-177	1.38601e-172	TIAM1	promoter-TSS	333	FALSE
chr11:57323893-57325841	1193.97	4.08656	0.143842	28.4101	1.51838e-177	1.52386e-172	TNKS1BP1	promoter-TSS	72	FALSE
chr8:126557867-126558918	505.55	4.52895	0.159414	28.4099	1.52534e-177	1.53084e-172	FAM84B	promoter-TSS	73	FALSE
chr8:11769254-11770528	472.045	4.20824	0.148167	28.4019	1.91348e-177	1.92039e-172	NEIL2	5' UTR	266	FALSE
chr14:49633488-49635446	983.478	3.90243	0.137409	28.4001	2.01586e-177	2.02314e-172	DNAAF2	exon	763	FALSE
chr12:50166603-50168127	921.572	4.73205	0.166625	28.3995	2.05076e-177	2.05817e-172	CERS5	non-coding	168	FALSE
chr15:48810386-48811960	761.439	4.37558	0.154085	28.3972	2.19258e-177	2.2005e-172	CEP152	promoter-TSS	-27	FALSE
chr20:17680993-17683066	960.111	4.50511	0.158666	28.3936	2.42722e-177	2.43598e-172	RRBP1	5' UTR	253	FALSE
chr9:34456946-34459224	872.192	3.70154	0.130375	28.3915	2.57307e-177	2.58235e-172	FAM219A	promoter-TSS	485	FALSE
chr14:50311321-50313112	992.819	4.1555	0.146366	28.3912	2.5982e-177	2.60758e-172	L2HGDH	promoter-TSS	12	FALSE
chr4:6269143-6270669	674.682	4.49699	0.158403	28.3896	2.71588e-177	2.72568e-172	WFS1	promoter-TSS	56	FALSE
chr3:66997649-66999008	711.737	4.46093	0.157146	28.3871	2.9147e-177	2.92522e-172	KBTBD8	promoter-TSS	26	FALSE
chr3:138329115-138330292	593.543	4.48115	0.157881	28.3831	3.26739e-177	3.27918e-172	NME9	5' UTR	182	FALSE
chr9:128067031-128068750	1412.42	4.20394	0.148121	28.3818	3.38943e-177	3.40166e-172	SLC25A25	promoter-TSS	-309	FALSE
chr1:244652295-244653842	1247.93	4.54528	0.160238	28.3659	5.33329e-177	5.35255e-172	DESI2	promoter-TSS	21	FALSE
chr15:76931057-76932480	719.851	4.52064	0.15938	28.3639	5.64465e-177	5.66503e-172	RCN2	5' UTR	148	FALSE
chr16:57244634-57245962	636.683	4.32696	0.152566	28.3613	6.06476e-177	6.08666e-172	ARL2BP	5' UTR	172	FALSE
chr4:49119230-49120709	111.38	-12.4702	0.439764	-28.3565	6.96142e-177	6.98656e-172	CWH43	Intergenic	133328	FALSE
chr14:24146308-24147939	1263.68	4.38495	0.154655	28.3532	7.64933e-177	7.67694e-172	RNF31	promoter-TSS	249	FALSE
chr6:108260153-108261711	647.807	3.9835	0.140551	28.3419	1.05319e-176	1.05699e-171	SNX3	5' UTR	328	FALSE
chr5:151757899-151759418	586.158	3.95942	0.139748	28.3325	1.3747e-176	1.37967e-171	ATOX1	promoter-TSS	-10	FALSE
chr15:66386200-66388018	651.769	4.17461	0.147493	28.3038	3.1073e-176	3.11852e-171	MAP2K1	5' UTR	236	FALSE
chr1:145957399-145958318	505.522	4.5088	0.159312	28.3016	3.30115e-176	3.31306e-171	LIX1L	exon	160	FALSE
chr13:52011108-52012762	888.9	4.01718	0.142001	28.2898	4.61927e-176	4.63595e-171	ATP7B	promoter-TSS	-441	FALSE
chr9:85940676-85941875	847.436	4.32731	0.152983	28.2861	5.11935e-176	5.13783e-171	NAA35	promoter-TSS	134	FALSE
chr2:24046898-24048022	500.302	4.38245	0.154997	28.2745	7.12425e-176	7.14997e-171	WDCP	promoter-TSS	-34	FALSE
chr7:43868839-43869925	605.721	4.13972	0.146431	28.2708	7.90678e-176	7.93533e-171	MRPS24	intron	164	FALSE
chr5:176646693-176648200	907.172	4.68663	0.165841	28.2598	1.07965e-175	1.08355e-170	TSPAN17	promoter-TSS	60	FALSE
chr9:32384023-32385346	475.812	3.93319	0.139185	28.2586	1.11484e-175	1.11886e-170	ACO1	promoter-TSS	82	FALSE
chr4:98994827-98996486	1118.26	4.25584	0.150617	28.256	1.20279e-175	1.20713e-170	METAP1	promoter-TSS	20	FALSE
chr11:10540405-10541799	439.933	4.04173	0.1431	28.2442	1.67694e-175	1.68299e-170	RNF141	promoter-TSS	125	FALSE
chr12:55973380-55974624	1411.53	4.40697	0.156038	28.2429	1.73825e-175	1.74453e-170	RAB5B	promoter-TSS	-9	FALSE
chr14:23006500-23007625	584.438	4.19675	0.148599	28.2422	1.77499e-175	1.7814e-170	C14orf93	intron	3138	FALSE
chr17:48107098-48108388	496.817	4.48323	0.158832	28.2262	2.78782e-175	2.79788e-170	SNX11	5' UTR	158	FALSE
chr8:65643811-65645428	710.638	3.84365	0.136182	28.2243	2.9419e-175	2.95252e-170	MTFR1	promoter-TSS	-33	FALSE
chr13:72726831-72728471	819.312	3.91942	0.138879	28.2218	3.15584e-175	3.16723e-170	BORA	promoter-TSS	-98	FALSE
chr17:14300390-14301948	1023.15	4.24785	0.150539	28.2175	3.56283e-175	3.57569e-170	HS3ST3B1	non-coding	119	FALSE
chr12:104986017-104987022	329.321	4.32452	0.153337	28.2026	5.42972e-175	5.44932e-170	C12orf45	intron	200	FALSE
chr8:51898326-51900142	1038.56	4.00212	0.141957	28.1925	7.22918e-175	7.25528e-170	PCMTD1	promoter-TSS	-48	FALSE
chr1:44842525-44843837	456.28	4.20673	0.149544	28.1304	4.16092e-174	4.17595e-169	PTCH2	promoter-TSS	-237	FALSE
chr11:66677308-66678807	832.147	4.21641	0.149916	28.1252	4.81688e-174	4.83426e-169	RBM4B	promoter-TSS	-137	FALSE
chr1:150515054-150516675	544.48	4.16649	0.148166	28.1205	5.49628e-174	5.51612e-169	FALEC	non-coding	108	FALSE
chr7:2843618-2844986	629.446	4.82434	0.171579	28.1173	6.01792e-174	6.03965e-169	GNA12	promoter-TSS	23	FALSE
chr20:346559-348698	1261.21	4.24761	0.151068	28.1171	6.04583e-174	6.06766e-169	NRSN2	promoter-TSS	-276	FALSE
chr20:833230-834525	406.906	4.02549	0.143178	28.1153	6.36277e-174	6.38574e-169	FAM110A	5' UTR	181	FALSE
chr1:41360280-41362306	1101.11	4.23323	0.150569	28.1149	6.44294e-174	6.46619e-169	FOXO6	promoter-TSS	-638	FALSE
chr21:9246054-9249126	88.922	-9.95252	0.354084	-28.1078	7.86856e-174	7.89696e-169	TEKT4P2	Intergenic	-117829	FALSE
chr11:118908807-118910061	685.361	4.55235	0.161992	28.1024	9.15478e-174	9.18783e-169	MIR4492	intron	-1274	FALSE
chr19:19385106-19386486	1157.48	5.00012	0.177925	28.1024	9.15539e-174	9.18844e-169	GATAD2A	promoter-TSS	-7	FALSE
chr2:36965755-36967314	802.555	4.16533	0.148295	28.088	1.3711e-173	1.37605e-168	STRN	promoter-TSS	-63	FALSE
chr2:119366192-119368022	614.237	3.47291	0.123645	28.0878	1.38199e-173	1.38698e-168	DBI	promoter-TSS	59	FALSE
chr7:76358160-76359976	1399.05	3.97848	0.141657	28.0853	1.48103e-173	1.48638e-168	YWHAG	promoter-TSS	-43	FALSE
chr8:41489802-41491481	569.089	3.90484	0.139171	28.0579	3.20044e-173	3.212e-168	GOLGA7	promoter-TSS	-12	FALSE
chr2:88626673-88628456	1205.82	4.31988	0.153971	28.0564	3.33858e-173	3.35063e-168	EIF2AK3	promoter-TSS	11	FALSE
chr15:39782300-39783143	521.444	4.73314	0.168709	28.055	3.46687e-173	3.47938e-168	FSIP1	promoter-TSS	116	FALSE
chr4:67700567-67701825	531.123	4.17114	0.14868	28.0545	3.51843e-173	3.53113e-168	UBA6	promoter-TSS	-25	FALSE
chr11:83070841-83072600	744.763	3.90136	0.139098	28.0476	4.27286e-173	4.28829e-168	RAB30	promoter-TSS	202	FALSE
chr2:18559805-18561116	856.633	4.46445	0.159309	28.0239	8.32076e-173	8.3508e-168	RDH14	exon	232	FALSE
chr10:122162697-122165163	1214.59	4.05701	0.144805	28.017	1.00958e-172	1.01323e-167	TACC2	exon	504	FALSE
chr7:151057519-151058814	919.628	4.52541	0.161542	28.0138	1.10263e-172	1.10661e-167	SLC4A2	promoter-TSS	-33	FALSE
chr6:79946316-79948161	567.11	3.51234	0.125412	28.0063	1.3607e-172	1.36561e-167	ELOVL4	exon	359	FALSE
chr2:238287644-238289486	943.37	4.39799	0.157135	27.9886	2.23957e-172	2.24766e-167	PER2	promoter-TSS	1	FALSE
chr3:141231079-141232832	721.29	4.33304	0.154839	27.9843	2.52569e-172	2.53481e-167	PXYLP1	intron	131	FALSE
chr2:71226254-71227744	906.183	4.4124	0.157682	27.983	2.61536e-172	2.6248e-167	PAIP2B	5' UTR	104	FALSE
chr2:61065239-61066759	663.222	4.51631	0.161432	27.9766	3.13183e-172	3.14313e-167	KIAA1841	promoter-TSS	129	FALSE
chr9:86281574-86283429	1277.37	3.73593	0.133547	27.9746	3.30974e-172	3.32168e-167	ISCA1	promoter-TSS	73	FALSE
chr11:74397741-74399229	738.088	3.95106	0.14128	27.9661	4.1986e-172	4.21376e-167	PGM2L1	promoter-TSS	-20	FALSE
chr10:123153864-123155219	723.619	4.41325	0.157834	27.9614	4.79212e-172	4.80942e-167	BUB3	intron	298	FALSE
chr22:29602977-29604224	828.565	4.61886	0.165217	27.9563	5.53347e-172	5.55345e-167	NF2	promoter-TSS	45	FALSE
chr1:93179550-93181218	759.214	4.42614	0.158462	27.932	1.09216e-171	1.09611e-166	TMED5	promoter-TSS	305	FALSE
chr19:18202875-18205433	1653.71	3.98821	0.142813	27.9261	1.28755e-171	1.2922e-166	RAB3A	promoter-TSS	-90	FALSE
chr7:36366633-36367704	459.605	4.32497	0.154877	27.9252	1.3205e-171	1.32527e-166	KIAA0895	promoter-TSS	4	FALSE
chr1:10398315-10399972	1111.64	4.57661	0.16392	27.9197	1.5388e-171	1.54436e-166	PGD	promoter-TSS	26	FALSE
chr5:118987651-118989118	552.528	4.17136	0.149407	27.9195	1.5478e-171	1.55339e-166	DTWD2	promoter-TSS	-165	FALSE
chr16:67183277-67184867	1007.88	4.0678	0.145711	27.9169	1.66334e-171	1.66934e-166	KIAA0895L	promoter-TSS	-92	FALSE
chr9:34646104-34647523	516.158	3.90258	0.139806	27.9143	1.78843e-171	1.79488e-166	GALT	intron	225	FALSE
chr6:10722384-10723736	621.965	4.44985	0.159449	27.9077	2.15206e-171	2.15983e-166	TMEM14C	5' UTR	145	FALSE
chr5:81971075-81972668	959.782	4.09046	0.146623	27.8977	2.8457e-171	2.85597e-166	ATG10	promoter-TSS	-153	FALSE
chr14:24140632-24142160	957.584	4.24897	0.152315	27.8959	2.9911e-171	3.0019e-166	EMC9	5' UTR	192	FALSE
chr19:14117182-14119036	1333.3	4.80823	0.172377	27.8937	3.18046e-171	3.19194e-166	PRKACA	promoter-TSS	-362	FALSE
chr2:170928574-170930042	780.618	4.40976	0.158148	27.8837	4.20387e-171	4.21904e-166	GORASP2	5' UTR	782	FALSE
chr7:100148216-100149639	827.981	4.59781	0.164946	27.8746	5.4258e-171	5.44539e-166	LAMTOR4	promoter-TSS	29	FALSE
chr7:138459630-138461403	1342.6	4.26635	0.153075	27.871	5.99667e-171	6.01832e-166	TRIM24	5' UTR	183	FALSE
chr5:36150970-36152606	766.052	4.04278	0.145056	27.8705	6.07659e-171	6.09853e-166	LMBRD2	promoter-TSS	125	FALSE
chr9:105447441-105448917	701.419	3.79493	0.136184	27.8662	6.85907e-171	6.88383e-166	FSD1L	5' UTR	145	FALSE
chr1:166838797-166840309	679.773	4.1616	0.14935	27.8648	7.12309e-171	7.14881e-166	POGK	5' UTR	149	FALSE
chr9:92764000-92766049	1310.82	4.5468	0.163258	27.8505	1.06238e-170	1.06621e-165	BICD2	promoter-TSS	-224	FALSE
chr1:84689603-84691308	889.652	4.05175	0.14558	27.8319	1.78534e-170	1.79178e-165	SSX2IP	promoter-TSS	12	FALSE
chr13:27619900-27622414	1107.8	4.24564	0.152558	27.8297	1.89491e-170	1.90175e-165	POLR1D	promoter-TSS	414	FALSE
chr4:781028-782826	1233.19	4.6543	0.167272	27.8248	2.17474e-170	2.18259e-165	LOC100129917	promoter-TSS	-79	FALSE
chr7:39622735-39624321	626.095	4.17698	0.150144	27.8198	2.49612e-170	2.50513e-165	RALA	promoter-TSS	-25	FALSE
chr22:19121493-19123243	939.014	4.34291	0.156162	27.8103	3.2585e-170	3.27026e-165	DGCR2	promoter-TSS	86	FALSE
chr4:75513822-75515207	589.227	4.12913	0.148493	27.8069	3.57563e-170	3.58854e-165	THAP6	promoter-TSS	82	FALSE
chr9:101397951-101399390	612.923	4.21507	0.151595	27.8049	3.78654e-170	3.80021e-165	MRPL50	promoter-TSS	-34	FALSE
chr10:119725275-119726799	1076.42	4.23899	0.15249	27.7985	4.52096e-170	4.53728e-165	INPP5F	promoter-TSS	-10	FALSE
chr21:33479314-33480631	971.893	4.80291	0.172799	27.7948	5.01293e-170	5.03102e-165	TMEM50B	promoter-TSS	36	FALSE
chr12:27523205-27524741	625	3.62638	0.130473	27.7941	5.10709e-170	5.12553e-165	PPFIBP1	promoter-TSS	-139	FALSE
chr6:5003326-5004612	782.582	4.46635	0.160699	27.7932	5.23466e-170	5.25356e-165	RPP40	promoter-TSS	94	FALSE
chr15:43791713-43792986	721.821	4.38984	0.157955	27.7917	5.47201e-170	5.49177e-165	SERF2	promoter-TSS	-27	FALSE
chr1:241518856-241520308	623.05	3.79314	0.136564	27.7755	8.57922e-170	8.61019e-165	FH	intron	203	FALSE
chr1:226939368-226940755	978.744	4.85979	0.175049	27.7625	1.23e-169	1.23444e-164	COQ8A	promoter-TSS	-175	FALSE
chr3:33096103-33097741	475.625	3.80439	0.137051	27.7589	1.35939e-169	1.36429e-164	GLB1	promoter-TSS	-90	FALSE
chr3:9749275-9750551	727.317	4.5801	0.165	27.7581	1.3894e-169	1.39442e-164	OGG1	promoter-TSS	-31	FALSE
chr1:9909751-9911270	1243.37	4.605	0.16598	27.7444	2.03814e-169	2.0455e-164	CTNNBIP1	promoter-TSS	-253	FALSE
chr1:185156250-185157891	1152.86	3.95378	0.142528	27.7405	2.27059e-169	2.27878e-164	SWT1	promoter-TSS	11	FALSE
chr2:119759223-119760517	822.202	4.20727	0.151712	27.7319	2.87895e-169	2.88934e-164	PTPN4	5' UTR	239	FALSE
chr17:17041564-17043115	748.028	4.47593	0.161413	27.7297	3.06049e-169	3.07153e-164	MPRIP	promoter-TSS	-420	FALSE
chr9:34988794-34990425	1624.94	4.00351	0.144382	27.7287	3.15263e-169	3.16401e-164	DNAJB5	promoter-TSS	-31	FALSE
chr2:219228861-219230495	779.713	3.92529	0.14157	27.7269	3.3144e-169	3.32636e-164	ATG9A	promoter-TSS	10	FALSE
chr11:67629292-67631133	1229.64	4.45058	0.160517	27.7265	3.34786e-169	3.35994e-164	NUDT8	promoter-TSS	-276	FALSE
chr5:43312383-43314038	1204.16	4.23467	0.152739	27.7249	3.49761e-169	3.51024e-164	HMGCS1	promoter-TSS	13	FALSE
chr11:62705963-62708042	1207.96	4.58365	0.165378	27.7162	4.4579e-169	4.474e-164	GNG3	promoter-TSS	-591	FALSE
chr13:76991415-76993003	448.748	3.63168	0.131031	27.7161	4.46089e-169	4.47699e-164	CLN5	exon	285	FALSE
chr7:12686431-12688089	695.581	3.70076	0.133549	27.7109	5.16629e-169	5.18494e-164	ARL4A	promoter-TSS	-26	FALSE
chr1:196608024-196609675	775.105	3.72933	0.134652	27.6961	7.78919e-169	7.81731e-164	KCNT2	promoter-TSS	-274	FALSE
chr12:48956236-48958010	812.556	4.16761	0.150496	27.6924	8.60981e-169	8.6409e-164	ARF3	intron	346	FALSE
chr19:6372298-6373895	1565.76	4.5497	0.164304	27.6908	9.01886e-169	9.05142e-164	ALKBH7	intron	664	FALSE
chr16:30377560-30379465	1281.68	4.23267	0.152858	27.6903	9.13572e-169	9.1687e-164	ZNF48	TTS	199	FALSE
chr1:162560931-162562422	748.408	4.24948	0.153474	27.6887	9.54937e-169	9.58384e-164	UAP1	promoter-TSS	171	FALSE
chr7:77121641-77122914	681.471	4.40492	0.159089	27.6884	9.62586e-169	9.66061e-164	FAM185BP	promoter-TSS	11	FALSE
chr22:41589104-41590458	1023.44	4.55727	0.164616	27.6843	1.07823e-168	1.08213e-163	PMM1	promoter-TSS	86	FALSE
chr11:13462323-13464027	577.731	3.68437	0.133093	27.6828	1.1264e-168	1.13047e-163	BTBD10	5' UTR	122	FALSE
chr6:63571666-63574119	979.112	3.6867	0.133209	27.6761	1.3544e-168	1.35929e-163	PTP4A1	intron	881	FALSE
chr15:58770552-58772275	1163.4	4.5601	0.164798	27.6709	1.56437e-168	1.57002e-163	MINDY2	promoter-TSS	52	FALSE
chr11:106076727-106078167	1323.98	4.16825	0.150686	27.6618	2.01229e-168	2.01955e-163	AASDHPPT	promoter-TSS	-118	FALSE
chr22:31752976-31754345	542.229	4.0548	0.146591	27.6607	2.07413e-168	2.08162e-163	DEPDC5	promoter-TSS	-290	FALSE
chr8:38385981-38387166	576.6	3.78456	0.136828	27.6592	2.16575e-168	2.17357e-163	LETM2	promoter-TSS	133	FALSE
chr2:64750573-64752159	2159.55	4.66901	0.168816	27.6573	2.27979e-168	2.28802e-163	SERTAD2	Intergenic	-97454	FALSE
chr15:73632326-73633977	808.646	4.38317	0.158487	27.6564	2.3369e-168	2.34534e-163	NPTN	exon	260	FALSE
chr9:75087612-75089323	703.12	4.2889	0.155096	27.6531	2.56086e-168	2.5701e-163	OSTF1	promoter-TSS	-14	FALSE
chr2:65055679-65057170	874.831	4.01711	0.145281	27.6507	2.73876e-168	2.74865e-163	CEP68	promoter-TSS	64	FALSE
chr4:165327106-165328308	916.621	4.19659	0.151816	27.6426	3.42957e-168	3.44195e-163	MSMO1	promoter-TSS	41	FALSE
chr10:12068406-12069452	553.575	5.18325	0.187519	27.6412	3.55971e-168	3.57256e-163	DHTKD1	promoter-TSS	12	FALSE
chr17:19647783-19649321	804.111	4.36681	0.158008	27.6367	4.02911e-168	4.04366e-163	ALDH3A2	promoter-TSS	-199	FALSE
chr3:108221859-108223066	548.174	4.12299	0.149192	27.6355	4.16507e-168	4.1801e-163	IFT57	5' UTR	107	FALSE
chr21:7915777-7919995	115.674	-11.0825	0.401034	-27.6349	4.24351e-168	4.25883e-163	KCNE1B	Intergenic	-88254	FALSE
chr18:74495555-74496979	1123.25	4.0109	0.145148	27.6332	4.44717e-168	4.46323e-163	CNDP2	promoter-TSS	2	FALSE
chr11:106021657-106022890	797.771	4.33778	0.156992	27.6307	4.7667e-168	4.78391e-163	MSANTD4	promoter-TSS	13	FALSE
chr5:179698087-179699508	1069.11	4.71529	0.170676	27.6271	5.25843e-168	5.27742e-163	CANX	promoter-TSS	-131	FALSE
chr10:70381414-70383170	579.881	4.30513	0.155848	27.6239	5.74624e-168	5.76699e-163	LRRC20	promoter-TSS	358	FALSE
chr3:52536206-52537361	723.96	4.74537	0.171799	27.6216	6.1276e-168	6.14972e-163	SMIM4	exon	179	FALSE
chr1:161389618-161390855	645.476	4.0937	0.148215	27.62	6.40876e-168	6.4319e-163	CFAP126	Intergenic	-22354	FALSE
chr10:100912402-100913690	836.76	4.11949	0.149149	27.6199	6.42543e-168	6.44863e-163	SLF2	5' UTR	477	FALSE
chr9:35731682-35733201	1072.52	4.4438	0.160922	27.6146	7.42953e-168	7.45635e-163	TLN1	promoter-TSS	-47	FALSE
chr1:112395624-112396986	562.573	3.98218	0.144214	27.613	7.75962e-168	7.78763e-163	CTTNBP2NL	intron	127	FALSE
chr19:13794544-13796061	748.827	4.67531	0.169329	27.6109	8.23728e-168	8.26702e-163	ZSWIM4	promoter-TSS	-157	FALSE
chr17:28317912-28319689	848.48	4.13573	0.149792	27.6097	8.5001e-168	8.53079e-163	TMEM97	promoter-TSS	-294	FALSE
chr5:36240892-36242882	1134.32	4.00377	0.145014	27.6096	8.52639e-168	8.55717e-163	NADK2	promoter-TSS	-89	FALSE
chr3:123960752-123961944	422.108	4.23845	0.153522	27.6081	8.89756e-168	8.92968e-163	CCDC14	promoter-TSS	60	FALSE
chr11:3796978-3798434	1253.75	4.53282	0.164211	27.6036	1.00771e-167	1.01135e-162	PGAP2	promoter-TSS	-18	FALSE
chr5:58581866-58583918	737.983	3.82175	0.138463	27.6013	1.07281e-167	1.07668e-162	RAB3C	promoter-TSS	-152	FALSE
chr21:10415088-10418071	140.842	-9.48896	0.343801	-27.6002	1.10743e-167	1.11142e-162	BAGE5	intron	3048	FALSE
chr22:35299204-35300775	875.492	4.13156	0.149814	27.5779	2.05151e-167	2.05891e-162	TOM1	intron	186	FALSE
chr14:52729682-52730868	750.042	4.84236	0.175607	27.5749	2.22386e-167	2.23189e-162	STYX	5' UTR	110	FALSE
chr19:12364575-12366173	583.421	4.98159	0.180667	27.5734	2.319e-167	2.32737e-162	ZNF442	intron	287	FALSE
chrX:64204748-64206481	576.518	4.16509	0.151061	27.5723	2.39074e-167	2.39937e-162	AMER1	5' UTR	129	FALSE
chr9:35161529-35163025	637.411	3.80075	0.137854	27.5709	2.48355e-167	2.49252e-162	UNC13B	5' UTR	285	FALSE
chr20:5609858-5611464	564.498	4.00399	0.14524	27.5681	2.68647e-167	2.69617e-162	GPCPD1	intron	365	FALSE
chr2:203238392-203239951	759.912	4.19018	0.152028	27.562	3.18213e-167	3.19361e-162	CYP20A1	intron	731	FALSE
chr10:75110997-75112390	541.682	4.06703	0.147562	27.5615	3.22626e-167	3.23791e-162	SAMD8	promoter-TSS	59	FALSE
chr15:90994005-90995146	530.715	4.18637	0.151898	27.5604	3.31934e-167	3.33132e-162	PRC1	promoter-TSS	75	FALSE
chr19:45423125-45424574	608.938	4.2582	0.15452	27.5575	3.59625e-167	3.60923e-162	ERCC1	promoter-TSS	69	FALSE
chr13:19633134-19634733	653.11	4.05459	0.147186	27.5473	4.76969e-167	4.78691e-162	MPHOSPH8	exon	286	FALSE
chr15:98852127-98853144	459.627	4.23349	0.153682	27.5471	4.79366e-167	4.81097e-162	MIR4714	intron	68210	FALSE
chr17:5499658-5501402	689.796	4.36714	0.158539	27.5461	4.92441e-167	4.94219e-162	LOC728392	TTS	469	FALSE
chr19:12293660-12295381	486.816	3.72643	0.13528	27.546	4.948e-167	4.96586e-162	ZNF44	promoter-TSS	91	FALSE
chr7:103074155-103075929	734.853	4.13007	0.149935	27.5457	4.9801e-167	4.99807e-162	ARMC10	promoter-TSS	161	FALSE
chr16:53502543-53504338	1415.1	4.26971	0.155008	27.5452	5.05749e-167	5.07575e-162	AKTIP	promoter-TSS	-137	FALSE
chr10:43436252-43437626	457.119	4.10366	0.149163	27.5112	1.28864e-166	1.29329e-161	ZNF487	promoter-TSS	91	FALSE
chr3:160449157-160450578	667.011	4.26019	0.154893	27.5041	1.56626e-166	1.57191e-161	TRIM59-IFT80	promoter-TSS	-30	FALSE
chr9:98056226-98057557	599.671	4.55958	0.165845	27.493	2.1314e-166	2.13909e-161	NANS	exon	215	FALSE
chr21:32727243-32728768	682.539	4.19642	0.152653	27.4899	2.31874e-166	2.32711e-161	SYNJ1	promoter-TSS	34	FALSE
chr5:111223442-111225309	546.178	3.96177	0.144134	27.4868	2.52399e-166	2.5331e-161	CAMK4	promoter-TSS	139	FALSE
chr15:34336993-34338358	551.219	3.91039	0.142279	27.4839	2.73201e-166	2.74188e-161	SLC12A6	promoter-TSS	84	FALSE
chr9:125142626-125144091	687.75	4.63562	0.168681	27.4816	2.91312e-166	2.92364e-161	SCAI	intron	200	FALSE
chr7:16753346-16755296	622.718	3.56391	0.129712	27.4754	3.45214e-166	3.46461e-161	TSPAN13	intron	595	FALSE
chr17:75288766-75290095	677.429	4.48896	0.163422	27.4685	4.17342e-166	4.18848e-161	SLC25A19	promoter-TSS	18	FALSE
chr5:75336234-75338027	1341.93	4.49163	0.163554	27.4627	4.89879e-166	4.91647e-161	HMGCR	promoter-TSS	-37	FALSE
chr20:23420100-23421957	505.664	3.79906	0.138343	27.4611	5.11481e-166	5.13327e-161	NAPB	intron	490	FALSE
chr7:92527615-92529181	867.599	4.21585	0.15353	27.4594	5.37089e-166	5.39028e-161	PEX1	promoter-TSS	133	FALSE
chr14:90382582-90384393	1030.67	4.13545	0.15061	27.458	5.57106e-166	5.59117e-161	CALM1	Intergenic	-13495	FALSE
chr4:83012009-83013454	791.911	3.99917	0.145652	27.4571	5.71791e-166	5.73855e-161	LIN54	intron	209	FALSE
chr2:130727109-130728406	802.33	4.15905	0.15149	27.4542	6.18937e-166	6.21171e-161	GPR148	Intergenic	-1312	FALSE
chr3:49539430-49540855	668.328	4.61611	0.168141	27.4539	6.24521e-166	6.26775e-161	BSN-DT	Intergenic	14223	FALSE
chrY:56833769-56835026	93.5944	-10.123	0.36878	-27.4499	6.96282e-166	6.98796e-161	SPRY3	Intergenic	-119857	FALSE
chr7:100585550-100587093	1672.74	4.74689	0.173061	27.429	1.23708e-165	1.24155e-160	FBXO24	promoter-TSS	-11	FALSE
chr2:207529026-207530945	858.725	4.46204	0.162708	27.4236	1.43634e-165	1.44152e-160	CREB1	promoter-TSS	94	FALSE
chr2:74457187-74458716	1053.54	4.35982	0.15901	27.4185	1.6492e-165	1.65515e-160	WBP1	promoter-TSS	-448	FALSE
chr20:5126158-5128060	1077.64	4.09792	0.14946	27.4181	1.66973e-165	1.67575e-160	CDS2	promoter-TSS	348	FALSE
chr2:97663250-97664805	1015.37	4.14872	0.151331	27.4148	1.82708e-165	1.83368e-160	ACTR1B	promoter-TSS	70	FALSE
chr17:11996692-11998090	610.826	4.37773	0.159728	27.4074	2.23608e-165	2.24415e-160	ZNF18	promoter-TSS	-19	FALSE
chr15:64840877-64842710	793.286	4.13796	0.150982	27.4069	2.27033e-165	2.27853e-160	PLEKHO2	promoter-TSS	-89	FALSE
chr1:167553014-167554450	450.509	4.20689	0.153527	27.4017	2.61452e-165	2.62395e-160	CREG1	promoter-TSS	87	FALSE
chr6:47477279-47478680	544.483	3.842	0.140281	27.388	3.81301e-165	3.82678e-160	CD2AP	5' UTR	191	FALSE
chr5:72319607-72320910	545.235	4.32231	0.157824	27.3869	3.93077e-165	3.94496e-160	MRPS27	promoter-TSS	-2	FALSE
chr6:53358787-53360110	1182.65	4.10046	0.149789	27.375	5.44944e-165	5.46911e-160	ELOVL5	Intergenic	-10270	FALSE
chr11:9313931-9315425	789.94	4.24576	0.155099	27.3746	5.50806e-165	5.52794e-160	TMEM41B	promoter-TSS	90	FALSE
chr20:37395847-37397255	625.894	4.11624	0.150415	27.3658	7.00179e-165	7.02706e-160	SRC	intron	50423	FALSE
chr5:131796274-131797797	1017.9	4.21309	0.153987	27.3601	8.18937e-165	8.21893e-160	FNIP1	promoter-TSS	27	FALSE
chr12:7188427-7190683	818.791	3.67397	0.134293	27.3578	8.73235e-165	8.76387e-160	PEX5	promoter-TSS	-131	FALSE
chr8:109539136-109540496	1323.39	4.21065	0.153927	27.3549	9.45303e-165	9.48716e-160	EBAG9	promoter-TSS	116	FALSE
chr2:64143672-64144968	769.449	4.35935	0.159396	27.3492	1.10237e-164	1.10635e-159	PELI1	5' UTR	151	FALSE
chr2:88691035-88692507	705.01	4.23125	0.154738	27.3447	1.25028e-164	1.25479e-159	RPIA	exon	113	FALSE
chr7:87933654-87935549	575.198	4.19287	0.15334	27.3436	1.28819e-164	1.29284e-159	ADAM22	intron	459	FALSE
chr11:18012180-18013780	773.501	4.10588	0.150164	27.3427	1.31753e-164	1.32229e-159	SERGEF	non-coding	182	FALSE
chr7:149837947-149839111	658.343	4.43475	0.162207	27.3401	1.41778e-164	1.4229e-159	ZNF862	5' UTR	162	FALSE
chr6:34248211-34249732	655.416	4.05986	0.14851	27.3372	1.53201e-164	1.53754e-159	SMIM29	non-coding	136	FALSE
chr1:89994412-89995783	637.272	4.25735	0.155764	27.332	1.76958e-164	1.77596e-159	ZNF326	promoter-TSS	3	FALSE
chr2:222860626-222862007	757.341	4.2959	0.157183	27.3305	1.83924e-164	1.84588e-159	ACSL3	intron	383	FALSE
chr6:118650399-118652198	758.539	4.02868	0.147415	27.3288	1.92884e-164	1.9358e-159	CEP85L	5' UTR	558	FALSE
chr2:189783497-189785007	931.025	3.99817	0.146377	27.3142	2.87443e-164	2.8848e-159	ORMDL1	non-coding	119	FALSE
chr19:35868139-35870501	1160.99	3.9052	0.142982	27.3125	3.01228e-164	3.02315e-159	APLP1	intron	875	FALSE
chr19:14528949-14530299	1138.29	4.46129	0.163385	27.3054	3.66021e-164	3.67342e-159	TECR	promoter-TSS	57	FALSE
chr20:3767018-3769110	1272.8	4.17508	0.152909	27.3043	3.77621e-164	3.78984e-159	C20orf27	promoter-TSS	-259	FALSE
chr3:50235579-50236649	745.355	4.4431	0.162726	27.3042	3.78233e-164	3.79598e-159	GNAI2	promoter-TSS	-43	FALSE
chr15:42919808-42921675	899.282	3.88803	0.142407	27.3022	3.99048e-164	4.00488e-159	TTBK2	promoter-TSS	67	FALSE
chr8:78665332-78666864	585.448	3.75862	0.137685	27.2987	4.39166e-164	4.40751e-159	ZC2HC1A	promoter-TSS	51	FALSE
chr20:13638239-13639488	419.184	4.25733	0.15596	27.2976	4.5341e-164	4.55047e-159	TASP1	promoter-TSS	72	FALSE
chr6:35451744-35453068	527.583	4.01363	0.147042	27.2959	4.74584e-164	4.76297e-159	FANCE	promoter-TSS	45	FALSE
chr6:69796101-69797528	711.382	3.80577	0.139437	27.2939	5.00748e-164	5.02555e-159	LMBRD1	exon	342	FALSE
chr14:24135514-24136747	546.56	4.35509	0.159576	27.2917	5.32332e-164	5.34254e-159	PSME1	promoter-TSS	-27	FALSE
chr14:34461636-34463195	846.406	3.98623	0.146061	27.2916	5.3319e-164	5.35115e-159	SPTSSA	promoter-TSS	-154	FALSE
chr1:174158868-174160488	770.655	4.01375	0.147077	27.2901	5.56129e-164	5.58137e-159	RABGAP1L	promoter-TSS	264	FALSE
chr8:85219870-85221065	626.084	4.17133	0.152864	27.2878	5.92526e-164	5.94665e-159	C8orf59	promoter-TSS	-46	FALSE
chr9:112717503-112718787	544.235	3.82764	0.140283	27.2851	6.37315e-164	6.39616e-159	INIP	promoter-TSS	4	FALSE
chr7:140696289-140697735	753.544	4.22156	0.154733	27.2828	6.77977e-164	6.80425e-159	NDUFB2-AS1	promoter-TSS	65	FALSE
chr12:63779402-63780721	470.669	4.29337	0.15737	27.2821	6.92326e-164	6.94825e-159	RXYLT1	promoter-TSS	-64	FALSE
chr6:33204417-33205104	352.265	4.15226	0.152197	27.282	6.92952e-164	6.95453e-159	HSD17B8	TTS	124	FALSE
chr1:113928962-113930883	840.857	3.69467	0.135467	27.2735	8.74148e-164	8.77304e-159	HIPK1-AS1	promoter-TSS	-398	FALSE
chr5:43120654-43122435	943.359	3.7919	0.139035	27.273	8.87769e-164	8.90974e-159	ZNF131	promoter-TSS	-51	FALSE
chr13:30306669-30308184	935.59	4.05213	0.148637	27.2619	1.20114e-163	1.20548e-158	KATNAL1	promoter-TSS	60	FALSE
chr7:90403023-90404477	458.563	4.41095	0.161812	27.2597	1.27368e-163	1.27828e-158	CLDN12	intron	416	FALSE
chr5:69093383-69094754	577.474	4.18262	0.153448	27.2575	1.35336e-163	1.35824e-158	SLC30A5	5' UTR	120	FALSE
chr14:70808222-70810471	1199.11	4.43911	0.162877	27.2543	1.4759e-163	1.48123e-158	MAP3K9	promoter-TSS	-176	FALSE
chr3:141737816-141739127	672.089	4.10906	0.15077	27.2537	1.50099e-163	1.50641e-158	RNF7	exon	263	FALSE
chr4:107719380-107720888	1062.76	4.1796	0.153422	27.2426	2.03254e-163	2.03988e-158	PAPSS1	exon	129	FALSE
chr4:169619482-169621179	673.777	3.61743	0.132797	27.2403	2.16381e-163	2.17163e-158	CLCN3	promoter-TSS	-190	FALSE
chr9:130712389-130713663	683.631	4.61095	0.169293	27.2364	2.40595e-163	2.41464e-158	ABL1	promoter-TSS	-855	FALSE
chr2:68466789-68468001	823.168	4.02429	0.147762	27.235	2.50006e-163	2.50908e-158	FBXO48	promoter-TSS	-78	FALSE
chr7:108525414-108526817	1138.53	4.3727	0.160579	27.2307	2.81146e-163	2.82161e-158	PNPLA8	5' UTR	202	FALSE
chr7:143287767-143289280	605.926	3.96597	0.145684	27.2232	3.45318e-163	3.46564e-158	CASP2	TTS	309	FALSE
chr6:162727092-162728615	661.372	3.8177	0.140266	27.2176	4.02525e-163	4.03978e-158	PRKN	promoter-TSS	-52	FALSE
chr22:28741570-28742805	798.969	4.41058	0.162057	27.2162	4.17296e-163	4.18803e-158	HSCB	promoter-TSS	156	FALSE
chr15:77070303-77071689	486.898	4.45705	0.163779	27.2138	4.4585e-163	4.4746e-158	TSPAN3	5' UTR	232	FALSE
chr11:66957846-66959137	1104.77	4.97071	0.182672	27.2111	4.79733e-163	4.81465e-158	PC	promoter-TSS	-116	FALSE
chr11:61160746-61162436	572.854	4.19297	0.154145	27.2016	6.22395e-163	6.24642e-158	VPS37C	promoter-TSS	-147	FALSE
chr4:67544790-67546043	434.775	4.40924	0.162138	27.1944	7.56233e-163	7.58963e-158	CENPC	5' UTR	121	FALSE
chr2:202634478-202636342	954.412	4.31343	0.158624	27.1929	7.88886e-163	7.91734e-158	FAM117B	exon	232	FALSE
chr1:20696079-20697495	482.382	4.54969	0.167316	27.1922	8.02235e-163	8.05131e-158	KIF17	intron	21230	FALSE
chr1:246931017-246932585	825.843	4.42776	0.162847	27.1897	8.60893e-163	8.64001e-158	AHCTF1	promoter-TSS	177	FALSE
chr7:87058720-87060466	596.402	3.80337	0.139887	27.1889	8.77789e-163	8.80958e-158	KIAA1324L	5' UTR	105	FALSE
chr6:32195419-32196914	1434.76	4.65531	0.171287	27.1784	1.16863e-162	1.17285e-157	GPSM3	promoter-TSS	-644	FALSE
chr7:98251409-98252828	432.641	3.92973	0.144598	27.1769	1.21761e-162	1.22201e-157	TECPR1	intron	132	FALSE
chr17:28710510-28712597	997.607	4.33477	0.159606	27.1592	1.97372e-162	1.98085e-157	PROCA1	promoter-TSS	353	FALSE
chr11:567774-569309	820.462	4.60413	0.169538	27.1569	2.09654e-162	2.1041e-157	MIR210HG	promoter-TSS	-85	FALSE
chr4:2261242-2263090	1274.62	4.68618	0.172561	27.1567	2.10792e-162	2.11553e-157	MXD4	promoter-TSS	-154	FALSE
chr5:129094092-129095584	714.136	4.10134	0.151036	27.1547	2.22699e-162	2.23503e-157	ISOC1	promoter-TSS	89	FALSE
chr8:30081942-30083629	890.535	4.08544	0.150473	27.1507	2.48652e-162	2.4955e-157	SARAF	intron	422	FALSE
chr4:112230936-112232746	1012.99	4.16646	0.153469	27.1486	2.63072e-162	2.64021e-157	AP1AR	non-coding	102	FALSE
chr6:107957251-107958801	616.461	4.04516	0.149022	27.1448	2.91378e-162	2.9243e-157	SEC63	5' UTR	252	FALSE
chr18:59139270-59140765	843.687	4.36236	0.160739	27.1394	3.37684e-162	3.38903e-157	SEC11C	exon	161	FALSE
chr17:48047539-48049128	1160.28	4.21079	0.155199	27.1315	4.18533e-162	4.20044e-157	NFE2L1	promoter-TSS	10	FALSE
chr2:153871224-153872893	663.804	3.91774	0.144408	27.1296	4.411e-162	4.42693e-157	GALNT13	5' UTR	161	FALSE
chr19:14495490-14497144	773.253	4.54642	0.167607	27.1255	4.92314e-162	4.94091e-157	GIPC1	promoter-TSS	-168	FALSE
chr17:68456646-68458277	849.866	4.22821	0.155877	27.1253	4.94967e-162	4.96753e-157	WIPI1	promoter-TSS	62	FALSE
chr15:64162510-64163866	764.111	4.83828	0.178386	27.1225	5.34317e-162	5.36246e-157	PPIB	promoter-TSS	-33	FALSE
chr5:131170357-131171786	576.331	4.38684	0.161744	27.1222	5.3941e-162	5.41357e-157	LYRM7	intron	158	FALSE
chr5:140174625-140176171	576.796	4.15767	0.153318	27.1179	6.05884e-162	6.08071e-157	CYSTM1	intron	330	FALSE
chr2:63587874-63589487	841.849	4.1383	0.152605	27.1178	6.077e-162	6.09894e-157	MDH1	promoter-TSS	72	FALSE
chr5:55534122-55535954	949.578	4.07903	0.150513	27.1008	9.63847e-162	9.67326e-157	PLPP1	promoter-TSS	40	FALSE
chr19:11694313-11695661	392.976	4.25055	0.15685	27.0995	9.98791e-162	1.0024e-156	ZNF833P	Intergenic	20989	FALSE
chr7:94657118-94659091	869.304	4.41434	0.162899	27.0987	1.02089e-161	1.02458e-156	PEG10	intron	1780	FALSE
chr16:88662237-88664125	1007.07	4.22446	0.15594	27.0902	1.28308e-161	1.28771e-156	MVD	promoter-TSS	-32	FALSE
chrX:16785702-16787357	599.833	4.21993	0.155828	27.0807	1.65991e-161	1.66591e-156	TXLNG	promoter-TSS	98	FALSE
chr8:53656934-53658963	728.696	3.63483	0.134234	27.0783	1.77324e-161	1.77964e-156	LOC100507516	Intergenic	-133984	FALSE
chr12:6851236-6853303	2279.58	4.65797	0.172034	27.0759	1.89513e-161	1.90197e-156	USP5	promoter-TSS	143	FALSE
chr19:48713617-48714760	1219.82	4.7945	0.177084	27.0747	1.95595e-161	1.96301e-156	MAMSTR	intron	2768	FALSE
chr22:30667084-30668684	608.728	4.1818	0.154475	27.071	2.16063e-161	2.16843e-156	DUSP18	promoter-TSS	6	FALSE
chr3:155853474-155855173	661.546	4.01794	0.148423	27.0709	2.17053e-161	2.17836e-156	SLC33A1	5' UTR	135	FALSE
chr17:44774671-44776442	859.597	4.35597	0.160943	27.0654	2.51918e-161	2.52828e-156	ADAM11	intron	16378	FALSE
chr19:12332929-12334206	459.516	4.49677	0.166151	27.0644	2.58817e-161	2.59751e-156	ZNF563	5' UTR	152	FALSE
chr2:239400300-239402177	2005.21	4.42681	0.163596	27.0594	2.95953e-161	2.97022e-156	LOC101928111	promoter-TSS	-197	FALSE
chr7:73578002-73579413	686.816	4.07634	0.15065	27.0584	3.04257e-161	3.05355e-156	TBL2	promoter-TSS	-25	FALSE
chr5:151770621-151772788	1980.64	4.17576	0.154326	27.0579	3.07962e-161	3.09074e-156	LOC100652758	promoter-TSS	-197	FALSE
chr1:44673684-44674997	1375.95	4.44679	0.16435	27.0568	3.17512e-161	3.18658e-156	TMEM53	promoter-TSS	267	FALSE
chr16:68446724-68449266	1276.8	4.00307	0.147965	27.0542	3.41272e-161	3.42504e-156	SMPD3	intron	511	FALSE
chr4:49108161-49109149	97.0395	-12.431	0.459526	-27.0518	3.64081e-161	3.65396e-156	CWH43	Intergenic	122013	FALSE
chr2:200810947-200812822	1125.2	3.53496	0.13069	27.0485	3.98133e-161	3.99571e-156	BZW1	promoter-TSS	-17	FALSE
chr11:85854497-85855906	439.8	3.87406	0.143246	27.0448	4.39993e-161	4.41581e-156	CCDC83	5' UTR	101	FALSE
chr2:120251952-120253829	1171.46	3.87079	0.143153	27.0395	5.07932e-161	5.09766e-156	RALB	promoter-TSS	53	FALSE
chr3:42600010-42601444	840.907	4.0576	0.150077	27.0368	5.4548e-161	5.47449e-156	NKTR	promoter-TSS	72	FALSE
chr9:34664819-34666507	855.81	3.92369	0.145127	27.0362	5.54276e-161	5.56277e-156	LOC730098	non-coding	393	FALSE
chr19:49639882-49640922	1166	4.621	0.171013	27.0213	8.30536e-161	8.33534e-156	RRAS	promoter-TSS	-259	FALSE
chr20:21125290-21126812	619.228	3.91951	0.145054	27.0211	8.34827e-161	8.37841e-156	KIZ	promoter-TSS	76	FALSE
chr12:121399509-121401096	694.292	4.11434	0.152351	27.0057	1.2658e-160	1.27036e-155	RNF34	intron	185	FALSE
chr7:112205072-112207190	1189.1	3.98738	0.147654	27.0048	1.29653e-160	1.30121e-155	DOCK4	promoter-TSS	276	FALSE
chr10:25015829-25017553	957.463	4.04672	0.149861	27.0031	1.35875e-160	1.36365e-155	THNSL1	promoter-TSS	112	FALSE
chr6:117674818-117676254	581.955	3.98488	0.147604	26.9972	1.59594e-160	1.6017e-155	NUS1	promoter-TSS	76	FALSE
chr10:41883013-41884773	86.032	-11.3207	0.419352	-26.9957	1.66164e-160	1.66764e-155	LOC441666	Intergenic	484152	FALSE
chr12:116737710-116738712	784.248	4.8816	0.18085	26.9925	1.80939e-160	1.81592e-155	RNFT2	promoter-TSS	-80	FALSE
chr6:83707475-83709803	957.376	4.03648	0.149549	26.991	1.88709e-160	1.8939e-155	SNAP91	promoter-TSS	162	FALSE
chr3:196502791-196504288	371.329	4.08128	0.151226	26.988	2.0436e-160	2.05098e-155	RNF168	5' UTR	228	FALSE
chr11:87037018-87038522	715.238	3.55789	0.131897	26.9746	2.93205e-160	2.94264e-155	TMEM135	promoter-TSS	-74	FALSE
chr8:27490439-27491817	420.244	3.93716	0.146012	26.9647	3.83937e-160	3.85323e-155	EPHX2	promoter-TSS	-40	FALSE
chr5:49666096-49667443	305.92	-11.1565	0.413783	-26.9623	4.09183e-160	4.1066e-155	EMB	Intergenic	774630	FALSE
chr20:4822182-4824379	662.838	3.58188	0.13285	26.9619	4.14143e-160	4.15638e-155	RASSF2	intron	364	FALSE
chr20:56358497-56359700	494.061	4.23152	0.157003	26.9519	5.41397e-160	5.43351e-155	FAM210B	exon	172	FALSE
chr17:8629444-8631650	1862.08	4.60192	0.170761	26.9494	5.79211e-160	5.81302e-155	MYH10	intron	214	FALSE
chr5:49602300-49602992	118.271	-11.7869	0.437376	-26.9491	5.85182e-160	5.87294e-155	EMB	Intergenic	838754	FALSE
chr15:63047835-63049326	748.179	4.16983	0.154755	26.9448	6.56185e-160	6.58554e-155	TPM1	exon	144	FALSE
chrY:56836387-56837276	83.3148	-9.17604	0.340594	-26.9413	7.21715e-160	7.24321e-155	SPRY3	Intergenic	-117423	FALSE
chr3:58491289-58492896	632.683	4.20887	0.156226	26.9408	7.30406e-160	7.33043e-155	KCTD6	promoter-TSS	-3	FALSE
chr19:6110165-6111210	492.384	5.2415	0.194556	26.9408	7.31277e-160	7.33917e-155	RFX2	promoter-TSS	-35	FALSE
chr9:129459790-129461286	848.301	4.1423	0.153799	26.9333	8.95985e-160	8.99219e-155	LINC00963	Intergenic	-28122	FALSE
chr4:74157405-74158653	467.314	4.35342	0.161712	26.9207	1.25619e-159	1.26073e-154	MTHFD2L	promoter-TSS	-79	FALSE
chr16:77722009-77723697	544.475	3.93347	0.14613	26.9177	1.36382e-159	1.36875e-154	NUDT7	intron	361	FALSE
chr3:42803379-42805120	627.331	3.70773	0.137788	26.909	1.72332e-159	1.72955e-154	HIGD1A	5' UTR	192	FALSE
chr16:1677866-1679071	547.874	4.73931	0.176141	26.9064	1.85074e-159	1.85742e-154	JPT2	TTS	192	FALSE
chr1:23367911-23369752	1389.98	4.23349	0.157425	26.8921	2.71338e-159	2.72318e-154	ZNF436-AS1	promoter-TSS	-139	FALSE
chr13:110705676-110707135	649.458	4.50115	0.167404	26.888	3.03657e-159	3.04754e-154	CARS2	promoter-TSS	109	FALSE
chr8:28889461-28891335	1580.12	4.28619	0.159423	26.8857	3.22489e-159	3.23653e-154	HMBOX1	promoter-TSS	28	FALSE
chr20:41617673-41619303	905.922	4.31695	0.16059	26.8818	3.58491e-159	3.59785e-154	CHD6	promoter-TSS	6	FALSE
chrX:63754236-63755763	412.544	4.03245	0.150036	26.8766	4.12141e-159	4.13629e-154	ARHGEF9	5' UTR	151	FALSE
chr11:65887852-65889168	734.411	4.18592	0.155747	26.8764	4.14994e-159	4.16492e-154	FIBP	promoter-TSS	29	FALSE
chr2:48314017-48315801	1193.25	4.09889	0.152523	26.8739	4.43235e-159	4.44835e-154	FOXN2	intron	253	FALSE
chr8:19816818-19818417	1014.56	3.89571	0.144964	26.8736	4.46551e-159	4.48164e-154	INTS10	exon	469	FALSE
chr5:37248765-37250134	521.887	3.99225	0.148565	26.8721	4.65068e-159	4.66747e-154	CPLANE1	promoter-TSS	-22	FALSE
chr2:219206168-219207472	819.866	4.06083	0.151141	26.8678	5.22559e-159	5.24445e-154	ZFAND2B	promoter-TSS	36	FALSE
chr3:49339457-49340990	486.998	4.34797	0.161867	26.8615	6.19674e-159	6.21911e-154	USP4	promoter-TSS	-121	FALSE
chr5:131263318-131264828	736.748	4.16086	0.154909	26.8601	6.42526e-159	6.44846e-154	CDC42SE2	promoter-TSS	64	FALSE
chr18:9333847-9335362	962.896	4.29787	0.160029	26.8568	7.0157e-159	7.04102e-154	TWSG1	promoter-TSS	-162	FALSE
chr17:21213567-21215387	857.544	4.01661	0.149575	26.8535	7.68692e-159	7.71467e-154	TMEM11	non-coding	118	FALSE
chr14:75258608-75259783	727.913	4.33342	0.161383	26.8517	8.05736e-159	8.08645e-154	FOS	Intergenic	-19582	FALSE
chr6:2988290-2990147	1096.58	4.04934	0.15081	26.8505	8.31422e-159	8.34424e-154	LINC01011	intron	1252	FALSE
chr13:49443371-49445025	1055.45	4.53083	0.168751	26.8492	8.62909e-159	8.66024e-154	CAB39L	promoter-TSS	-72	FALSE
chr6:52419774-52421130	647.176	3.74104	0.139362	26.844	9.91969e-159	9.9555e-154	EFHC1	promoter-TSS	256	FALSE
chr8:74983746-74985441	504.374	3.68787	0.137384	26.8435	1.00406e-158	1.00768e-153	CRISPLD1	5' UTR	121	FALSE
chr7:22082409-22084136	496.52	3.75134	0.139749	26.8435	1.00541e-158	1.00904e-153	CDCA7L	Intergenic	-137349	FALSE
chr9:40912894-40915908	88.2568	-9.54641	0.355645	-26.8425	1.03238e-158	1.03611e-153	MIR1299	Intergenic	14691	FALSE
chr3:121749063-121750448	705.432	4.28504	0.159647	26.8406	1.08459e-158	1.0885e-153	GOLGB1	promoter-TSS	11	FALSE
chr19:7829231-7830657	1510.77	5.0399	0.187804	26.8359	1.23256e-158	1.23701e-153	EVI5L	promoter-TSS	-331	FALSE
chr10:72691735-72693612	447.231	3.73958	0.139366	26.8328	1.33954e-158	1.34437e-153	MCU	promoter-TSS	55	FALSE
chr8:66666209-66667890	1189.49	4.37247	0.163015	26.8226	1.76247e-158	1.76884e-153	VCPIP1	promoter-TSS	167	FALSE
chr5:69217479-69218568	536.907	4.26468	0.159001	26.8217	1.80558e-158	1.8121e-153	MRPS36	intron	278	FALSE
chr3:23916465-23917999	629.968	3.83618	0.143066	26.8141	2.2126e-158	2.22059e-153	RPL15	promoter-TSS	134	FALSE
chr11:77066097-77067768	935.607	4.09783	0.152825	26.8139	2.22265e-158	2.23067e-153	CAPN5	promoter-TSS	-12	FALSE
chr5:151252419-151253784	844.701	4.16329	0.155285	26.8107	2.42293e-158	2.43168e-153	GM2A	promoter-TSS	50	FALSE
chr11:83156302-83158003	1270.47	4.09095	0.152631	26.8028	2.99785e-158	3.00867e-153	PCF11	promoter-TSS	58	FALSE
chr8:144900740-144902655	1052.7	4.27345	0.159478	26.7966	3.54408e-158	3.55687e-153	ZNF250	promoter-TSS	-237	FALSE
chr1:169893190-169894480	891.578	3.8595	0.144044	26.7939	3.80747e-158	3.82122e-153	SCYL3	5' UTR	124	FALSE
chr1:160098073-160099586	704.024	3.94092	0.147094	26.7918	4.02172e-158	4.03624e-153	IGSF8	promoter-TSS	-2	FALSE
chr3:101724252-101725893	603.264	4.04703	0.151079	26.7876	4.51151e-158	4.5278e-153	CEP97	intron	480	FALSE
chr14:96391046-96392555	650.584	4.12859	0.154127	26.787	4.5829e-158	4.59944e-153	AK7	promoter-TSS	-287	FALSE
chr13:113489305-113491882	1115.1	4.07416	0.152104	26.7854	4.78616e-158	4.80344e-153	DCUN1D2	promoter-TSS	114	FALSE
chr6:109454059-109456616	840.967	3.59165	0.134122	26.779	5.67734e-158	5.69783e-153	MICAL1	intron	649	FALSE
chr7:77797911-77799658	1427.48	4.35747	0.162721	26.7788	5.7031e-158	5.72369e-153	PHTF2	promoter-TSS	-7	FALSE
chr3:32105995-32107341	453.952	4.43436	0.165663	26.7673	7.76062e-158	7.78863e-153	GPD1L	5' UTR	157	FALSE
chr22:41285286-41286978	868.786	4.19749	0.156821	26.7661	8.02595e-158	8.05492e-153	RANGAP1	promoter-TSS	-115	FALSE
chr1:113072205-113073815	854.497	4.00242	0.149557	26.7617	9.01397e-158	9.04651e-153	LOC100996251	promoter-TSS	92	FALSE
chr1:67429484-67431315	880.997	3.85811	0.144166	26.7616	9.05187e-158	9.08455e-153	SERBP1	promoter-TSS	40	FALSE
chr17:17590806-17592379	782.59	4.18811	0.156511	26.7592	9.65856e-158	9.69343e-153	PEMT	exon	110	FALSE
chr2:70257232-70258902	740.807	4.54691	0.169936	26.7567	1.03264e-157	1.03637e-152	PCYOX1	promoter-TSS	-32	FALSE
chr11:73759904-73761776	987.578	4.09629	0.153155	26.746	1.37383e-157	1.37879e-152	RAB6A	promoter-TSS	316	FALSE
chr2:99140709-99142064	800.441	4.38645	0.164044	26.7395	1.6374e-157	1.64331e-152	TSGA10	promoter-TSS	42	FALSE
chr2:118087946-118089182	552.406	3.93059	0.147011	26.7368	1.76047e-157	1.76682e-152	INSIG2	promoter-TSS	14	FALSE
chr7:91263771-91265693	810.56	4.09135	0.153044	26.7331	1.94175e-157	1.94876e-152	FZD1	5' UTR	264	FALSE
chr1:202860757-202862302	609.602	3.95054	0.14778	26.7325	1.97276e-157	1.97988e-152	LOC148709	promoter-TSS	-224	FALSE
chr1:54886199-54888076	605.917	3.91194	0.146337	26.7324	1.97722e-157	1.98436e-152	DHCR24	5' UTR	110	FALSE
chr14:58199371-58200866	552.015	4.19794	0.157036	26.7323	1.98216e-157	1.98932e-152	ACTR10	promoter-TSS	4	FALSE
chr1:31937275-31938919	746.849	4.38282	0.163983	26.7273	2.26943e-157	2.27762e-152	PTP4A2	5' UTR	290	FALSE
chr5:72106783-72109119	1059.68	3.79218	0.141885	26.7272	2.27592e-157	2.28413e-152	MAP1B	intron	683	FALSE
chr8:26448314-26450418	984.634	3.65663	0.136815	26.7268	2.29919e-157	2.30749e-152	BNIP3L	Intergenic	58976	FALSE
chr1:109397319-109398795	605.549	4.32713	0.16191	26.7256	2.37562e-157	2.3842e-152	SORT1	promoter-TSS	-112	FALSE
chr17:63621540-63623410	1591.51	4.58212	0.171478	26.7214	2.65652e-157	2.66611e-152	MAP3K3	promoter-TSS	34	FALSE
chr3:32569814-32571455	846.153	3.72918	0.139591	26.7151	3.14305e-157	3.1544e-152	DYNC1LI1	exon	239	FALSE
chr11:85627598-85629196	677.825	3.78359	0.141638	26.7131	3.31823e-157	3.33021e-152	DLG2	promoter-TSS	-60	FALSE
chr13:44141293-44142779	628.323	4.33079	0.162133	26.7114	3.47363e-157	3.48617e-152	SMIM2-AS1	promoter-TSS	-292	FALSE
chr7:33128852-33130092	728.708	4.18089	0.156539	26.7083	3.77451e-157	3.78814e-152	BBS9	promoter-TSS	-68	FALSE
chr13:45417596-45419082	402.34	4.15185	0.155473	26.7047	4.15315e-157	4.16814e-152	SLC25A30	non-coding	116	FALSE
chr17:75854919-75856496	1142.08	4.40322	0.164894	26.7034	4.30155e-157	4.31708e-152	WBP2	promoter-TSS	104	FALSE
chr16:29811134-29812616	889.766	4.11269	0.154024	26.7017	4.49905e-157	4.5153e-152	PRRT2	promoter-TSS	-213	FALSE
chr10:110006999-110008730	1057.2	4.08377	0.152962	26.698	4.9718e-157	4.98975e-152	ADD3	promoter-TSS	-71	FALSE
chr6:107027717-107029014	416.878	4.3273	0.162095	26.696	5.2342e-157	5.25309e-152	C6orf203	5' UTR	194	FALSE
chr1:113904329-113905833	1022.09	4.41136	0.165256	26.6941	5.50978e-157	5.52967e-152	AP4B1	promoter-TSS	43	FALSE
chr6:158999175-159000590	646.921	4.19606	0.157249	26.6842	7.1752e-157	7.2011e-152	RSPH3	exon	304	FALSE
chr17:14308744-14309910	735.938	4.50484	0.168824	26.6837	7.27633e-157	7.3026e-152	MGC12916	intron	5587	FALSE
chr2:96857065-96859210	1044.61	3.978	0.149082	26.6833	7.36388e-157	7.39046e-152	ANKRD39	promoter-TSS	-119	FALSE
chr1:169485139-169486741	804.79	4.20135	0.15746	26.682	7.62268e-157	7.6502e-152	SLC19A2	promoter-TSS	30	FALSE
chr12:56635882-56637317	968.851	3.96475	0.148604	26.6799	8.05115e-157	8.08022e-152	BAZ2A	promoter-TSS	-221	FALSE
chr11:108121050-108122641	456.21	4.01219	0.150397	26.6773	8.64098e-157	8.67217e-152	ACAT1	intron	315	FALSE
chr11:6472878-6474669	636.073	4.01522	0.150521	26.6755	9.06045e-157	9.09316e-152	TRIM3	TTS	210	FALSE
chr5:113513363-113514477	366.737	4.00411	0.150123	26.6722	9.90292e-157	9.93866e-152	YTHDC2	exon	258	FALSE
chr19:9834547-9835894	894.602	5.11893	0.191951	26.6679	1.10846e-156	1.11246e-151	PIN1	promoter-TSS	14	FALSE
chr11:65314305-65316078	815.207	3.87162	0.145186	26.6666	1.1481e-156	1.15225e-151	CDC42EP2	intron	374	FALSE
chr12:49017901-49019315	583.317	4.12357	0.154651	26.6637	1.24178e-156	1.24626e-151	PRKAG1	TTS	140	FALSE
chr10:72297597-72298760	772.719	4.18715	0.157072	26.6575	1.46334e-156	1.46862e-151	DDIT4	Intergenic	24260	FALSE
chr1:212950054-212951924	556.932	3.72059	0.139574	26.6568	1.49129e-156	1.49667e-151	VASH2	intron	469	FALSE
chr19:48738170-48739819	607.522	4.37307	0.164063	26.6548	1.57275e-156	1.57843e-151	RASIP1	exon	1718	FALSE
chr2:208265391-208266904	709.99	4.11168	0.154275	26.6515	1.71804e-156	1.72424e-151	PIKFYVE	promoter-TSS	-119	FALSE
chr12:100573081-100574599	448.561	3.7687	0.141462	26.641	2.27509e-156	2.2833e-151	GAS2L3	intron	179	FALSE
chr10:102713619-102715186	1262.3	4.52294	0.16979	26.6385	2.43458e-156	2.44337e-151	ARL3	promoter-TSS	30	FALSE
chr3:155869877-155871882	930.959	4.1561	0.156024	26.6376	2.49242e-156	2.50141e-151	GMPS	exon	344	FALSE
chr1:225777136-225778454	595.153	4.33618	0.162788	26.637	2.53497e-156	2.54412e-151	SRP9	promoter-TSS	-18	FALSE
chr1:202348159-202349628	615.732	4.27166	0.160373	26.6357	2.6193e-156	2.62875e-151	PPP1R12B	exon	192	FALSE
chr10:62268018-62269398	491.55	4.26704	0.160203	26.6352	2.65966e-156	2.66926e-151	RTKN2	5' UTR	155	FALSE
chr4:122732107-122733542	777.929	4.23171	0.158902	26.631	2.97305e-156	2.98379e-151	BBS12	promoter-TSS	123	FALSE
chr3:133573037-133574675	1451.42	4.12742	0.155015	26.6259	3.40777e-156	3.42008e-151	CDV3	promoter-TSS	266	FALSE
chr4:70992904-70994266	510.132	3.75626	0.141113	26.6189	4.10544e-156	4.12026e-151	DCK	promoter-TSS	37	FALSE
chr1:151145264-151147411	647.139	3.92784	0.147567	26.6174	4.26834e-156	4.28375e-151	SEMA6C	intron	326	FALSE
chr8:38995830-38997616	1198.58	4.06765	0.152887	26.6056	5.84921e-156	5.87032e-151	TM2D2	promoter-TSS	-201	FALSE
chr10:103917472-103918942	746.005	4.23745	0.159271	26.6053	5.89033e-156	5.91159e-151	STN1	promoter-TSS	80	FALSE
chr6:30212883-30214822	610.678	3.85531	0.14492	26.603	6.25889e-156	6.28148e-151	TRIM26	promoter-TSS	-359	FALSE
chr1:207751434-207753095	520.791	3.50382	0.131719	26.6008	6.64939e-156	6.6734e-151	CD46	exon	227	FALSE
chr12:100141789-100143422	504.783	3.87793	0.145803	26.5971	7.3413e-156	7.3678e-151	UHRF1BP1L	exon	258	FALSE
chr2:231780162-231781879	739.762	3.89863	0.146606	26.5926	8.26923e-156	8.29908e-151	PDE6D	promoter-TSS	306	FALSE
chr2:174486093-174487810	692.49	4.02879	0.151505	26.5917	8.46069e-156	8.49124e-151	GPR155	5' UTR	136	FALSE
chr9:35828550-35830116	544.035	3.76854	0.141735	26.5887	9.17444e-156	9.20756e-151	TMEM8B	promoter-TSS	108	FALSE
chr6:122399093-122400370	637.198	4.14268	0.155825	26.5855	9.99307e-156	1.00291e-150	HSF2	5' UTR	181	FALSE
chr6:80106129-80107321	555.892	4.34403	0.163441	26.5786	1.20099e-155	1.20533e-150	BCKDHB	exon	115	FALSE
chr12:56266453-56267909	489.176	4.02982	0.151638	26.5753	1.31094e-155	1.31568e-150	COQ10A	promoter-TSS	-102	FALSE
chr15:56886524-56888063	576.205	4.1415	0.155858	26.5723	1.41922e-155	1.42434e-150	TCF12	non-coding	-30796	FALSE
chr4:155376291-155377332	615.82	4.3206	0.1626	26.5719	1.43532e-155	1.4405e-150	MAP9	5' UTR	158	FALSE
chr3:41961208-41962811	935.771	4.67128	0.175843	26.5651	1.71891e-155	1.72511e-150	ULK4	intron	430	FALSE
chr20:62237616-62239182	693.543	4.65189	0.175132	26.5623	1.85414e-155	1.86083e-150	OSBPL2	promoter-TSS	-86	FALSE
chr11:71447763-71449173	763.512	4.35429	0.163933	26.5614	1.8963e-155	1.90315e-150	DHCR7	promoter-TSS	-37	FALSE
chr11:65486834-65489625	1065.36	3.70503	0.139498	26.5598	1.98051e-155	1.98766e-150	MALAT1	Intergenic	-9508	FALSE
chr11:125111019-125112416	859.269	4.36778	0.164484	26.5545	2.27699e-155	2.28521e-150	TMEM218	promoter-TSS	-10	FALSE
chr2:128026522-128028699	1525.49	4.40793	0.166007	26.5527	2.38721e-155	2.39583e-150	SAP130	promoter-TSS	-316	FALSE
chr11:13276859-13278780	775.125	4.33238	0.163177	26.5502	2.55648e-155	2.56571e-150	ARNTL	promoter-TSS	93	FALSE
chr7:140478391-140480109	632.052	4.10498	0.154625	26.5479	2.71508e-155	2.72488e-150	MKRN1	exon	319	FALSE
chr20:9837842-9839647	861.344	4.12684	0.155462	26.5457	2.88188e-155	2.89228e-150	PAK5	intron	294	FALSE
chrX:48801188-48802869	1002.33	4.55548	0.171664	26.5372	3.6128e-155	3.62585e-150	HDAC6	promoter-TSS	13	FALSE
chr3:101676052-101677659	1060.45	4.01249	0.151218	26.5345	3.87984e-155	3.89384e-150	ZBTB11	non-coding	288	FALSE
chr17:63549665-63551550	876.837	4.09749	0.154426	26.5337	3.95607e-155	3.97035e-150	DCAF7	non-coding	173	FALSE
chr3:57227071-57228699	616.147	4.2595	0.160542	26.5319	4.14955e-155	4.16452e-150	APPL1	exon	148	FALSE
chr6:33248120-33250224	881.785	3.88542	0.146449	26.5308	4.27494e-155	4.29038e-150	HCG25	promoter-TSS	-364	FALSE
chr17:4709629-4711256	1235.49	4.68501	0.176611	26.5273	4.69076e-155	4.70769e-150	ARRB2	promoter-TSS	-51	FALSE
chr12:56127515-56129583	826.561	3.73304	0.14075	26.5225	5.33551e-155	5.35477e-150	ESYT1	exon	347	FALSE
chr14:68977705-68980110	1041.92	3.80187	0.143377	26.5166	6.24349e-155	6.26603e-150	ACTN1	promoter-TSS	458	FALSE
chr12:110613431-110614752	447.192	4.3665	0.164687	26.5139	6.70407e-155	6.72827e-150	TCTN1	promoter-TSS	65	FALSE
chr2:174247796-174249170	599.261	4.39588	0.165807	26.512	7.04007e-155	7.06549e-150	OLA1	5' UTR	187	FALSE
chr17:60677162-60678400	850.85	4.44247	0.167571	26.5109	7.25152e-155	7.27769e-150	BCAS3	promoter-TSS	6	FALSE
chr22:23144938-23146075	584.73	4.82554	0.182031	26.5094	7.55497e-155	7.58224e-150	RAB36	exon	183	FALSE
chr20:35771566-35772519	681.284	4.718	0.177989	26.5073	7.98544e-155	8.01427e-150	PHF20	promoter-TSS	42	FALSE
chr1:180631709-180632930	724.506	4.00182	0.151018	26.499	9.94805e-155	9.98397e-150	XPR1	intron	310	FALSE
chr2:130797330-130798721	683.033	4.25672	0.160658	26.4956	1.08939e-154	1.09332e-149	AMER3	Intergenic	41735	FALSE
chr7:7639958-7641449	755.367	3.91123	0.147629	26.4936	1.14729e-154	1.15143e-149	UMAD1	promoter-TSS	68	FALSE
chr22:21044930-21046577	523.4	4.07804	0.153933	26.4923	1.18747e-154	1.19176e-149	LRRC74B	promoter-TSS	-206	FALSE
chr20:20711970-20713424	839.954	4.2195	0.159281	26.4909	1.2337e-154	1.23815e-149	RALGAPA2	promoter-TSS	-74	FALSE
chr15:99732289-99734065	631.873	3.96013	0.149521	26.4854	1.4274e-154	1.43256e-149	LYSMD4	intron	208	FALSE
chr19:18521397-18522871	1481.5	4.54664	0.171679	26.4834	1.50437e-154	1.5098e-149	ELL	promoter-TSS	-7	FALSE
chr18:62714669-62717273	1482.04	4.19407	0.158372	26.4824	1.5472e-154	1.55278e-149	PHLPP1	exon	532	FALSE
chr9:35814298-35815706	895.01	4.21363	0.159119	26.4811	1.60123e-154	1.60701e-149	HINT2	promoter-TSS	43	FALSE
chr5:111511888-111513434	770.68	3.95349	0.149316	26.4773	1.76804e-154	1.77442e-149	STARD4	promoter-TSS	-64	FALSE
chr6:158643958-158645253	576.543	3.93467	0.148608	26.4768	1.79169e-154	1.79816e-149	DYNLT1	intron	180	FALSE
chr2:60755802-60757137	462.611	3.61524	0.136547	26.4762	1.82013e-154	1.8267e-149	PAPOLG	5' UTR	240	FALSE
chr12:22543198-22545036	891.929	3.44665	0.130201	26.4717	2.05532e-154	2.06274e-149	C2CD5	exon	429	FALSE
chr8:73971627-73972931	953.576	4.24072	0.160208	26.4701	2.1425e-154	2.15023e-149	ELOC	promoter-TSS	8	FALSE
chr18:12407448-12408914	504.101	4.27581	0.161539	26.4692	2.19547e-154	2.2034e-149	PRELID3A	intron	285	FALSE
chr10:73810842-73812293	739.097	4.202	0.158757	26.4681	2.25937e-154	2.26753e-149	NDST2	TTS	263	FALSE
chr6:135497176-135498678	576.778	3.92022	0.148151	26.4609	2.73394e-154	2.74381e-149	LINC00271	promoter-TSS	126	FALSE
chr4:83484493-83485664	521.775	4.77769	0.180567	26.4594	2.84398e-154	2.85424e-149	ABRAXAS1	promoter-TSS	58	FALSE
chr4:47913823-47915168	647.633	3.83937	0.145111	26.4581	2.94626e-154	2.9569e-149	NFXL1	promoter-TSS	61	FALSE
chr16:75250601-75252352	603.977	4.07892	0.154205	26.4513	3.52112e-154	3.53383e-149	BCAR1	exon	179	FALSE
chr5:163505107-163506092	490.521	4.05166	0.153258	26.4369	5.16407e-154	5.18271e-149	MAT2B	promoter-TSS	72	FALSE
chrX:47649987-47651416	710.165	4.67987	0.177033	26.4349	5.43753e-154	5.45716e-149	ELK1	promoter-TSS	-98	FALSE
chr4:101345399-101348649	1536.01	3.81075	0.144169	26.4326	5.78296e-154	5.80384e-149	PPP3CA	promoter-TSS	447	FALSE
chr17:55420677-55422484	603.942	3.78118	0.14306	26.4307	6.09017e-154	6.11215e-149	MMD	intron	399	FALSE
chr14:73949670-73950890	720.595	4.39989	0.1665	26.4257	6.94521e-154	6.97028e-149	COQ6	promoter-TSS	28	FALSE
chr19:38315326-38316636	570.493	4.26559	0.161459	26.419	8.29919e-154	8.32915e-149	YIF1B	promoter-TSS	-15	FALSE
chr14:63542200-63544199	802.112	3.862	0.14622	26.4123	9.90809e-154	9.94386e-149	PPP2R5E	non-coding	195	FALSE
chr12:8948965-8950441	778.753	4.06948	0.154083	26.4109	1.02579e-153	1.02949e-148	M6PR	promoter-TSS	58	FALSE
chr12:123383439-123384929	883.642	4.4665	0.16912	26.4103	1.04298e-153	1.04674e-148	KMT5A	promoter-TSS	68	FALSE
chr3:156673843-156675849	1027.64	3.86146	0.146229	26.4069	1.14256e-153	1.14668e-148	TIPARP	promoter-TSS	-80	FALSE
chr11:67239345-67241370	726.666	4.24103	0.160631	26.4024	1.28691e-153	1.29156e-148	KDM2A	exon	323	FALSE
chr5:141618169-141619597	673.813	4.19627	0.158937	26.4022	1.29425e-153	1.29893e-148	DIAPH1	exon	172	FALSE
chr7:102748426-102749697	646.445	4.53624	0.171815	26.402	1.30096e-153	1.30566e-148	FAM185A	promoter-TSS	110	FALSE
chr15:63188816-63190395	843.094	3.88408	0.147169	26.3919	1.69627e-153	1.70239e-148	RAB8B	promoter-TSS	77	FALSE
chr4:7067407-7068786	701.962	4.17452	0.158195	26.3884	1.85971e-153	1.86642e-148	GRPEL1	5' UTR	113	FALSE
chr3:101778746-101780031	443.038	3.76758	0.142804	26.383	2.14937e-153	2.15713e-148	NXPE3	promoter-TSS	-53	FALSE
chr19:35702115-35703152	472.936	4.74383	0.179909	26.3679	3.19875e-153	3.21029e-148	ZBTB32	Intergenic	-1853	FALSE
chr2:162343671-162344784	545.527	4.59819	0.174395	26.3665	3.31931e-153	3.33129e-148	GCA	promoter-TSS	-153	FALSE
chr5:127029559-127031374	685.793	4.33333	0.164394	26.3594	4.00441e-153	4.01887e-148	2023-03-03	5' UTR	341	FALSE
chr7:7181745-7183454	907.253	4.19331	0.159195	26.3407	6.55481e-153	6.57847e-148	C1GALT1	promoter-TSS	-15	FALSE
chr18:46332997-46334749	621.2	3.76746	0.143077	26.3318	8.29341e-153	8.32334e-148	RNF165	promoter-TSS	-351	FALSE
chr14:31456815-31457843	480.2	3.8662	0.146845	26.3284	9.0677e-153	9.10044e-148	DTD2	exon	145	FALSE
chr19:42075537-42076686	1067.88	4.81582	0.182919	26.3276	9.26926e-153	9.30273e-148	ZNF574	promoter-TSS	-26	FALSE
chr10:100346268-100347648	763.864	4.19416	0.159352	26.32	1.13132e-152	1.1354e-147	SCD	promoter-TSS	-57	FALSE
chr2:218269549-218270902	1091	4.44053	0.168726	26.318	1.19483e-152	1.19914e-147	AAMP	promoter-TSS	-17	FALSE
chr14:103333301-103335383	1093.76	3.9068	0.148473	26.3132	1.35578e-152	1.36068e-147	EIF5	promoter-TSS	340	FALSE
chr16:19521424-19522548	431.098	4.23468	0.160955	26.3097	1.4852e-152	1.49057e-147	GDE1	non-coding	142	FALSE
chr3:12966251-12968237	803.023	3.84281	0.146074	26.3073	1.58146e-152	1.58717e-147	IQSEC1	intron	454	FALSE
chr10:100184990-100186688	554.207	3.68894	0.140266	26.2996	1.93628e-152	1.94327e-147	ERLIN1	non-coding	138	FALSE
chr2:200962881-200964271	535.689	4.0584	0.154341	26.2951	2.18325e-152	2.19113e-147	ORC2	non-coding	125	FALSE
chr2:39123899-39124998	557.385	4.13513	0.157285	26.2906	2.45384e-152	2.4627e-147	SOS1	Intergenic	-3986	FALSE
chr11:66288516-66289981	1017.09	4.58354	0.174345	26.2901	2.49004e-152	2.49903e-147	YIF1A	promoter-TSS	-82	FALSE
chr2:201450884-201452405	947.507	3.96917	0.150997	26.2864	2.74342e-152	2.75333e-147	STRADB	promoter-TSS	-24	FALSE
chr11:107927883-107929566	727.737	3.72718	0.1419	26.2662	4.66802e-152	4.68487e-147	RAB39A	exon	250	FALSE
chr1:147598917-147600677	1694.16	4.31623	0.164344	26.2634	5.02302e-152	5.04115e-147	BCL9	intron	58296	FALSE
chr10:70169690-70171141	602.652	4.3843	0.166954	26.2605	5.42732e-152	5.44692e-147	SAR1A	5' UTR	113	FALSE
chr2:238060048-238061902	856.289	4.1991	0.159908	26.2595	5.57215e-152	5.59227e-147	SCLY	promoter-TSS	51	FALSE
chr19:4968423-4969613	1205.8	5.06022	0.192724	26.2563	6.06175e-152	6.08363e-147	KDM4B	promoter-TSS	-95	FALSE
chr11:59668232-59669854	908.235	4.10133	0.156257	26.2473	7.68011e-152	7.70784e-147	PATL1	promoter-TSS	-5	FALSE
chr11:71452635-71453809	494.183	3.88076	0.147878	26.2431	8.5767e-152	8.60767e-147	NADSYN1	promoter-TSS	51	FALSE
chr1:225923529-225924817	617.019	4.47016	0.170363	26.239	9.552e-152	9.58648e-147	PYCR2	5' UTR	167	FALSE
chr20:25696064-25697192	741.024	4.4249	0.168661	26.2355	1.04744e-151	1.05123e-146	ZNF337	intron	276	FALSE
chrX:70454246-70456053	535.015	3.67184	0.13997	26.2331	1.11439e-151	1.11842e-146	DLG3	promoter-TSS	54	FALSE
chr15:43492339-43494047	522.956	3.78147	0.144149	26.2331	1.11466e-151	1.11869e-146	TP53BP1	promoter-TSS	-22	FALSE
chr10:114173527-114175043	527.76	4.01446	0.153043	26.231	1.1788e-151	1.18306e-146	CCDC186	promoter-TSS	-65	FALSE
chr9:38392271-38393537	355.683	4.31574	0.164537	26.2296	1.22079e-151	1.2252e-146	ALDH1B1	intron	240	FALSE
chr16:23148559-23150084	584.593	4.7894	0.182637	26.2236	1.4316e-151	1.43676e-146	USP31	promoter-TSS	-52	FALSE
chr12:6778206-6779783	586.884	3.96373	0.151161	26.2219	1.49562e-151	1.50102e-146	LAG3	TTS	6491	FALSE
chr22:37696358-37697872	791.017	4.68925	0.178846	26.2195	1.59356e-151	1.59931e-146	TRIOBP	intron	127	FALSE
chr21:36155944-36157572	1525.68	4.4475	0.169631	26.2187	1.62667e-151	1.63255e-146	DOPEY2	promoter-TSS	-24	FALSE
chr20:34302529-34303623	587.31	4.52551	0.172616	26.2172	1.69414e-151	1.70026e-146	AHCY	promoter-TSS	-70	FALSE
chr5:32585093-32586358	514.233	3.82581	0.145959	26.2115	1.96262e-151	1.96971e-146	SUB1	intron	227	FALSE
chr14:21103402-21104847	760.465	4.04833	0.154482	26.2058	2.28204e-151	2.29027e-146	ZNF219	TTS	579	FALSE
chr1:111618998-111620778	682.678	3.52065	0.134394	26.1965	2.91231e-151	2.92283e-146	RAP1A	promoter-TSS	105	FALSE
chr2:70141837-70143073	1004.47	4.20206	0.160452	26.1888	3.56457e-151	3.57744e-146	LINC01816	Intergenic	-17139	FALSE
chr2:65129423-65131012	1363.38	4.1397	0.158124	26.18	4.48978e-151	4.50599e-146	RAB1A	promoter-TSS	83	FALSE
chr1:205812382-205814012	727.299	3.53542	0.135047	26.1792	4.58932e-151	4.60589e-146	SLC41A1	promoter-TSS	-1	FALSE
chr7:108454571-108456835	869.051	3.88962	0.148614	26.1726	5.45493e-151	5.47462e-146	NRCAM	intron	694	FALSE
chr8:25457730-25459507	1932.63	4.55021	0.173871	26.1701	5.82734e-151	5.84838e-146	KCTD9	promoter-TSS	-151	FALSE
chr12:112125008-112126387	542.429	4.44167	0.169743	26.1671	6.29818e-151	6.32092e-146	TRAFD1	5' UTR	153	FALSE
chr20:44884924-44886509	708.223	4.02635	0.153901	26.1619	7.21445e-151	7.24049e-146	YWHAB	5' UTR	118	FALSE
chr2:207769091-207770580	857.655	4.42408	0.169104	26.1619	7.2203e-151	7.24636e-146	FZD5	promoter-TSS	-417	FALSE
chr1:66924392-66925941	1031.5	4.26996	0.163215	26.1616	7.28222e-151	7.30851e-146	MIER1	promoter-TSS	272	FALSE
chr3:88058306-88059977	986.929	3.96361	0.15151	26.1606	7.45844e-151	7.48536e-146	ZNF654	promoter-TSS	-143	FALSE
chr17:30823968-30825309	465.877	4.35685	0.166621	26.1483	1.02912e-150	1.03283e-145	CRLF3	exon	121	FALSE
chr3:39051500-39053038	582.781	3.82369	0.146246	26.1456	1.10547e-150	1.10946e-145	WDR48	promoter-TSS	-23	FALSE
chr4:102759938-102761777	466.201	3.74	0.143053	26.1442	1.14668e-150	1.15082e-145	MANBA	exon	136	FALSE
chr10:89700954-89702049	566.683	4.09243	0.156545	26.1422	1.20924e-150	1.21361e-145	KIF20B	promoter-TSS	-88	FALSE
chr6:11093098-11094832	680.099	4.10894	0.157193	26.1394	1.3002e-150	1.30489e-145	SMIM13	promoter-TSS	-68	FALSE
chrX:15854137-15855728	773.263	4.13421	0.158199	26.1329	1.5422e-150	1.54777e-145	AP1S2	promoter-TSS	81	FALSE
chr1:202810299-202811770	575.462	3.87928	0.148445	26.1328	1.54512e-150	1.5507e-145	PCAT6	promoter-TSS	89	FALSE
chr3:160754383-160756920	1171.18	3.77066	0.144295	26.1316	1.59503e-150	1.60079e-145	PPM1L	promoter-TSS	-552	FALSE
chr12:4320403-4321892	632.023	4.26821	0.163335	26.1315	1.5978e-150	1.60356e-145	TIGAR	promoter-TSS	-45	FALSE
chr17:56833044-56835227	1021.05	4.17335	0.159709	26.131	1.62047e-150	1.62632e-145	DGKE	promoter-TSS	37	FALSE
chr13:23374961-23376142	569.002	4.76765	0.182456	26.1304	1.64769e-150	1.65364e-145	SACS	promoter-TSS	-9	FALSE
chr11:8910415-8911953	669.71	4.04178	0.154684	26.1292	1.69841e-150	1.70454e-145	AKIP1	promoter-TSS	-8	FALSE
chrX:135097030-135099307	567.188	3.97423	0.1521	26.129	1.70654e-150	1.7127e-145	SMIM10L2B	3' UTR	465	FALSE
chr3:48087293-48089496	1169.38	4.28398	0.16396	26.1281	1.74754e-150	1.75385e-145	MAP4	intron	884	FALSE
chr20:31186071-31187471	68.0254	-11.5618	0.442572	-26.1241	1.94019e-150	1.9472e-145	DEFB115	Intergenic	-70893	FALSE
chr1:113811448-113812782	811.263	4.56885	0.174891	26.124	1.94807e-150	1.9551e-145	RSBN1	promoter-TSS	361	FALSE
chr3:15205468-15207279	785.157	4.23443	0.162093	26.1235	1.97277e-150	1.9799e-145	CAPN7	promoter-TSS	148	FALSE
chr2:218405638-218407439	704.477	3.89839	0.149233	26.1229	2.0036e-150	2.01083e-145	MIR26B	TTS	3893	FALSE
chr13:48532140-48533650	840.423	4.05159	0.155099	26.1226	2.01892e-150	2.02621e-145	RCBTB2	intron	361	FALSE
chr11:66466130-66467672	853.637	4.30906	0.164964	26.1212	2.09216e-150	2.09971e-145	PELI3	promoter-TSS	36	FALSE
chr20:62793780-62795109	705.166	4.2584	0.163055	26.1163	2.37794e-150	2.38653e-145	MRGBP	Intergenic	-1960	FALSE
chr20:41316649-41318343	904.887	4.25592	0.16299	26.1115	2.70021e-150	2.70996e-145	ZHX3	Intergenic	-17397	FALSE
chr1:35191838-35193650	759.91	3.65457	0.139975	26.1087	2.90118e-150	2.91166e-145	SFPQ	non-coding	398	FALSE
chr16:81076400-81077788	684.007	4.2556	0.163039	26.1018	3.48278e-150	3.49535e-145	C16orf46	intron	173	FALSE
chr10:73625050-73626502	466.184	3.59441	0.137715	26.1004	3.60655e-150	3.61957e-145	USP54	intron	283	FALSE
chr2:44167745-44169591	2055.26	4.30335	0.164881	26.0997	3.67161e-150	3.68486e-145	PPM1B	promoter-TSS	-135	FALSE
chr11:69442834-69444260	468.551	4.21773	0.161603	26.0994	3.70459e-150	3.71797e-145	LOC102724265	Intergenic	17876	FALSE
chr9:5437145-5438565	366.616	4.0272	0.154331	26.0946	4.20362e-150	4.21879e-145	PLGRKT	promoter-TSS	82	FALSE
chr4:49153074-49153797	64.2848	-12.4672	0.47798	-26.0831	5.66746e-150	5.68792e-145	CWH43	Intergenic	166794	FALSE
chr20:46405841-46407306	800.156	4.14731	0.159007	26.0826	5.73695e-150	5.75766e-145	LOC105372633	promoter-TSS	-205	FALSE
chr10:122373938-122375717	637.437	4.40047	0.168731	26.0797	6.19316e-150	6.21551e-145	PLEKHA1	intron	250	FALSE
chr20:309528-310982	716.096	4.03128	0.154596	26.0762	6.79126e-150	6.81577e-145	ZCCHC3	Intergenic	12692	FALSE
chr1:228405728-228407623	657.41	3.42436	0.131377	26.065	9.08553e-150	9.11833e-145	TRIM11	5' UTR	140	FALSE
chr1:229557931-229559566	1094.95	4.43816	0.170325	26.057	1.11985e-149	1.12389e-144	ABCB10	promoter-TSS	-54	FALSE
chr20:9067336-9069592	698.459	3.93851	0.151177	26.0522	1.26875e-149	1.27333e-144	PLCB4	promoter-TSS	-590	FALSE
chr7:150378194-150380176	822.723	3.7314	0.14323	26.0517	1.28563e-149	1.29027e-144	ZNF775	promoter-TSS	-132	FALSE
chr4:41256226-41258232	722.549	3.67821	0.14119	26.0515	1.29475e-149	1.29943e-144	UCHL1	promoter-TSS	348	FALSE
chr22:37807436-37808370	413.92	4.47387	0.171752	26.0484	1.40108e-149	1.40614e-144	GCAT	promoter-TSS	-2	FALSE
chr3:115783843-115785166	730.707	4.31542	0.165679	26.0469	1.45819e-149	1.46345e-144	SNORD155	Intergenic	120621	FALSE
chr16:22190028-22191560	2348.93	4.23501	0.162627	26.0413	1.68913e-149	1.69522e-144	EEF2K	Intergenic	-15477	FALSE
chr12:53625661-53626837	909.76	4.05848	0.155849	26.0412	1.69274e-149	1.69886e-144	ATF7	promoter-TSS	166	FALSE
chr12:49109659-49111500	557.127	4.16446	0.159927	26.0397	1.76097e-149	1.76733e-144	LMBR1L	5' UTR	320	FALSE
chr6:96923859-96925326	605.958	3.82207	0.146786	26.0383	1.82415e-149	1.83073e-144	KLHL32	promoter-TSS	-27	FALSE
chr15:43745767-43747346	450.222	4.10483	0.157646	26.0382	1.82875e-149	1.83535e-144	PDIA3	promoter-TSS	165	FALSE
chrX:78103403-78105259	407.291	4.57748	0.175854	26.0299	2.26983e-149	2.27802e-144	PGK1	5' UTR	162	FALSE
chr4:39526837-39528348	1173.36	4.26925	0.16403	26.0272	2.43933e-149	2.44813e-144	UGDH	promoter-TSS	5	FALSE
chr12:12611322-12612732	463.117	3.85417	0.14816	26.0136	3.47877e-149	3.49132e-144	CREBL2	5' UTR	194	FALSE
chr15:101723762-101724831	543.432	4.3047	0.165501	26.0101	3.80494e-149	3.81867e-144	TARSL2	exon	145	FALSE
chr12:31728369-31729727	750.584	4.10509	0.157873	26.0024	4.65151e-149	4.6683e-144	AMN1	non-coding	126	FALSE
chr13:31845996-31847512	442.904	4.58936	0.176524	25.9985	5.14874e-149	5.16733e-144	EEF1DP3	promoter-TSS	-29	FALSE
chr17:82036755-82038011	691.983	4.92115	0.189341	25.991	6.26288e-149	6.28549e-144	DCXR	intron	314	FALSE
chr9:131372927-131374309	654.798	4.40593	0.169523	25.9902	6.39288e-149	6.41596e-144	PRRC2B	Intergenic	-56472	FALSE
chr14:95534300-95536005	1029.65	4.40055	0.169318	25.9898	6.45654e-149	6.47985e-144	GLRX5	promoter-TSS	167	FALSE
chr11:67352818-67354232	522.982	3.94086	0.151652	25.9861	7.10323e-149	7.12888e-144	POLD4	promoter-TSS	71	FALSE
chr4:42656065-42657867	866.98	4.02017	0.154747	25.979	8.5516e-149	8.58248e-144	ATP8A1	5' UTR	139	FALSE
chr1:155277101-155279072	906.572	4.22764	0.162802	25.9679	1.14094e-148	1.14506e-143	HCN3	intron	660	FALSE
chr14:16102982-16105297	73.7004	-9.91413	0.381787	-25.9677	1.14803e-148	1.15218e-143	OR11H12	Intergenic	-2496977	FALSE
chr8:123041347-123042893	474.949	3.75691	0.144705	25.9626	1.31049e-148	1.31522e-143	DERL1	exon	303	FALSE
chr10:97640231-97641616	657.478	4.45294	0.171597	25.95	1.8167e-148	1.82326e-143	PI4K2A	exon	238	FALSE
chr2:61763626-61764937	551.578	4.34821	0.167564	25.9496	1.8375e-148	1.84413e-143	FAM161A	Intergenic	89861	FALSE
chr19:32674593-32676292	882.389	4.37531	0.168608	25.9495	1.84153e-148	1.84818e-143	RGS9BP	promoter-TSS	36	FALSE
chr2:89827883-89828974	87.7924	-11.0745	0.426829	-25.9459	2.02047e-148	2.02777e-143	LOC101927050	Intergenic	-190522	FALSE
chr22:37198348-37200174	816.196	4.45254	0.171627	25.943	2.17879e-148	2.18665e-143	C1QTNF6	Intergenic	-10971	FALSE
chr5:43483297-43484790	532.904	3.9937	0.153947	25.942	2.23983e-148	2.24792e-143	TMEM267	promoter-TSS	-154	FALSE
chr6:89829061-89830345	592.147	3.85504	0.148618	25.9392	2.40639e-148	2.41507e-143	CASP8AP2	promoter-TSS	-197	FALSE
chr1:155272877-155273876	550.266	4.31878	0.166501	25.9385	2.45242e-148	2.46128e-143	CLK2	5' UTR	152	FALSE
chr10:62803885-62806116	882.395	3.43839	0.132602	25.9301	3.04671e-148	3.05771e-143	ADO	5' UTR	245	FALSE
chr1:77758895-77760202	388.823	3.99411	0.154042	25.9288	3.15792e-148	3.16932e-143	USP33	intron	330	FALSE
chr5:115169058-115170962	886.246	3.75961	0.145004	25.9276	3.25281e-148	3.26455e-143	TRIM36	promoter-TSS	-47	FALSE
chr18:67515956-67517456	922.07	4.06165	0.156663	25.9261	3.38356e-148	3.39577e-143	DSEL	promoter-TSS	24	FALSE
chr4:2534900-2537671	1551.84	4.26181	0.164386	25.9257	3.4206e-148	3.43294e-143	RNF4	Intergenic	66833	FALSE
chr14:67619310-67620826	604.913	3.77273	0.145581	25.915	4.51743e-148	4.53374e-143	ARG2	exon	206	FALSE
chr7:44847350-44848821	1095.89	4.25405	0.164174	25.9118	4.90301e-148	4.92071e-143	H2AFV	promoter-TSS	40	FALSE
chr8:144754757-144756110	436.886	4.55769	0.175899	25.9108	5.03514e-148	5.05332e-143	ZNF251	5' UTR	151	FALSE
chr5:140638903-140640230	397.79	3.80518	0.146888	25.9053	5.8063e-148	5.82726e-143	TMCO6	exon	140	FALSE
chr3:27483187-27485042	982.911	3.92795	0.151633	25.9044	5.93787e-148	5.95931e-143	SLC4A7	non-coding	305	FALSE
chr7:66628004-66629650	1102.41	4.5643	0.176215	25.9019	6.33215e-148	6.35501e-143	KCTD7	promoter-TSS	-54	FALSE
chr1:246565783-246567146	801.596	4.09541	0.158122	25.9004	6.59121e-148	6.615e-143	CNST	promoter-TSS	128	FALSE
chr3:48556277-48557582	916.887	4.60926	0.177974	25.8985	6.92952e-148	6.95454e-143	PFKFB4	promoter-TSS	-7	FALSE
chr14:21069370-21071986	1059.18	3.48146	0.134472	25.8898	8.67039e-148	8.70169e-143	NDRG2	intron	194	FALSE
chr2:38601924-38603756	1059.76	4.00522	0.154722	25.8865	9.44077e-148	9.47485e-143	HNRNPLL	5' UTR	196	FALSE
chr20:34875884-34877066	813.448	4.3734	0.168981	25.881	1.0903e-147	1.09423e-142	ACSS2	promoter-TSS	-50	FALSE
chr7:112449783-112451649	1320.76	3.82202	0.147697	25.8773	1.19841e-147	1.20274e-142	IFRD1	exon	208	FALSE
chr12:50111297-50112771	1492.18	4.72302	0.182521	25.8766	1.22165e-147	1.22606e-142	COX14	promoter-TSS	53	FALSE
chr17:37358243-37359910	1167.22	4.30826	0.166526	25.8715	1.39555e-147	1.40059e-142	ACACA	promoter-TSS	39	FALSE
chr19:49148799-49150991	1333.97	4.06655	0.157201	25.8685	1.50795e-147	1.51339e-142	HRC	intron	5529	FALSE
chr1:36148948-36150172	922.093	4.60808	0.178165	25.8642	1.68612e-147	1.69221e-142	TRAPPC3	promoter-TSS	-46	FALSE
chr2:165953161-165954384	713.839	4.22504	0.163396	25.8577	1.99587e-147	2.00307e-142	TTC21B	promoter-TSS	65	FALSE
chr19:13951744-13953240	995.897	4.46465	0.172664	25.8575	2.004e-147	2.01123e-142	DCAF15	promoter-TSS	18	FALSE
chr14:100192284-100193873	647.84	4.68975	0.181419	25.8503	2.41179e-147	2.4205e-142	DEGS2	Intergenic	-33404	FALSE
chr3:100260120-100261590	477.577	3.86734	0.149623	25.8472	2.61851e-147	2.62797e-142	TBC1D23	promoter-TSS	38	FALSE
chr14:81169715-81171081	350.982	3.76277	0.145581	25.8466	2.6563e-147	2.66589e-142	SNORA79	Intergenic	32436	FALSE
chr4:49091283-49093092	77.0494	-11.8483	0.458419	-25.8459	2.70298e-147	2.71273e-142	CWH43	Intergenic	105546	FALSE
chr15:90351602-90352982	340.337	3.91172	0.151377	25.8409	3.08008e-147	3.0912e-142	ZNF774	promoter-TSS	47	FALSE
chr8:58552598-58554166	496.255	3.81776	0.147755	25.8386	3.27227e-147	3.28408e-142	SDCBP	intron	213	FALSE
chr10:99658488-99660175	551.284	4.51315	0.174695	25.8345	3.63811e-147	3.65124e-142	ENTPD7	promoter-TSS	-45	FALSE
chr19:45496179-45497657	597.312	4.03002	0.156011	25.8316	3.91975e-147	3.9339e-142	RTN2	5' UTR	137	FALSE
chr17:42016626-42018227	868.344	4.50158	0.174301	25.8264	4.47767e-147	4.49384e-142	NKIRAS2	promoter-TSS	-149	FALSE
chr1:44354523-44355825	386.94	4.09507	0.158585	25.8226	4.94664e-147	4.9645e-142	ERI3	5' UTR	105	FALSE
chr4:51842521-51845026	1727.83	4.12291	0.159672	25.8212	5.13115e-147	5.14967e-142	DCUN1D4	intron	195	FALSE
chr18:34224313-34225456	457.135	4.0912	0.158474	25.8162	5.83173e-147	5.85278e-142	NOL4	Intergenic	-1334	FALSE
chr6:36195967-36197797	960.815	3.98647	0.154418	25.8162	5.83904e-147	5.86012e-142	BRPF3	5' UTR	109	FALSE
chr15:40107861-40109625	569.838	3.88762	0.150591	25.8158	5.89001e-147	5.91127e-142	BMF	intron	131	FALSE
chr10:31031320-31032806	932.146	3.85719	0.149415	25.8152	5.98087e-147	6.00246e-142	ZNF438	promoter-TSS	-126	FALSE
chr11:110429584-110431153	591.085	4.2448	0.164436	25.8143	6.1291e-147	6.15123e-142	FDX1	intron	432	FALSE
chr7:24979157-24980999	794.445	3.77749	0.146342	25.8127	6.38821e-147	6.41127e-142	OSBPL3	5' UTR	134	FALSE
chr8:108786625-108787885	335.186	3.92285	0.151978	25.8119	6.51445e-147	6.53796e-142	TMEM74	intron	360	FALSE
chr14:81533202-81534334	637.266	4.64965	0.180151	25.8097	6.90032e-147	6.92523e-142	SEL1L	promoter-TSS	93	FALSE
chr10:24722581-24725297	1288.9	3.72435	0.144301	25.8096	6.9191e-147	6.94408e-142	ARHGAP21	promoter-TSS	-271	FALSE
chr7:100611712-100613134	821.125	4.28948	0.166226	25.805	7.7836e-147	7.8117e-142	MOSPD3	promoter-TSS	-7	FALSE
chr11:27471260-27473345	678.741	3.68444	0.142797	25.802	8.43007e-147	8.4605e-142	LGR4	5' UTR	472	FALSE
chr19:55460802-55462168	801.159	4.68111	0.181433	25.8007	8.70788e-147	8.73931e-142	ISOC2	intron	197	FALSE
chr16:30429544-30430814	525.774	4.54838	0.176304	25.7985	9.20896e-147	9.2422e-142	DCTPP1	promoter-TSS	-127	FALSE
chr18:51196688-51198544	1306.99	4.36545	0.169221	25.7973	9.50373e-147	9.53804e-142	MEX3C	promoter-TSS	65	FALSE
chr10:99619931-99621700	1455.73	4.07182	0.157845	25.7963	9.76316e-147	9.7984e-142	SLC25A28	promoter-TSS	-352	FALSE
chr11:6389674-6391080	660.085	4.07855	0.15811	25.7956	9.93879e-147	9.97467e-142	SMPD1	promoter-TSS	-37	FALSE
chr16:70380231-70382163	849.005	3.94909	0.153099	25.7943	1.02736e-146	1.03107e-141	DDX19A	3' UTR	34368	FALSE
chr16:2882176-2883804	1247.91	4.50638	0.174736	25.7896	1.15869e-146	1.16288e-141	FLYWCH2	promoter-TSS	-205	FALSE
chr16:4801492-4803229	898.112	4.38818	0.170166	25.7876	1.22021e-146	1.22461e-141	ROGDI	TTS	589	FALSE
chr18:32091711-32093408	1211.98	4.19297	0.162608	25.7858	1.27957e-146	1.28419e-141	RNF138	promoter-TSS	-46	FALSE
chr10:15088133-15089214	282.506	4.55388	0.176611	25.7849	1.31107e-146	1.31581e-141	ACBD7	intron	102	FALSE
chr8:63038361-63039773	549.948	3.92522	0.152231	25.7847	1.31669e-146	1.32145e-141	GGH	promoter-TSS	-16	FALSE
chr12:56223920-56224795	461.497	4.70522	0.182487	25.7838	1.34635e-146	1.35121e-141	NABP2	promoter-TSS	17	FALSE
chr12:53179869-53181537	874.599	4.34365	0.168468	25.7833	1.3659e-146	1.37083e-141	ZNF740	promoter-TSS	-48	FALSE
chr15:72319417-72320869	1040.02	4.33029	0.167958	25.7819	1.41394e-146	1.41905e-141	CELF6	promoter-TSS	41	FALSE
chr1:172532100-172533870	1516.45	4.20749	0.163197	25.7816	1.42596e-146	1.43111e-141	SUCO	promoter-TSS	-133	FALSE
chr9:96449272-96451233	854.778	3.90623	0.15152	25.7804	1.47132e-146	1.47663e-141	HABP4	promoter-TSS	98	FALSE
chr2:32356352-32358223	890.049	3.90707	0.151577	25.7761	1.64442e-146	1.65035e-141	BIRC6	exon	260	FALSE
chr9:37026351-37028106	559.927	4.48559	0.174061	25.7702	1.91515e-146	1.92207e-141	PAX5	intron	7250	FALSE
chr3:129439446-129440745	903.658	4.65517	0.180665	25.7669	2.08277e-146	2.09029e-141	IFT122	promoter-TSS	60	FALSE
chr4:49656933-49658113	108.48	-11.17	0.433549	-25.7642	2.23668e-146	2.24476e-141	CWH43	Intergenic	670881	FALSE
chr16:67805973-67807393	1049.98	4.68451	0.181857	25.7593	2.53509e-146	2.54424e-141	RANBP10	promoter-TSS	-31	FALSE
chr17:42387751-42389306	1089.16	4.26312	0.165516	25.7566	2.72104e-146	2.73086e-141	STAT3	promoter-TSS	-34	FALSE
chr8:13132462-13133997	587.091	3.97915	0.154493	25.7562	2.74977e-146	2.7597e-141	DLC1	promoter-TSS	70	FALSE
chr6:53547367-53548669	556.984	3.97175	0.15424	25.7505	3.17856e-146	3.19004e-141	GCLC	Intergenic	-2889	FALSE
chr3:142148421-142150105	600.644	3.85088	0.149558	25.7485	3.3535e-146	3.3656e-141	TFDP2	5' UTR	281	FALSE
chr2:54329921-54331527	446.45	3.99941	0.155334	25.7472	3.46743e-146	3.47995e-141	C2orf73	promoter-TSS	-210	FALSE
chr9:99104261-99106092	1003.86	4.18341	0.162486	25.7463	3.54325e-146	3.55604e-141	TGFBR1	promoter-TSS	88	FALSE
chr7:112938989-112940663	1027.22	3.9439	0.153185	25.746	3.57011e-146	3.583e-141	BMT2	promoter-TSS	51	FALSE
chr17:15998939-16000542	786.414	4.22068	0.163942	25.7449	3.67933e-146	3.69261e-141	ZSWIM7	promoter-TSS	-49	FALSE
chr10:63132709-63134130	410.95	4.02866	0.156521	25.7388	4.3014e-146	4.31693e-141	NRBF2	exon	173	FALSE
chr3:129277921-129280029	628.12	3.13443	0.121785	25.7374	4.46387e-146	4.47998e-141	HMCES	promoter-TSS	1	FALSE
chr8:56992753-56994638	582.981	3.60086	0.139915	25.736	4.62427e-146	4.64097e-141	IMPAD1	5' UTR	175	FALSE
chr17:8189613-8190492	368.726	4.3498	0.16904	25.7325	5.06669e-146	5.08498e-141	BORCS6	exon	193	FALSE
chr19:53102668-53104068	640.779	4.23227	0.164484	25.7306	5.31931e-146	5.33851e-141	ZNF160	promoter-TSS	66	FALSE
chr9:34178434-34179879	613.373	3.62807	0.141003	25.7304	5.33814e-146	5.35741e-141	UBAP1	exon	152	FALSE
chr10:73167527-73168924	416.3	3.92312	0.152487	25.7276	5.73785e-146	5.75856e-141	FAM149B1	promoter-TSS	107	FALSE
chr7:65006097-65006994	307.183	5.06034	0.196753	25.7193	7.11286e-146	7.13854e-141	ERV3-1	non-coding	200	FALSE
chr13:26557148-26558638	751.454	4.24314	0.164981	25.719	7.17446e-146	7.20036e-141	WASF3	intron	190	FALSE
chr4:49154354-49155045	87.3917	-12.0001	0.466702	-25.7125	8.46595e-146	8.49651e-141	CWH43	Intergenic	168058	FALSE
chr17:79074381-79075756	480.52	4.17458	0.162378	25.709	9.26716e-146	9.30061e-141	ENGASE	exon	132	FALSE
chr5:80407383-80408788	719.182	4.13112	0.160689	25.7088	9.32684e-146	9.36051e-141	ZFYVE16	promoter-TSS	73	FALSE
chr14:21476453-21477721	690.22	4.61558	0.179562	25.7046	1.03796e-145	1.04171e-140	TOX4	promoter-TSS	-89	FALSE
chr10:101353501-101354969	860.326	4.56394	0.177555	25.7043	1.04662e-145	1.0504e-140	BTRC	intron	202	FALSE
chr12:106986479-106987640	396.1	4.42334	0.172109	25.7008	1.14571e-145	1.14985e-140	MTERF2	5' UTR	106	FALSE
chr9:120713541-120716111	639.118	4.06771	0.158298	25.6965	1.27865e-145	1.28326e-140	MEGF9	promoter-TSS	-339	FALSE
chr9:77176671-77178597	946.088	3.85531	0.150037	25.6957	1.30689e-145	1.31161e-140	VPS13A	non-coding	189	FALSE
chr20:18507222-18508218	618.772	4.53129	0.176351	25.6947	1.33998e-145	1.34482e-140	SEC23B	promoter-TSS	-225	FALSE
chr5:81749819-81752169	1437.83	3.66599	0.142686	25.6928	1.40718e-145	1.41226e-140	SSBP2	exon	259	FALSE
chr19:16659513-16662047	1062.56	3.83541	0.149333	25.6836	1.78144e-145	1.78787e-140	TMEM38A	promoter-TSS	-347	FALSE
chr4:49149084-49149920	147.438	-12.1031	0.471301	-25.6801	1.95091e-145	1.95795e-140	CWH43	Intergenic	162860	FALSE
chr14:92793585-92794984	657.184	4.09985	0.159666	25.6777	2.0722e-145	2.07968e-140	GOLGA5	promoter-TSS	54	FALSE
chr8:109333421-109334855	994.951	4.1357	0.161089	25.6734	2.31433e-145	2.32269e-140	NUDCD1	promoter-TSS	-17	FALSE
chr14:49620115-49621710	662.743	4.18829	0.163139	25.6732	2.3309e-145	2.33932e-140	MGAT2	promoter-TSS	142	FALSE
chr2:73070481-73072278	899.783	3.88236	0.15123	25.6718	2.41382e-145	2.42254e-140	SFXN5	promoter-TSS	-50	FALSE
chr8:102653637-102656625	2040.51	4.03542	0.157222	25.667	2.73077e-145	2.74063e-140	KLF10	intron	771	FALSE
chr17:8435307-8436819	666.611	4.60083	0.179259	25.6659	2.81143e-145	2.82158e-140	NDEL1	intron	211	FALSE
chr1:171780717-171782156	780.552	4.61303	0.179736	25.6656	2.8309e-145	2.84112e-140	METTL13	promoter-TSS	-184	FALSE
chr2:89837979-89838362	40.4706	-11.116	0.433159	-25.6627	3.04845e-145	3.05946e-140	LOC101927050	Intergenic	-200264	FALSE
chr6:125986052-125987374	379.49	4.16351	0.162242	25.6624	3.07543e-145	3.08653e-140	TRMT11	5' UTR	283	FALSE
chr11:6603177-6604756	595.045	3.67897	0.143387	25.6576	3.47407e-145	3.48661e-140	ILK	promoter-TSS	157	FALSE
chr1:157137469-157139183	621.677	4.01671	0.15655	25.6576	3.47719e-145	3.48974e-140	ETV3	5' UTR	265	FALSE
chr1:151510840-151512242	663.222	4.15773	0.162065	25.6547	3.74517e-145	3.75869e-140	CGN	intron	155	FALSE
chr14:103715011-103716563	1006.47	4.81498	0.187687	25.6543	3.78517e-145	3.79884e-140	ZFYVE21	promoter-TSS	43	FALSE
chr21:33641431-33643376	1833.22	4.05769	0.158196	25.6498	4.25309e-145	4.26844e-140	ITSN1	promoter-TSS	4	FALSE
chr8:143609091-143610412	758.238	4.50718	0.175724	25.6492	4.31188e-145	4.32745e-140	PYCR3	promoter-TSS	-138	FALSE
chr10:84327939-84329590	822.131	3.92761	0.153131	25.6487	4.37564e-145	4.39144e-140	CCSER2	5' UTR	176	FALSE
chr7:134458182-134459735	474.475	3.93457	0.153418	25.6461	4.66915e-145	4.686e-140	AKR1B1	intron	233	FALSE
chr1:212284532-212286468	968.529	4.11157	0.160344	25.6421	5.18141e-145	5.20012e-140	PPP2R5A	promoter-TSS	-37	FALSE
chr20:36950882-36952335	554.1	4.28863	0.167261	25.6404	5.41392e-145	5.43346e-140	SAMHD1	exon	234	FALSE
chr20:17225894-17227994	847.191	3.86228	0.150636	25.6398	5.4957e-145	5.51554e-140	PCSK2	promoter-TSS	-8	FALSE
chr5:150357009-150358396	462.776	4.11715	0.160577	25.6397	5.50904e-145	5.52893e-140	TCOF1	promoter-TSS	64	FALSE
chr11:74492867-74494222	657.438	4.62286	0.180308	25.6387	5.65205e-145	5.67245e-140	LOC100287896	exon	160	FALSE
chr8:73877912-73879393	599.739	3.82379	0.149145	25.638	5.74686e-145	5.76761e-140	UBE2W	promoter-TSS	257	FALSE
chr12:53492320-53494421	731.174	3.70411	0.1445	25.6339	6.38624e-145	6.4093e-140	MAP3K12	intron	6289	FALSE
chr22:37843571-37844911	715.073	4.91089	0.191611	25.6295	7.15212e-145	7.17794e-140	MIR658	TTS	130	FALSE
chr19:43532728-43534557	1147.02	4.1315	0.161275	25.6178	9.67478e-145	9.70971e-140	ZNF575	intron	455	FALSE
chr2:24971164-24972824	762.553	3.87992	0.151463	25.6163	1.00394e-144	1.00756e-139	DNAJC27	promoter-TSS	100	FALSE
chr8:108442884-108444342	809.048	3.85363	0.150439	25.6159	1.01494e-144	1.0186e-139	EMC2	promoter-TSS	30	FALSE
chr19:53878955-53880111	548.701	4.78417	0.186773	25.6149	1.04185e-144	1.04561e-139	PRKCG	Intergenic	-2651	FALSE
chr22:21641403-21643370	724.166	3.95687	0.154513	25.6087	1.22206e-144	1.22647e-139	SDF2L1	exon	134	FALSE
chr17:47970431-47971608	704.326	4.78561	0.186876	25.6084	1.22951e-144	1.23395e-139	CDK5RAP3	promoter-TSS	64	FALSE
chr17:3891902-3893697	965.768	4.37286	0.170814	25.6001	1.52281e-144	1.52831e-139	CAMKK1	intron	243	FALSE
chr8:123273591-123275473	1652.87	3.82624	0.149468	25.599	1.56456e-144	1.5702e-139	ZHX1	promoter-TSS	-45	FALSE
chr5:112975907-112977537	679.255	3.73303	0.145844	25.5961	1.6848e-144	1.69089e-139	DCP2	promoter-TSS	12	FALSE
chr6:152301406-152302656	373.886	3.77572	0.147513	25.5959	1.69278e-144	1.69889e-139	SYNE1-AS1	exon	-78499	FALSE
chr20:31157067-31159152	74.85	-10.7767	0.421068	-25.5938	1.79014e-144	1.79661e-139	DEFB115	Intergenic	-99554	FALSE
chr19:42396409-42397698	569.877	4.71927	0.184411	25.591	1.92003e-144	1.92696e-139	LOC101930071	promoter-TSS	-74	FALSE
chr20:59031796-59033056	589.432	4.27245	0.166959	25.5898	1.9793e-144	1.98645e-139	ATP5F1E	promoter-TSS	-59	FALSE
chr15:74842393-74843754	564.094	4.23005	0.165312	25.5884	2.05481e-144	2.06223e-139	ULK3	TTS	137	FALSE
chr17:76264760-76266531	790.066	4.54718	0.177708	25.5879	2.0804e-144	2.08791e-139	UBALD2	intron	441	FALSE
chr19:3572248-3573535	747.101	4.78846	0.187146	25.5867	2.14563e-144	2.15337e-139	HMG20B	promoter-TSS	-53	FALSE
chr11:44564704-44565996	848.455	4.7346	0.185131	25.5744	2.94131e-144	2.95193e-139	CD82	promoter-TSS	-241	FALSE
chr5:177425823-177427285	1208.43	4.35297	0.170212	25.5738	2.98261e-144	2.99338e-139	GRK6	promoter-TSS	-132	FALSE
chr12:49827195-49829074	891.506	3.7431	0.146372	25.5725	3.08697e-144	3.09812e-139	NCKAP5L	promoter-TSS	290	FALSE
chr2:172555337-172556833	632.261	4.00649	0.156676	25.5718	3.14453e-144	3.15588e-139	PDK1	non-coding	116	FALSE
chr14:54509273-54510581	566.704	3.70557	0.144917	25.5704	3.25855e-144	3.27031e-139	CGRRF1	promoter-TSS	58	FALSE
chr11:76860363-76861894	519.036	4.06458	0.158972	25.5679	3.4765e-144	3.48905e-139	ACER3	intron	256	FALSE
chr6:46129363-46130606	431.752	4.0927	0.160104	25.5628	3.95977e-144	3.97406e-139	ENPP4	promoter-TSS	21	FALSE
chr18:74291036-74292556	658.781	4.40144	0.172189	25.5617	4.07188e-144	4.08658e-139	CYB5A	exon	220	FALSE
chr9:36257520-36259121	645.362	4.23764	0.165799	25.5589	4.37345e-144	4.38924e-139	GNE	5' UTR	127	FALSE
chr11:64229989-64231054	427.506	3.89749	0.152495	25.5582	4.44901e-144	4.46507e-139	DNAJC4	promoter-TSS	90	FALSE
chr4:158670783-158672861	1090.81	4.00908	0.156907	25.5506	5.40106e-144	5.42055e-139	C4orf46	promoter-TSS	228	FALSE
chr19:42267969-42269525	2323.28	4.6176	0.180749	25.547	5.93318e-144	5.9546e-139	CIC	intron	210	FALSE
chr1:1115653-1116973	861.876	5.00326	0.195871	25.5437	6.44671e-144	6.46998e-139	C1orf159	promoter-TSS	43	FALSE
chr1:32963629-32965265	544.861	4.56948	0.178899	25.5422	6.69574e-144	6.71991e-139	RNF19B	exon	366	FALSE
chr15:40806750-40808038	641.293	4.3695	0.171099	25.5378	7.49238e-144	7.51943e-139	DNAJC17	promoter-TSS	84	FALSE
chr1:168178409-168180228	570.253	3.41811	0.13389	25.5293	9.32462e-144	9.35829e-139	TIPRL	intron	474	FALSE
chr3:33439378-33441371	1644.82	4.30529	0.168666	25.5256	1.02564e-143	1.02935e-138	UBP1	promoter-TSS	3	FALSE
chr6:116570796-116571954	905.73	4.31982	0.169242	25.5245	1.05524e-143	1.05905e-138	RWDD1	promoter-TSS	8	FALSE
chr11:64304324-64306427	1430.16	4.34068	0.170062	25.5241	1.0661e-143	1.06995e-138	ESRRA	promoter-TSS	-152	FALSE
chr2:74421168-74422497	463.57	4.15838	0.162939	25.5211	1.14863e-143	1.15278e-138	WDR54	promoter-TSS	110	FALSE
chr3:127597633-127598944	383.229	4.55259	0.178412	25.5173	1.26817e-143	1.27275e-138	TPRA1	promoter-TSS	-24	FALSE
chr1:32072286-32073705	1382.19	4.26581	0.167185	25.5155	1.32628e-143	1.33107e-138	TMEM39B	promoter-TSS	97	FALSE
chr2:112763991-112765347	474.718	4.06786	0.159441	25.5133	1.40516e-143	1.41024e-138	CKAP2L	promoter-TSS	8	FALSE
chr6:73653107-73654688	626.44	3.62467	0.142072	25.5128	1.4203e-143	1.42543e-138	SLC17A5	5' UTR	116	FALSE
chr14:50230996-50232660	680.668	3.91417	0.15345	25.5077	1.61818e-143	1.62402e-138	SOS2	promoter-TSS	-135	FALSE
chr4:47462877-47464145	443.426	3.76175	0.147505	25.5025	1.84877e-143	1.85544e-138	COMMD8	intron	219	FALSE
chr16:77190133-77191783	720.131	4.08522	0.160224	25.4969	2.13344e-143	2.14115e-138	MON1B	promoter-TSS	39	FALSE
chr19:47599994-47601027	562.178	4.81122	0.188723	25.4936	2.32415e-143	2.33254e-138	BICRA	Intergenic	-7685	FALSE
chr16:74984410-74985574	613	4.42413	0.173541	25.4933	2.33682e-143	2.34526e-138	WDR59	exon	127	FALSE
chr15:90387532-90388926	839.85	4.36485	0.171225	25.4919	2.42384e-143	2.43259e-138	IQGAP1	promoter-TSS	-12	FALSE
chr9:125199919-125201232	466.38	4.43943	0.174173	25.4886	2.63808e-143	2.6476e-138	RABEPK	promoter-TSS	-7	FALSE
chr5:140400640-140402614	1604.94	4.08554	0.160301	25.4866	2.77326e-143	2.78327e-138	ANKHD1	promoter-TSS	-187	FALSE
chr4:177441439-177442884	379.389	3.47729	0.136446	25.4847	2.91258e-143	2.92309e-138	AGA	intron	341	FALSE
chr11:72079892-72081279	689.068	4.51179	0.177073	25.4798	3.30189e-143	3.31381e-138	NUMA1	promoter-TSS	107	FALSE
chr20:23349921-23351794	854.855	4.09617	0.160776	25.4775	3.49977e-143	3.51241e-138	NXT1	5' UTR	122	FALSE
chr2:157875316-157877174	777.053	3.8933	0.152843	25.4725	3.97739e-143	3.99175e-138	ACVR1	promoter-TSS	-383	FALSE
chr3:138833889-138835495	718.968	4.3448	0.170598	25.4681	4.45521e-143	4.47129e-138	PIK3CB	Intergenic	-75333	FALSE
chr10:16816784-16818036	910.315	4.43329	0.174115	25.4619	5.20631e-143	5.2251e-138	RSU1	promoter-TSS	44	FALSE
chr13:42271255-42272878	1218.91	4.14861	0.162938	25.4612	5.30434e-143	5.32349e-138	AKAP11	promoter-TSS	-86	FALSE
chr6:35317518-35319045	394.589	4.36405	0.171421	25.4581	5.73666e-143	5.75737e-138	DEF6	exon	20464	FALSE
chr4:139734098-139736095	924.235	3.55615	0.139695	25.4565	5.98268e-143	6.00428e-138	MGST2	intron	69329	FALSE
chr2:209423439-209424812	482.497	3.90904	0.153593	25.4506	6.95792e-143	6.98304e-138	MAP2	promoter-TSS	79	FALSE
chr18:12376634-12378170	1574.62	4.58746	0.180271	25.4476	7.50738e-143	7.53448e-138	AFG3L2	promoter-TSS	-126	FALSE
chrX:46836489-46837812	362.254	4.23854	0.166568	25.4463	7.7491e-143	7.77708e-138	RP2	exon	239	FALSE
chr17:81222038-81223736	704.457	4.50809	0.177224	25.4372	9.78154e-143	9.81685e-138	CEP131	5' UTR	102	FALSE
chr16:75463555-75465215	770.933	4.42904	0.174134	25.4346	1.04477e-142	1.04855e-137	TMEM170A	promoter-TSS	31	FALSE
chr9:129641529-129642763	649.417	4.6876	0.184303	25.4343	1.05403e-142	1.05784e-137	ASB6	promoter-TSS	23	FALSE
chr4:48340690-48342743	1251.94	4.12016	0.162007	25.432	1.11741e-142	1.12144e-137	SLAIN2	5' UTR	121	FALSE
chr1:40039549-40041256	803.326	4.0653	0.159867	25.4292	1.1986e-142	1.20293e-137	CAP1	promoter-TSS	-180	FALSE
chr1:155000443-155002562	1090.27	3.61148	0.142028	25.428	1.2373e-142	1.24177e-137	ZBTB7B	Intergenic	-1127	FALSE
chr21:39182814-39184234	941.538	4.12017	0.162034	25.4278	1.24359e-142	1.24808e-137	PSMG1	promoter-TSS	-10	FALSE
chr17:6443468-6444781	791.497	4.71327	0.185376	25.4255	1.31932e-142	1.32409e-137	PIMREG	promoter-TSS	-290	FALSE
chr4:146945350-146946423	320.44	4.01058	0.157763	25.4215	1.46005e-142	1.46532e-137	TTC29	promoter-TSS	-1	FALSE
chr12:26937659-26939100	1002.56	3.92034	0.154214	25.4214	1.46301e-142	1.46829e-137	FGFR1OP2	promoter-TSS	8	FALSE
chr15:99250755-99252033	797.9	4.03413	0.158691	25.4213	1.46773e-142	1.47303e-137	LRRC28	promoter-TSS	32	FALSE
chr13:51583531-51585237	1650.69	4.13238	0.162559	25.4208	1.48722e-142	1.49258e-137	WDFY2	promoter-TSS	36	FALSE
chr10:73095835-73097550	862.378	4.08635	0.160758	25.4193	1.54382e-142	1.54939e-137	P4HA1	intron	281	FALSE
chr3:32684638-32685983	473.974	4.12357	0.16224	25.4164	1.6597e-142	1.66569e-137	CNOT10	non-coding	166	FALSE
chr7:106283954-106286031	1355.01	4.01017	0.1578	25.413	1.81258e-142	1.81913e-137	NAMPT	5' UTR	199	FALSE
chr10:102055314-102056771	399.399	3.91796	0.154188	25.4102	1.94444e-142	1.95146e-137	ARMH3	intron	132	FALSE
chr3:14947040-14949008	1306.28	3.90213	0.153586	25.4069	2.11833e-142	2.12598e-137	FGD5-AS1	promoter-TSS	-131	FALSE
chr14:64503212-64505480	1047.18	3.91118	0.153948	25.4058	2.17517e-142	2.18303e-137	ZBTB1	promoter-TSS	-228	FALSE
chr7:144835026-144836502	487.076	3.7001	0.145641	25.4056	2.18592e-142	2.19382e-137	TPK1	non-coding	176	FALSE
chr10:71850512-71851836	618.158	4.17093	0.164175	25.4054	2.20074e-142	2.20868e-137	PSAP	intron	201	FALSE
chr19:29844209-29845980	1096.54	4.18712	0.164826	25.4033	2.31587e-142	2.32423e-137	CCNE1	Intergenic	33101	FALSE
chr5:137753698-137755341	845.293	4.1775	0.164454	25.4022	2.38453e-142	2.39314e-137	HNRNPA0	promoter-TSS	-170	FALSE
chr22:21735327-21736580	924.558	4.8759	0.191953	25.4015	2.42833e-142	2.4371e-137	YPEL1	promoter-TSS	-120	FALSE
chr4:170089100-170090526	476.881	3.60201	0.141812	25.3999	2.53011e-142	2.53924e-137	AADAT	5' UTR	219	FALSE
chr8:41577489-41578939	649.965	3.84721	0.151488	25.3961	2.78553e-142	2.79558e-137	GPAT4	promoter-TSS	26	FALSE
chr5:179732277-179733850	758.03	4.22255	0.166295	25.392	3.0901e-142	3.10126e-137	MAML1	5' UTR	214	FALSE
chr8:22108744-22110554	892.485	4.13184	0.162728	25.3911	3.16419e-142	3.17561e-137	NUDT18	promoter-TSS	-230	FALSE
chr8:38104619-38106253	610.971	3.93648	0.15504	25.3901	3.24704e-142	3.25876e-137	ASH2L	promoter-TSS	-57	FALSE
chr14:45083467-45084793	448.308	3.6795	0.144939	25.3866	3.55027e-142	3.56309e-137	PRPF39	promoter-TSS	31	FALSE
chr7:108569020-108570766	881.715	4.01473	0.158145	25.3864	3.5656e-142	3.57847e-137	THAP5	promoter-TSS	-125	FALSE
chr1:119139718-119141334	771.9	3.7296	0.14692	25.3852	3.67457e-142	3.68783e-137	LOC101929147	non-coding	130	FALSE
chr15:92881800-92883536	1033.98	4.26996	0.168212	25.3845	3.7447e-142	3.75822e-137	LINC01578	promoter-TSS	-175	FALSE
chr15:84600272-84601544	441.893	4.23413	0.166818	25.3817	4.01938e-142	4.03389e-137	ZSCAN2	promoter-TSS	-110	FALSE
chr1:35882756-35884431	721.131	3.87674	0.152778	25.3749	4.77466e-142	4.79189e-137	AGO1	intron	399	FALSE
chr9:6006912-6008951	1459.2	3.62182	0.142747	25.3724	5.09366e-142	5.11205e-137	KIAA2026	promoter-TSS	71	FALSE
chr2:11154655-11155906	873.647	4.47818	0.17652	25.3693	5.50601e-142	5.52589e-137	PQLC3	promoter-TSS	-91	FALSE
chr9:33263594-33265516	798.268	3.63175	0.143165	25.3676	5.7424e-142	5.76314e-137	BAG1	promoter-TSS	206	FALSE
chr15:78148705-78150308	638.09	4.10096	0.161669	25.3664	5.92473e-142	5.94612e-137	IDH3A	intron	130	FALSE
chr3:196317462-196318732	540.904	4.49708	0.177305	25.3636	6.36221e-142	6.38518e-137	TCTEX1D2	promoter-TSS	197	FALSE
chr17:83051190-83052463	795.517	4.96764	0.195862	25.363	6.45828e-142	6.48159e-137	B3GNTL1	promoter-TSS	-17	FALSE
chr18:9102100-9103321	590.47	4.14024	0.163242	25.3626	6.52706e-142	6.55062e-137	NDUFV2	promoter-TSS	81	FALSE
chr2:74178094-74179509	492.819	3.8826	0.153086	25.3622	6.59013e-142	6.61392e-137	MOB1A	promoter-TSS	165	FALSE
chr15:80989085-80990285	483.053	3.67099	0.144787	25.3543	8.05578e-142	8.08486e-137	MESD	exon	193	FALSE
chr8:28621988-28623397	1071.75	4.21092	0.1661	25.3517	8.60737e-142	8.63844e-137	EXTL3-AS1	Intergenic	78771	FALSE
chr12:109572972-109574274	717.544	4.27488	0.168629	25.3508	8.80239e-142	8.83416e-137	MMAB	promoter-TSS	-70	FALSE
chr7:100081276-100083143	860.328	3.82615	0.150929	25.3508	8.81498e-142	8.8468e-137	ZNF3	promoter-TSS	338	FALSE
chr11:121292022-121293546	560.316	3.83168	0.151151	25.35	8.98796e-142	9.02041e-137	SC5D	promoter-TSS	-84	FALSE
chr14:64337801-64339347	856.551	4.0952	0.161555	25.3488	9.27598e-142	9.30947e-137	ESR2	promoter-TSS	-24	FALSE
chr5:177496478-177498100	1105.11	3.92672	0.154912	25.348	9.44877e-142	9.48288e-137	PDLIM7	intron	316	FALSE
chr12:21656767-21658354	505.519	3.74229	0.147657	25.3444	1.0353e-141	1.03904e-136	LDHB	5' UTR	233	FALSE
chr12:76763425-76765093	825.479	4.05203	0.159894	25.342	1.10186e-141	1.10583e-136	ZDHHC17	promoter-TSS	1	FALSE
chr15:17080503-17083598	83.9142	-9.76848	0.385475	-25.3414	1.11864e-141	1.12268e-136	CHEK2P2	Intergenic	-3200693	FALSE
chr4:87219584-87221082	582.92	3.70109	0.146059	25.3396	1.16999e-141	1.17422e-136	KLHL8	promoter-TSS	-65	FALSE
chr1:53325997-53329029	929.498	3.72838	0.147144	25.3382	1.21117e-141	1.21554e-136	LRP8	promoter-TSS	636	FALSE
chr12:118371478-118373412	898.227	3.62427	0.143072	25.3319	1.42427e-141	1.42942e-136	TAOK3	intron	500	FALSE
chr1:156499800-156501665	1021.57	3.89703	0.153853	25.3295	1.51255e-141	1.51801e-136	MEF2D	5' UTR	109	FALSE
chr9:98255167-98256575	599.472	3.92138	0.154851	25.3236	1.75607e-141	1.76241e-136	TBC1D2	promoter-TSS	-150	FALSE
chr3:184154794-184157483	617.595	3.1081	0.12274	25.3228	1.7942e-141	1.80068e-136	DVL3	intron	643	FALSE
chr2:61176738-61178240	612.001	4.0493	0.159909	25.3225	1.80523e-141	1.81174e-136	AHSA2P	promoter-TSS	71	FALSE
chr12:56645193-56646553	589.433	4.33947	0.171384	25.3202	1.91649e-141	1.92341e-136	ATP5F1B	promoter-TSS	195	FALSE
chr18:35040906-35042490	636.484	3.78539	0.149506	25.3193	1.9602e-141	1.96727e-136	MAPRE2	promoter-TSS	48	FALSE
chr7:128409077-128410608	587.621	3.95705	0.156289	25.3188	1.98557e-141	1.99274e-136	IMPDH1	exon	139	FALSE
chr12:64403781-64405448	808.253	4.2003	0.165902	25.3179	2.02929e-141	2.03661e-136	XPOT	5' UTR	267	FALSE
chr2:31233606-31235011	480.391	4.45754	0.176078	25.3156	2.14877e-141	2.15652e-136	EHD3	promoter-TSS	295	FALSE
chr12:6752248-6754300	974.018	3.65381	0.144338	25.3143	2.22234e-141	2.23036e-136	MLF2	promoter-TSS	196	FALSE
chrX:317677-319491	1659.95	4.40992	0.174233	25.3104	2.45359e-141	2.46244e-136	GTPBP6	promoter-TSS	235	FALSE
chr6:30690551-30691296	331.203	4.00217	0.158126	25.3101	2.47285e-141	2.48178e-136	NRM	promoter-TSS	-201	FALSE
chr17:28334950-28336594	984.319	4.70965	0.186084	25.3093	2.52376e-141	2.53287e-136	TNFAIP1	promoter-TSS	250	FALSE
chr13:24922199-24923273	557.771	4.71575	0.186331	25.3085	2.57678e-141	2.58609e-136	CENPJ	intron	153	FALSE
chr14:23300731-23303012	1685.4	4.35505	0.172083	25.3079	2.61646e-141	2.62591e-136	PPP1R3E	intron	976	FALSE
chr13:45340385-45341968	1067.15	3.88608	0.153565	25.3058	2.75938e-141	2.76934e-136	TPT1	promoter-TSS	107	FALSE
chr12:108514735-108515884	429.178	4.24136	0.167605	25.3057	2.76604e-141	2.77603e-136	FICD	promoter-TSS	36	FALSE
chr17:29148359-29149809	675.088	4.46665	0.176523	25.3036	2.91923e-141	2.92976e-136	MYO18A	intron	-8705	FALSE
chr19:17225909-17227239	563.957	5.0511	0.199625	25.3029	2.96747e-141	2.97818e-136	OCEL1	intron	370	FALSE
chr6:75283914-75285499	700.507	3.72476	0.147215	25.3014	3.07903e-141	3.09015e-136	TMEM30A	promoter-TSS	209	FALSE
chr16:2720737-2721937	522.621	4.50825	0.178252	25.2914	3.96876e-141	3.98309e-136	PRSS27	promoter-TSS	-786	FALSE
chr1:169105555-169107386	1258.18	4.34689	0.171884	25.2897	4.14608e-141	4.16105e-136	ATP1B1	promoter-TSS	-238	FALSE
chr2:130341736-130343408	1043.65	4.1919	0.165778	25.2862	4.53077e-141	4.54713e-136	CCDC115	promoter-TSS	109	FALSE
chr3:51941391-51942758	1058.17	4.7035	0.186081	25.2766	5.78038e-141	5.80125e-136	RRP9	promoter-TSS	-134	FALSE
chr4:49109320-49110115	60.8084	-12.2825	0.485945	-25.2756	5.9249e-141	5.94629e-136	CWH43	Intergenic	123076	FALSE
chr2:46698262-46700092	1341.16	4.06716	0.160914	25.2754	5.95318e-141	5.97467e-136	SOCS5	promoter-TSS	-33	FALSE
chr7:100435433-100437018	523.748	3.80072	0.150376	25.2747	6.05806e-141	6.07993e-136	PPP1R35	exon	247	FALSE
chr12:55829029-55831240	771.999	3.75101	0.148417	25.2735	6.25688e-141	6.27946e-136	DNAJC14	promoter-TSS	-499	FALSE
chr9:36190416-36191586	562.496	4.26979	0.168957	25.2714	6.58351e-141	6.60728e-136	CLTA	non-coding	145	FALSE
chr1:228108851-228110414	578.748	3.63071	0.143679	25.2696	6.89671e-141	6.9216e-136	MRPL55	promoter-TSS	-321	FALSE
chr10:37975697-37977015	861.178	4.35376	0.172293	25.2695	6.91855e-141	6.94353e-136	ZNF25	promoter-TSS	299	FALSE
chr9:75027295-75028758	710.281	4.09321	0.161991	25.2682	7.14148e-141	7.16726e-136	CARNMT1	promoter-TSS	403	FALSE
chr10:47383980-47385115	450.844	4.31025	0.17059	25.2668	7.41191e-141	7.43867e-136	ZNF488	promoter-TSS	-210	FALSE
chr6:104858648-104860276	399.887	3.92625	0.155393	25.2666	7.44774e-141	7.47462e-136	HACE1	promoter-TSS	84	FALSE
chr3:50298706-50300174	969.66	4.24824	0.168159	25.2631	8.12104e-141	8.15036e-136	NAA80	promoter-TSS	-19	FALSE
chr3:120907645-120909337	708.991	3.90692	0.154662	25.2611	8.55349e-141	8.58437e-136	STXBP5L	promoter-TSS	-241	FALSE
chr2:158456235-158458841	985.837	4.17512	0.165296	25.2585	9.13133e-141	9.16429e-136	PKP4	promoter-TSS	658	FALSE
chr14:99683276-99684877	1119.83	4.19357	0.166066	25.2525	1.06337e-140	1.06721e-135	CYP46A1	promoter-TSS	-341	FALSE
chr11:1388822-1392171	1433.9	4.41252	0.174776	25.2467	1.23007e-140	1.23451e-135	BRSK2	intron	598	FALSE
chr6:145963400-145964932	698.566	3.28168	0.129999	25.2439	1.31995e-140	1.32471e-135	SHPRH	promoter-TSS	-69	FALSE
chr6:43174127-43174906	419.717	4.38278	0.173633	25.2417	1.39763e-140	1.40268e-135	SRF	intron	2127	FALSE
chr4:88591701-88593536	617.22	3.7917	0.150263	25.2338	1.70667e-140	1.71283e-135	HERC3	intron	196	FALSE
chr12:71685609-71686921	389.296	3.91858	0.155292	25.2336	1.71382e-140	1.72e-135	TMEM19	5' UTR	167	FALSE
chr16:74774141-74775380	320.774	4.72907	0.187423	25.232	1.78315e-140	1.78959e-135	FA2H	promoter-TSS	70	FALSE
chr8:60516270-60517742	543.847	4.42032	0.17524	25.2244	2.16468e-140	2.1725e-135	RAB2A	promoter-TSS	96	FALSE
chr14:45133917-45134997	707.025	3.76492	0.149259	25.224	2.18638e-140	2.19428e-135	FKBP3	promoter-TSS	72	FALSE
chr3:52055709-52057986	1157.96	3.99007	0.158186	25.2239	2.1911e-140	2.19901e-135	DUSP7	promoter-TSS	-403	FALSE
chr9:99821014-99822393	846.833	3.74588	0.148507	25.2236	2.20466e-140	2.21262e-135	NR4A3	promoter-TSS	-151	FALSE
chr14:39431351-39433310	1030.28	3.88138	0.153887	25.2222	2.28573e-140	2.29398e-135	FBXO33	5' UTR	169	FALSE
chr7:1458731-1460235	1049.87	4.64457	0.184204	25.2142	2.79707e-140	2.80717e-135	MICALL2	promoter-TSS	-10	FALSE
chr1:247209998-247211207	393.223	3.82877	0.151868	25.2112	3.01865e-140	3.02955e-135	MIR3916	Intergenic	-8543	FALSE
chr1:200669291-200670636	834.674	3.82524	0.151733	25.2104	3.08127e-140	3.0924e-135	DDX59	promoter-TSS	34	FALSE
chr16:22373699-22375527	577.539	3.96792	0.157402	25.2087	3.21292e-140	3.22452e-135	CDR2	promoter-TSS	4	FALSE
chr12:76083564-76085411	939.408	3.68323	0.146118	25.2072	3.34161e-140	3.35367e-135	NAP1L1	intron	545	FALSE
chr12:22045882-22047241	397.574	3.90232	0.154852	25.2003	3.97111e-140	3.98544e-135	CMAS	non-coding	388	FALSE
chr2:70994050-70995704	425.437	3.9102	0.155175	25.1986	4.15209e-140	4.16708e-135	TEX261	promoter-TSS	-6	FALSE
chr19:12550881-12551996	731.686	4.41031	0.175026	25.198	4.21003e-140	4.22523e-135	ZNF564	5' UTR	103	FALSE
chr6:116278932-116280342	470.87	3.35702	0.133242	25.195	4.54771e-140	4.56413e-135	DSE	promoter-TSS	-426	FALSE
chr8:54021485-54022934	428.55	3.70168	0.146926	25.1941	4.64917e-140	4.66595e-135	TCEA1	non-coding	246	FALSE
chr14:105300139-105301896	1027.66	4.13878	0.164331	25.1857	5.74713e-140	5.76788e-135	BRF1	promoter-TSS	-26	FALSE
chr4:75723972-75725521	1082.32	3.855	0.153063	25.1857	5.751e-140	5.77176e-135	USO1	5' UTR	225	FALSE
chr14:103384587-103386826	650.911	3.90176	0.154934	25.1834	6.09128e-140	6.11327e-135	MARK3	5' UTR	343	FALSE
chr12:93441141-93442896	846.293	4.07329	0.16175	25.1827	6.19839e-140	6.22077e-135	UBE2N	5' UTR	231	FALSE
chr14:94025620-94027145	408.828	4.27721	0.169863	25.1803	6.58722e-140	6.611e-135	OTUB2	promoter-TSS	5	FALSE
chr20:25389429-25391285	774.153	4.44248	0.176439	25.1786	6.88086e-140	6.9057e-135	ABHD12	intron	625	FALSE
chr11:117178224-117179776	585.327	3.81091	0.151369	25.1762	7.29646e-140	7.3228e-135	SIDT2	promoter-TSS	-223	FALSE
chr17:77449979-77452490	847.642	3.73479	0.148347	25.1761	7.32634e-140	7.35279e-135	2023-09-09	promoter-TSS	-9	FALSE
chr8:124997555-124999130	1049.6	4.26265	0.169323	25.1747	7.57866e-140	7.60602e-135	SQLE	promoter-TSS	-135	FALSE
chr10:41874741-41875879	67.2875	-11.8192	0.469645	-25.1661	9.40836e-140	9.44232e-135	LOC441666	Intergenic	492735	FALSE
chr19:38335505-38337320	1402.51	4.23603	0.168341	25.1634	1.00865e-139	1.01229e-134	CATSPERG	intron	610	FALSE
chr6:29632222-29634022	959.637	4.00694	0.159256	25.1604	1.08773e-139	1.09166e-134	GABBR1	promoter-TSS	13	FALSE
chr10:41859074-41860413	100.828	-11.6544	0.463227	-25.1592	1.11987e-139	1.12392e-134	LOC441666	Intergenic	508301	FALSE
chr11:123653548-123655281	885.114	3.92425	0.155981	25.1586	1.13768e-139	1.14179e-134	SCN3B	5' UTR	192	FALSE
chr17:44070050-44071446	645.985	4.5504	0.180885	25.1564	1.20424e-139	1.20859e-134	G6PC3	promoter-TSS	18	FALSE
chr15:64989168-64990395	616.864	3.91435	0.15562	25.1532	1.30275e-139	1.30745e-134	SPG21	promoter-TSS	164	FALSE
chr6:41779448-41781221	712.924	3.63843	0.14466	25.1517	1.35393e-139	1.35881e-134	PRICKLE4	promoter-TSS	-427	FALSE
chr12:6723474-6724850	637.879	4.21583	0.167621	25.1509	1.38102e-139	1.38601e-134	COPS7A	promoter-TSS	-121	FALSE
chr2:121736379-121737390	761.631	4.24725	0.168894	25.1474	1.50783e-139	1.51327e-134	NIFK	promoter-TSS	42	FALSE
chr4:145179370-145181368	750.81	4.20335	0.167155	25.1464	1.54888e-139	1.55447e-134	OTUD4	promoter-TSS	-689	FALSE
chr2:213283980-213285149	451.481	4.10997	0.16345	25.1451	1.59929e-139	1.60507e-134	SPAG16	promoter-TSS	186	FALSE
chr17:47099452-47100810	420.619	4.19544	0.166853	25.1446	1.62067e-139	1.62652e-134	CDC27	Intergenic	89208	FALSE
chr15:64702746-64704141	741.958	4.19984	0.167083	25.1363	1.99673e-139	2.00394e-134	OAZ2	promoter-TSS	-163	FALSE
chr3:37860151-37862756	820.79	3.94619	0.156998	25.1353	2.04408e-139	2.05146e-134	ITGA9-AS1	promoter-TSS	326	FALSE
chr1:235865923-235867801	973.93	4.11933	0.163888	25.135	2.06397e-139	2.07142e-134	LYST	promoter-TSS	65	FALSE
chr7:149027870-149029424	1023.53	4.80869	0.191335	25.1323	2.20424e-139	2.2122e-134	PDIA4	promoter-TSS	43	FALSE
chr7:134646080-134647419	701.904	4.0374	0.16065	25.1316	2.2439e-139	2.252e-134	BPGM	promoter-TSS	-29	FALSE
chr19:11345989-11347122	744.291	4.33737	0.17263	25.1252	2.6368e-139	2.64632e-134	CCDC159	promoter-TSS	51	FALSE
chr11:28107465-28108829	494.602	3.77342	0.150189	25.1245	2.68363e-139	2.69332e-134	KIF18A	promoter-TSS	52	FALSE
chr15:62059701-62061133	614.831	4.09856	0.163132	25.1242	2.70443e-139	2.71419e-134	VPS13C	promoter-TSS	48	FALSE
chr14:59483400-59485039	776.164	3.88389	0.154604	25.1216	2.89202e-139	2.90246e-134	L3HYPDH	promoter-TSS	135	FALSE
chr19:9818487-9819880	1571.94	4.56773	0.181838	25.1197	3.02759e-139	3.03852e-134	FBXL12	promoter-TSS	-81	FALSE
chr1:92298407-92299629	466.542	4.02612	0.16028	25.1192	3.06649e-139	3.07756e-134	GLMN	promoter-TSS	-9	FALSE
chr4:49099393-49099831	33.7107	-12.7718	0.508609	-25.1112	3.74845e-139	3.76198e-134	CWH43	Intergenic	112970	FALSE
chr5:65721320-65723590	800.788	3.84201	0.153008	25.1099	3.88006e-139	3.89406e-134	NLN	promoter-TSS	259	FALSE
chr7:87627495-87629262	702.622	4.17182	0.166152	25.1084	4.02375e-139	4.03827e-134	RUNDC3B	promoter-TSS	-34	FALSE
chr16:53703380-53704793	776.092	4.40769	0.175559	25.1066	4.21624e-139	4.23146e-134	FTO	promoter-TSS	124	FALSE
chr2:42360597-42361982	630.256	3.6268	0.144458	25.1062	4.25374e-139	4.26909e-134	COX7A2L	promoter-TSS	-47	FALSE
chr10:74150261-74151938	790.003	3.99589	0.159165	25.1053	4.35456e-139	4.37028e-134	AP3M1	promoter-TSS	-15	FALSE
chr13:110914127-110916026	2139.12	4.46196	0.177743	25.1034	4.56654e-139	4.58302e-134	ANKRD10	promoter-TSS	30	FALSE
chr22:42070121-42071402	527.368	4.19159	0.166977	25.1028	4.63821e-139	4.65496e-134	NAGA	promoter-TSS	80	FALSE
chr1:151539684-151541503	515.543	3.57175	0.142309	25.0986	5.15539e-139	5.174e-134	TUFT1	intron	285	FALSE
chr11:62880353-62882050	813.085	3.70551	0.147652	25.0962	5.47707e-139	5.49684e-134	SLC3A2	promoter-TSS	330	FALSE
chr9:111630586-111632011	572.05	4.2158	0.167987	25.0961	5.48719e-139	5.507e-134	DNAJC25	promoter-TSS	-53	FALSE
chr1:117928827-117930323	657.551	3.77243	0.150323	25.0955	5.57247e-139	5.59258e-134	GDAP2	promoter-TSS	104	FALSE
chr1:27233887-27235526	890.269	4.19926	0.16736	25.0912	6.20506e-139	6.22746e-134	WDTC1	5' UTR	191	FALSE
chr6:166626385-166628248	1606.62	4.24014	0.169	25.0896	6.45927e-139	6.48259e-134	RPS6KA2	promoter-TSS	-40	FALSE
chr8:144826400-144827958	1061.14	4.32941	0.172568	25.0882	6.69876e-139	6.72295e-134	LOC100130027	promoter-TSS	-139	FALSE
chr3:40452688-40453738	607.016	4.33183	0.172673	25.0869	6.9147e-139	6.93966e-134	ENTPD3-AS1	promoter-TSS	95	FALSE
chr1:151611726-151613216	595.96	3.94971	0.157459	25.0841	7.42031e-139	7.4471e-134	SNX27	exon	285	FALSE
chr3:9932624-9934539	695.754	3.91297	0.155998	25.0835	7.52402e-139	7.55119e-134	CRELD1	promoter-TSS	-258	FALSE
chr1:202888326-202889601	616.535	4.17167	0.166312	25.0835	7.53765e-139	7.56486e-134	RABIF	intron	293	FALSE
chr7:158828327-158830397	937.072	4.03029	0.160678	25.083	7.62503e-139	7.65256e-134	ESYT2	exon	266	FALSE
chr5:126776472-126778858	1293.56	3.81283	0.152011	25.0826	7.69745e-139	7.72524e-134	LMNB1	exon	512	FALSE
chr1:39407877-39409801	1140.27	4.37252	0.17433	25.0819	7.83641e-139	7.8647e-134	KIAA0754	promoter-TSS	-665	FALSE
chr7:100538577-100539910	1041.75	4.60696	0.183689	25.0803	8.16351e-139	8.19298e-134	AGFG2	promoter-TSS	33	FALSE
chr3:125519433-125520951	479.246	3.88275	0.154823	25.0786	8.51053e-139	8.54125e-134	SNX4	promoter-TSS	22	FALSE
chr1:147171782-147173120	718.479	4.14602	0.165322	25.0784	8.55267e-139	8.58354e-134	PRKAB2	promoter-TSS	138	FALSE
chr10:102241150-102241967	376.56	4.12739	0.164583	25.0779	8.66641e-139	8.69769e-134	PITX3	promoter-TSS	-85	FALSE
chr21:43727688-43729660	504.607	3.89052	0.155155	25.075	9.31213e-139	9.34575e-134	PDXK	intron	9577	FALSE
chr19:49118509-49120348	950.23	4.45464	0.177675	25.0718	1.00986e-138	1.01351e-133	PPFIA3	promoter-TSS	40	FALSE
chr6:2764605-2766576	1139.15	4.41379	0.1761	25.0641	1.22491e-138	1.22933e-133	WRNIP1	5' UTR	159	FALSE
chr5:87411946-87413573	532.769	3.77782	0.150745	25.061	1.32571e-138	1.3305e-133	CCNH	exon	144	FALSE
chr6:18263810-18265340	624.407	4.29875	0.171537	25.0601	1.35397e-138	1.35886e-133	DEK	promoter-TSS	-7	FALSE
chr11:74170419-74171831	948.442	4.80046	0.191595	25.0553	1.5283e-138	1.53382e-133	PPME1	promoter-TSS	62	FALSE
chr20:2872081-2874077	587.23	3.91354	0.156204	25.054	1.57852e-138	1.58422e-133	PTPRA	promoter-TSS	-417	FALSE
chr3:25782692-25784213	539.587	3.82595	0.152725	25.0513	1.69163e-138	1.69774e-133	NGLY1	promoter-TSS	45	FALSE
chr12:92928407-92929907	911.335	4.09652	0.16354	25.0491	1.7876e-138	1.79406e-133	EEA1	5' UTR	174	FALSE
chr19:19663006-19664415	675.22	4.65472	0.185827	25.0487	1.80323e-138	1.80974e-133	ATP13A1	promoter-TSS	-17	FALSE
chr3:42581324-42582787	637.739	3.77044	0.15054	25.0461	1.92627e-138	1.93322e-133	SEC22C	promoter-TSS	-28	FALSE
chr17:44307676-44309354	866.566	4.0709	0.162561	25.0423	2.11853e-138	2.12618e-133	RUNDC3A	promoter-TSS	-44	FALSE
chr13:21603447-21604790	519.333	4.37524	0.174715	25.0422	2.12345e-138	2.13112e-133	MICU2	promoter-TSS	97	FALSE
chr2:151827537-151828975	470.997	3.60847	0.144099	25.0416	2.15357e-138	2.16135e-133	ARL5A	5' UTR	239	FALSE
chr19:48623534-48625174	896.354	4.36107	0.174197	25.0353	2.52176e-138	2.53086e-133	SPHK2	promoter-TSS	-598	FALSE
chr14:99603749-99606308	1543	4.08029	0.16302	25.0294	2.92611e-138	2.93667e-133	HHIPL1	promoter-TSS	532	FALSE
chr5:172187095-172188991	681.026	4.07709	0.162911	25.0264	3.15281e-138	3.16419e-133	STK10	5' UTR	299	FALSE
chr11:119056269-119057837	775.308	4.30119	0.171883	25.024	3.35243e-138	3.36454e-133	HYOU1	5' UTR	193	FALSE
chr12:49622559-49624166	534.425	3.86026	0.154276	25.0217	3.54562e-138	3.55842e-133	PRPF40B	promoter-TSS	-51	FALSE
chr3:142723648-142725308	914.303	3.59486	0.143678	25.0203	3.67722e-138	3.6905e-133	TRPC1	promoter-TSS	54	FALSE
chr9:137200221-137201453	770.69	4.62993	0.185056	25.019	3.79491e-138	3.80861e-133	TPRN	promoter-TSS	-126	FALSE
chr22:42368445-42369948	573.146	3.65068	0.145942	25.0146	4.23979e-138	4.2551e-133	LINC01315	promoter-TSS	11	FALSE
chr8:27310489-27311918	669.828	4.1498	0.165907	25.0128	4.44195e-138	4.45799e-133	TRIM35	promoter-TSS	115	FALSE
chr18:50878328-50879974	747.776	4.34279	0.173654	25.0083	4.96499e-138	4.98291e-133	ME2	promoter-TSS	89	FALSE
chr11:67583404-67585330	560.802	3.81239	0.152464	25.0052	5.36645e-138	5.38582e-133	GSTP1	intron	772	FALSE
chr21:36319611-36321131	837.671	4.16341	0.166527	25.0014	5.90229e-138	5.9236e-133	MORC3	intron	182	FALSE
chr1:2226958-2228329	844.173	4.69221	0.187695	24.9991	6.24636e-138	6.26891e-133	SKI	Intergenic	-1051	FALSE
chr14:66507385-66509545	1073.53	4.07725	0.163113	24.9964	6.68598e-138	6.71012e-133	GPHN	5' UTR	1058	FALSE
chr4:76212816-76214431	640.653	3.93827	0.157559	24.9955	6.83969e-138	6.86438e-133	SCARB2	promoter-TSS	275	FALSE
chr6:166381850-166383799	869.344	4.02756	0.161142	24.9938	7.13611e-138	7.16188e-133	MPC1	exon	188	FALSE
chr14:73758278-73760776	715.801	3.80216	0.152134	24.9922	7.436e-138	7.46285e-133	ELMSAN1	TTS	771	FALSE
chr1:32816799-32818490	1037.78	3.87837	0.1552	24.9895	7.9599e-138	7.98863e-133	S100PBP	5' UTR	127	FALSE
chr4:83283839-83285331	480.887	4.01761	0.160778	24.9885	8.14611e-138	8.17552e-133	COQ2	exon	210	FALSE
chr11:72793349-72794611	646.852	4.0733	0.163032	24.9847	8.97632e-138	9.00873e-133	STARD10	promoter-TSS	-275	FALSE
chr2:231463709-231465501	1040.73	4.13296	0.165423	24.9843	9.0602e-138	9.09291e-133	NCL	promoter-TSS	-111	FALSE
chr1:25429936-25431732	967.065	4.12293	0.16503	24.9829	9.38846e-138	9.42235e-133	MACO1	promoter-TSS	-24	FALSE
chr8:43055618-43057201	640.947	4.26847	0.17087	24.9808	9.88808e-138	9.92377e-133	FNTA	non-coding	111	FALSE
chr20:13994973-13996404	660.263	4.44659	0.178008	24.9797	1.01681e-137	1.02048e-132	MACROD2	promoter-TSS	189	FALSE
chr2:207710840-207712746	859.567	4.13269	0.165445	24.9792	1.02975e-137	1.03347e-132	CCNYL1	5' UTR	253	FALSE
chr1:178541924-178543593	687.848	3.55587	0.142354	24.9791	1.03248e-137	1.0362e-132	C1orf220	promoter-TSS	-37	FALSE
chr2:69436642-69438100	547.533	4.23234	0.169462	24.9751	1.1395e-137	1.14362e-132	NFU1	non-coding	257	FALSE
chr2:41840412-41841777	468.988	3.93926	0.157731	24.9745	1.15681e-137	1.16099e-132	LINC01913	Intergenic	-36460	FALSE
chr10:69450918-69452306	372.739	4.10855	0.164529	24.9716	1.24514e-137	1.24963e-132	TSPAN15	exon	145	FALSE
chr3:169966155-169967756	504.961	3.32736	0.133249	24.971	1.26365e-137	1.26822e-132	SEC62	promoter-TSS	164	FALSE
chr15:55407474-55409028	743.825	4.10736	0.164501	24.9685	1.34321e-137	1.34806e-132	CCPG1	promoter-TSS	125	FALSE
chr6:30066550-30067794	800.4	4.21742	0.168914	24.9679	1.36488e-137	1.3698e-132	PPP1R11	promoter-TSS	17	FALSE
chr4:75672413-75674171	763.74	3.68817	0.147725	24.9664	1.41824e-137	1.42336e-132	G3BP2	promoter-TSS	-133	FALSE
chr3:140941339-140943027	748.62	3.67102	0.147046	24.9651	1.46575e-137	1.47104e-132	SLC25A36	intron	363	FALSE
chr5:34914764-34916215	493.556	3.88042	0.155437	24.9646	1.48258e-137	1.48794e-132	RAD1	promoter-TSS	136	FALSE
chr4:49147202-49147661	71.7334	-12.2834	0.492127	-24.9599	1.66711e-137	1.67312e-132	CWH43	Intergenic	160790	FALSE
chr10:72260163-72261848	973.23	3.6174	0.144945	24.957	1.79264e-137	1.79911e-132	DDIT4	Intergenic	-12913	FALSE
chr11:66545569-66546880	472.967	4.94686	0.198268	24.9503	2.11792e-137	2.12556e-132	ZDHHC24	promoter-TSS	13	FALSE
chr3:149812295-149814040	481.31	3.65154	0.146369	24.9475	2.27091e-137	2.27911e-132	RNF13	5' UTR	480	FALSE
chr11:134331432-134332715	498.127	3.81786	0.153046	24.9458	2.36978e-137	2.37833e-132	GLB1L2	exon	200	FALSE
chr13:41193531-41194979	380.96	4.27236	0.17127	24.9451	2.41323e-137	2.42194e-132	KBTBD7	exon	329	FALSE
chr19:2060628-2062490	1040.66	3.76935	0.15111	24.9443	2.45939e-137	2.46827e-132	MKNK2	Intergenic	-10315	FALSE
chr17:41688337-41689882	1364.87	4.1657	0.167	24.9443	2.46461e-137	2.47351e-132	EIF1	intron	235	FALSE
chr16:75555148-75556871	539.676	3.46845	0.139067	24.9409	2.68033e-137	2.69001e-132	TMEM231	exon	276	FALSE
chr6:158167570-158168907	562.947	4.09071	0.164017	24.9407	2.69135e-137	2.70107e-132	SERAC1	promoter-TSS	41	FALSE
chr3:123584399-123585945	950.475	4.27722	0.171504	24.9394	2.78002e-137	2.79005e-132	HACD2	promoter-TSS	13	FALSE
chr4:1855310-1857467	788.244	4.40813	0.176769	24.9372	2.9395e-137	2.95012e-132	LETM1	promoter-TSS	-142	FALSE
chr17:73309965-73312601	897.88	3.69304	0.148098	24.9365	2.99105e-137	3.00185e-132	CDC42EP4	intron	721	FALSE
chr6:99514701-99516244	485.846	3.75158	0.150455	24.9348	3.11858e-137	3.12983e-132	USP45	promoter-TSS	16	FALSE
chr9:2014630-2018048	971.356	3.57993	0.143584	24.9327	3.29065e-137	3.30253e-132	SMARCA2	intron	1120	FALSE
chrX:47560640-47561827	409.67	4.52072	0.181325	24.9316	3.38273e-137	3.39494e-132	ARAF	5' UTR	134	FALSE
chr3:186570031-186571194	759.252	4.22154	0.16935	24.9279	3.70871e-137	3.7221e-132	DNAJB11	promoter-TSS	-63	FALSE
chr2:9630177-9631770	1329.94	4.01296	0.160994	24.9262	3.86971e-137	3.88368e-132	YWHAQ	promoter-TSS	81	FALSE
chr14:64986256-64987654	572.429	3.91802	0.157205	24.9231	4.18582e-137	4.20093e-132	FNTB	exon	166	FALSE
chr12:53440875-53442225	505.684	3.61874	0.145197	24.923	4.18978e-137	4.2049e-132	PRR13	promoter-TSS	-99	FALSE
chr15:41230540-41231796	654.136	4.11313	0.165037	24.9225	4.24201e-137	4.25732e-132	CHP1	promoter-TSS	-71	FALSE
chrX:153927090-153928886	584.126	4.95964	0.199042	24.9175	4.80342e-137	4.82076e-132	ARHGAP4	Intergenic	-1728	FALSE
chr5:60699346-60700828	486.77	3.91389	0.157074	24.9175	4.81213e-137	4.8295e-132	DEPDC1B	promoter-TSS	79	FALSE
chr12:98593115-98594686	585.662	3.6775	0.147602	24.9149	5.13095e-137	5.14947e-132	SLC25A3	5' UTR	276	FALSE
chr22:31399012-31400324	631.653	4.24863	0.170532	24.9139	5.25888e-137	5.27786e-132	DRG1	5' UTR	115	FALSE
chr21:17512283-17514058	614.793	3.87523	0.15558	24.9083	6.04768e-137	6.06951e-132	CXADR	exon	265	FALSE
chr7:6080941-6081888	585.416	4.53611	0.182124	24.9068	6.28441e-137	6.3071e-132	EIF2AK1	Intergenic	-22186	FALSE
chr1:91404021-91405200	389.802	3.86014	0.154988	24.9061	6.39619e-137	6.41928e-132	HFM1	intron	258	FALSE
chr15:40405278-40406414	421.624	4.50106	0.180736	24.9041	6.71691e-137	6.74116e-132	IVD	promoter-TSS	49	FALSE
chr19:6424014-6425727	1687.57	4.95552	0.198991	24.9032	6.86307e-137	6.88785e-132	KHSRP	promoter-TSS	-60	FALSE
chr5:179858186-179859502	641.194	4.35983	0.175091	24.9003	7.37833e-137	7.40496e-132	MRNIP	promoter-TSS	-4	FALSE
chr21:31659218-31660595	505.49	3.95638	0.158893	24.8996	7.51155e-137	7.53866e-132	SOD1	intron	285	TRUE
chr2:111897716-111899468	851.13	3.87702	0.155709	24.8991	7.60804e-137	7.6355e-132	MERTK	promoter-TSS	-22	FALSE
chr20:3172693-3174591	1093.81	3.929	0.157797	24.899	7.62365e-137	7.65117e-132	LZTS3	promoter-TSS	-50	FALSE
chr3:113695933-113697574	945.683	3.96434	0.159228	24.8973	7.96361e-137	7.99236e-132	USF3	promoter-TSS	-108	FALSE
chr3:49939636-49940813	548.191	4.50478	0.180944	24.896	8.21285e-137	8.2425e-132	RBM6	non-coding	181	FALSE
chr3:39406330-39407265	389.273	4.27241	0.171635	24.8924	9.00258e-137	9.03508e-132	RPSA	intron	109	FALSE
chr8:143368191-143369938	595.44	3.61073	0.145068	24.8899	9.56951e-137	9.60405e-132	RHPN1	promoter-TSS	210	FALSE
chr15:34209489-34210521	445.961	4.33665	0.174299	24.8805	1.20844e-136	1.2128e-131	KATNBL1	promoter-TSS	91	FALSE
chr3:195542706-195544283	566.888	3.50752	0.140996	24.8768	1.32814e-136	1.33294e-131	PPP1R2	promoter-TSS	-94	FALSE
chr4:185142481-185143929	489.089	3.92369	0.157731	24.8757	1.36197e-136	1.36689e-131	SLC25A4	promoter-TSS	-58	FALSE
chr6:28141358-28142261	335.323	4.07972	0.16403	24.8717	1.50525e-136	1.51069e-131	ZKSCAN8	promoter-TSS	-100	FALSE
chr10:5888778-5890901	1033.77	4.14315	0.166614	24.8667	1.70646e-136	1.71262e-131	ANKRD16	promoter-TSS	57	FALSE
chr3:129121062-129122732	925.268	4.61175	0.185468	24.8654	1.76115e-136	1.76751e-131	RAB43	promoter-TSS	25	FALSE
chr1:147669402-147670972	429.281	4.14976	0.1669	24.8637	1.83838e-136	1.84502e-131	ACP6	non-coding	325	FALSE
chr17:74987203-74989549	653.628	3.94054	0.158486	24.8637	1.84081e-136	1.84745e-131	CDR2L	intron	744	FALSE
chr6:15244700-15246152	951.634	3.80081	0.152871	24.8629	1.87538e-136	1.88215e-131	JARID2	promoter-TSS	-549	FALSE
chr2:182715568-182716964	487.244	3.84325	0.154592	24.8606	1.98718e-136	1.99436e-131	DNAJC10	non-coding	225	FALSE
chr3:100400462-100402075	721.816	3.64288	0.146547	24.8581	2.11374e-136	2.12137e-131	LNP1	promoter-TSS	76	FALSE
chr6:132512482-132513595	455.912	4.00321	0.161058	24.8557	2.24174e-136	2.24983e-131	STX7	promoter-TSS	159	FALSE
chr3:172750132-172751514	535.509	3.73225	0.150157	24.8556	2.24709e-136	2.25521e-131	ECT2	promoter-TSS	-129	FALSE
chrX:135031748-135033407	346.559	3.97509	0.159952	24.8517	2.47886e-136	2.4878e-131	RTL8C	exon	275	FALSE
chr5:177022015-177023769	433.545	3.33706	0.134284	24.8507	2.54076e-136	2.54993e-131	ZNF346	exon	212	FALSE
chr5:112706962-112708485	575.605	3.78997	0.152532	24.847	2.78647e-136	2.79653e-131	APC	exon	219	FALSE
chr17:41785737-41787291	721.461	4.59374	0.184924	24.8412	3.21947e-136	3.23109e-131	JUP	promoter-TSS	254	FALSE
chr1:150875832-150877193	1045.71	4.03886	0.162604	24.8387	3.42751e-136	3.43989e-131	ARNT	intron	255	FALSE
chr5:139438610-139440110	518.608	3.89753	0.156941	24.8344	3.81614e-136	3.82991e-131	DNAJC18	intron	165	FALSE
chr1:27489094-27490778	557.442	3.90067	0.157077	24.8328	3.96909e-136	3.98342e-131	WASF2	intron	251	FALSE
chr19:15222620-15224309	687.034	4.07232	0.16399	24.8328	3.97055e-136	3.98489e-131	EPHX3	Intergenic	8955	FALSE
chr1:109282553-109283869	552.939	3.83336	0.154367	24.8327	3.9771e-136	3.99146e-131	PSRC1	promoter-TSS	-43	FALSE
chr6:30716965-30717820	766.94	4.51044	0.181666	24.8282	4.44904e-136	4.4651e-131	MDC1	5' UTR	288	FALSE
chr14:92747674-92749104	361.796	3.81134	0.153525	24.8255	4.75353e-136	4.77069e-131	LGMN	intron	313	FALSE
chr6:32893745-32895510	552.615	3.67669	0.148102	24.8254	4.77063e-136	4.78785e-131	LOC100294145	non-coding	452	FALSE
chr9:125261297-125262707	369.446	3.95994	0.159514	24.825	4.81396e-136	4.83134e-131	GAPVD1	intron	208	FALSE
chr1:181104451-181106059	736.682	3.91485	0.157712	24.8228	5.08658e-136	5.10494e-131	IER5	Intergenic	16753	FALSE
chr9:109118593-109120462	683.026	3.96424	0.159721	24.8197	5.48882e-136	5.50863e-131	TMEM245	exon	417	FALSE
chr6:45377077-45378610	865.535	3.88284	0.156454	24.8177	5.77334e-136	5.79418e-131	SUPT3H	promoter-TSS	20	FALSE
chr9:94165719-94167375	1431.57	4.34894	0.175253	24.8152	6.1461e-136	6.16829e-131	MIRLET7A1	Intergenic	-9410	FALSE
chr3:183447044-183448450	502.835	3.739	0.150676	24.8148	6.20045e-136	6.22283e-131	LINC00888	promoter-TSS	96	FALSE
chr21:37266833-37268393	1197.99	4.35157	0.175368	24.814	6.33437e-136	6.35723e-131	VPS26C	promoter-TSS	-81	FALSE
chr1:45303218-45304530	716.319	4.04632	0.163073	24.8129	6.5038e-136	6.52728e-131	LINC01144	promoter-TSS	-36	FALSE
chr11:122655370-122657184	591.981	4.05933	0.163614	24.8104	6.93109e-136	6.95612e-131	UBASH3B	intron	587	FALSE
chr12:48681455-48682824	586.619	4.43729	0.17888	24.8059	7.74097e-136	7.76891e-131	KANSL2	intron	112	FALSE
chr7:75914286-75916348	688.938	3.65663	0.147415	24.8051	7.90617e-136	7.93471e-131	MIR4651	TTS	120	FALSE
chr10:89251001-89252274	477.854	4.58951	0.185034	24.8036	8.19879e-136	8.22839e-131	LIPA	intron	270	FALSE
chr9:127980146-127981831	872.978	4.38854	0.176934	24.8033	8.26049e-136	8.29031e-131	FAM102A	promoter-TSS	-456	FALSE
chr4:140523648-140524865	580.666	4.2835	0.172703	24.8027	8.37441e-136	8.40464e-131	ELMOD2	promoter-TSS	99	FALSE
chr15:41827310-41829001	515.557	3.79071	0.152838	24.8021	8.51272e-136	8.54346e-131	JMJD7-PLA2G4B	promoter-TSS	71	FALSE
chr7:99504237-99505548	865.515	4.04275	0.163005	24.8014	8.66187e-136	8.69314e-131	ZKSCAN5	promoter-TSS	-57	FALSE
chr4:82899974-82901502	804.615	3.84945	0.155244	24.796	9.89348e-136	9.9292e-131	THAP9	promoter-TSS	88	FALSE
chr2:72825136-72826403	357.163	4.10165	0.165417	24.7958	9.94034e-136	9.97623e-131	EXOC6B	intron	272	FALSE
chr6:46652301-46653885	476.551	3.53844	0.142721	24.7926	1.07669e-135	1.08058e-130	SLC25A27	promoter-TSS	178	FALSE
chr2:159285887-159287417	693.933	3.70253	0.149354	24.7903	1.14097e-135	1.14509e-130	WDSUB1	promoter-TSS	-60	FALSE
chr19:55338673-55340356	2051.9	4.48753	0.181025	24.7896	1.16105e-135	1.16524e-130	KMT5C	promoter-TSS	-338	FALSE
chr20:23357741-23358520	663.943	4.55102	0.183605	24.787	1.23896e-135	1.24343e-130	LINC01431	promoter-TSS	-4	FALSE
chr1:174998596-175000696	1529.65	3.7515	0.151359	24.7855	1.28428e-135	1.28892e-130	CACYBP	promoter-TSS	-110	FALSE
chr14:91059799-91061258	1601.18	4.42814	0.178659	24.7855	1.28648e-135	1.29113e-130	RPS6KA5	promoter-TSS	120	FALSE
chr2:89833192-89833572	74.1175	-11.7387	0.473635	-24.7843	1.32467e-135	1.32946e-130	LOC101927050	Intergenic	-195475	FALSE
chr19:13162592-13165062	1027.14	3.66169	0.147763	24.7809	1.43953e-135	1.44473e-130	IER2	Intergenic	13359	FALSE
chr1:45490446-45491807	751.097	4.30612	0.173785	24.7785	1.52965e-135	1.53517e-130	TESK2	promoter-TSS	41	FALSE
chr8:129938764-129940542	871.672	3.40851	0.137579	24.7749	1.66985e-135	1.67588e-130	FAM49B	5' UTR	219	FALSE
chr17:57084535-57086558	857.067	3.80833	0.153745	24.7705	1.86427e-135	1.871e-130	AKAP1	promoter-TSS	-170	FALSE
chr16:88452490-88453995	1050.01	4.32579	0.174663	24.7665	2.05926e-135	2.06669e-130	ZFPM1	promoter-TSS	-363	FALSE
chr17:68511439-68513390	962.453	3.86733	0.156165	24.7644	2.16874e-135	2.17657e-130	PRKAR1A	promoter-TSS	36	FALSE
chr2:32062993-32064648	965.878	3.83278	0.154774	24.7637	2.20703e-135	2.215e-130	SPAST	5' UTR	210	FALSE
chr6:107458742-107460308	508.155	3.24115	0.130898	24.7608	2.37003e-135	2.37859e-130	PDSS2	promoter-TSS	50	FALSE
chr1:151281064-151283125	1643.95	4.05494	0.163796	24.756	2.67009e-135	2.67973e-130	LOC100507670	promoter-TSS	-166	FALSE
chr20:324027-327723	2102.83	3.67503	0.148483	24.7505	3.06489e-135	3.07595e-130	SOX12	promoter-TSS	304	FALSE
chr4:185395830-185397403	722.822	3.80687	0.15383	24.7473	3.31822e-135	3.3302e-130	ANKRD37	promoter-TSS	-69	FALSE
chr2:25877415-25879031	690.967	4.14557	0.167523	24.7462	3.40751e-135	3.41982e-130	ASXL2	5' UTR	293	FALSE
chr5:160118501-160120194	1218.9	4.19585	0.169572	24.7437	3.62283e-135	3.63591e-130	PWWP2A	promoter-TSS	97	FALSE
chr2:135741289-135742759	809.66	4.08332	0.165035	24.7421	3.77109e-135	3.7847e-130	UBXN4	intron	405	FALSE
chr1:26233615-26235053	878.616	4.23959	0.171375	24.7387	4.1057e-135	4.12052e-130	CEP85	intron	181	FALSE
chr2:101307839-101309281	428.527	3.94014	0.159275	24.7379	4.18229e-135	4.19739e-130	RNF149	promoter-TSS	156	FALSE
chr18:63366079-63368138	759.952	4.19679	0.169653	24.7375	4.229e-135	4.24426e-130	KDSR	exon	164	FALSE
chr1:70410539-70411827	617.475	3.82011	0.154441	24.735	4.49331e-135	4.50953e-130	CTH	promoter-TSS	-35	FALSE
chr19:54136630-54138444	1907.55	4.60848	0.186315	24.7349	4.51082e-135	4.5271e-130	CNOT3	promoter-TSS	-183	FALSE
chr13:19957986-19960449	1265.84	4.13194	0.167071	24.7317	4.88275e-135	4.90038e-130	ZMYM2	promoter-TSS	155	FALSE
chr17:7014208-7015587	777.141	4.14375	0.167555	24.7307	5.00562e-135	5.02369e-130	C17orf49	TTS	161	FALSE
chr4:140372718-140374300	765.976	3.70749	0.149916	24.7304	5.03908e-135	5.05727e-130	SCOC	promoter-TSS	-1	FALSE
chr15:65791386-65792991	865.628	4.1551	0.168026	24.7289	5.23312e-135	5.25202e-130	DENND4A	5' UTR	104	FALSE
chr19:32404993-32406456	699.893	4.21592	0.170489	24.7285	5.28714e-135	5.30623e-130	DPY19L3	promoter-TSS	-24	FALSE
chr4:17810059-17811692	756.968	3.5974	0.145481	24.7276	5.39789e-135	5.41737e-130	NCAPG	promoter-TSS	63	FALSE
chr11:93197172-93198541	428.13	3.64551	0.147437	24.7258	5.64169e-135	5.66206e-130	SLC36A4	promoter-TSS	118	FALSE
chr2:29920032-29922326	830.67	3.94018	0.159361	24.7248	5.78748e-135	5.80837e-130	ALK	5' UTR	432	FALSE
chr13:95676116-95677965	842.58	4.42343	0.178908	24.7245	5.82582e-135	5.84685e-130	DNAJC3	promoter-TSS	-98	FALSE
chr3:53881512-53882687	510.065	4.20336	0.17005	24.7183	6.7951e-135	6.81963e-130	ACTR8	exon	102	FALSE
chr7:101243748-101245482	725.971	4.32929	0.17516	24.7162	7.162e-135	7.18785e-130	FIS1	intron	475	FALSE
chr3:12809654-12811133	536.108	4.05115	0.163952	24.7093	8.49037e-135	8.52102e-130	CAND2	intron	13722	FALSE
chr12:122225486-122226853	1194.53	4.69315	0.189945	24.708	8.77113e-135	8.80279e-130	LOC101593348	promoter-TSS	-272	FALSE
chr17:82697761-82699486	830.872	4.61761	0.186912	24.7047	9.52832e-135	9.56271e-130	RAB40B	promoter-TSS	98	FALSE
chr12:49130094-49131811	1032.8	4.09927	0.16594	24.7033	9.85034e-135	9.8859e-130	TUBA1B	intron	568	FALSE
chr1:243254364-243256381	1916.44	4.18677	0.169485	24.7028	9.97212e-135	1.00081e-129	CEP170	promoter-TSS	33	FALSE
chr12:105235114-105236542	455.534	3.68098	0.149015	24.7021	1.01596e-134	1.01963e-129	APPL2	intron	402	FALSE
chr1:16498409-16500039	582.945	4.65533	0.188487	24.6985	1.11056e-134	1.11457e-129	CROCCP3	Intergenic	-6523	FALSE
chr13:41131565-41133225	454.048	3.74746	0.151738	24.6969	1.15412e-134	1.15828e-129	KBTBD6	promoter-TSS	405	FALSE
chr12:56299538-56300973	697.739	4.03685	0.16346	24.6963	1.17225e-134	1.17648e-129	CS	5' UTR	135	FALSE
chr16:87316814-87318041	470.96	4.10758	0.16633	24.6954	1.19817e-134	1.2025e-129	C16orf95	promoter-TSS	-8	FALSE
chr10:119595816-119597500	974.582	4.40811	0.178507	24.6943	1.23062e-134	1.23506e-129	TIAL1	non-coding	371	FALSE
chr9:93566346-93567566	542.641	4.01242	0.162484	24.6943	1.23135e-134	1.23579e-129	PHF2	TTS	-9671	FALSE
chr15:44710981-44712304	430.687	3.76748	0.152584	24.6911	1.33216e-134	1.33697e-129	B2M	intron	156	FALSE
chr8:30726925-30728481	551.335	3.92662	0.159047	24.6884	1.42408e-134	1.42923e-129	GSR	exon	296	FALSE
chr11:108222122-108223848	1263.14	4.10927	0.166446	24.6883	1.42832e-134	1.43348e-129	ATM	promoter-TSS	153	FALSE
chr2:89836242-89836831	54.9176	-11.9981	0.486021	-24.6864	1.49828e-134	1.50369e-129	LOC101927050	Intergenic	-198630	FALSE
chr2:25041263-25043446	912.112	4.21292	0.17067	24.6846	1.56475e-134	1.5704e-129	EFR3B	promoter-TSS	-108	FALSE
chr5:69166570-69167837	437.786	4.23371	0.171532	24.6818	1.67812e-134	1.68417e-129	CCNB1	5' UTR	194	FALSE
chr11:66855646-66857575	702.311	4.00403	0.162241	24.6796	1.77221e-134	1.77861e-129	LRFN4	promoter-TSS	-794	FALSE
chr19:19405058-19406928	750.244	4.00286	0.162209	24.6773	1.87603e-134	1.8828e-129	GATAD2A	intron	20190	FALSE
chr4:55345946-55347169	488.11	4.14995	0.16817	24.6772	1.87966e-134	1.88644e-129	SRD5A3	intron	337	FALSE
chr8:37762110-37763750	475.36	3.56844	0.144609	24.6766	1.90948e-134	1.91637e-129	PLPBP	intron	347	FALSE
chr1:236794723-236796122	583.45	3.95687	0.160352	24.6761	1.93248e-134	1.93945e-129	MTR	5' UTR	142	FALSE
chr21:34614296-34615708	540.375	3.9861	0.161538	24.676	1.93514e-134	1.94212e-129	RCAN1	promoter-TSS	140	FALSE
chr1:30717902-30719695	1778.93	4.32357	0.175241	24.6721	2.12961e-134	2.1373e-129	MATN1-AS1	promoter-TSS	27	FALSE
chrX:152830334-152831742	473.165	4.31601	0.174965	24.6679	2.36344e-134	2.37198e-129	NSDHL	promoter-TSS	71	FALSE
chr1:28369332-28370662	486	4.14891	0.168191	24.6679	2.3636e-134	2.37214e-129	PHACTR4	intron	443	FALSE
chr14:34539061-34540174	354.876	3.97909	0.161315	24.6666	2.44289e-134	2.45171e-129	EAPP	exon	119	FALSE
chr19:38374025-38376097	718.643	4.11672	0.166896	24.6663	2.45818e-134	2.46705e-129	PSMD8	intron	511	FALSE
chr8:93916149-93918115	1490.72	4.00195	0.162259	24.6639	2.60849e-134	2.61791e-129	PDP1	promoter-TSS	81	FALSE
chr6:56842625-56844580	883.085	3.97125	0.161027	24.662	2.73331e-134	2.74317e-129	DST	promoter-TSS	62	FALSE
chr10:69123334-69125077	1082.33	3.82659	0.155162	24.662	2.7366e-134	2.74648e-129	VPS26A	promoter-TSS	53	FALSE
chr19:46660575-46661852	1454.79	4.4123	0.178927	24.6598	2.88715e-134	2.89757e-129	DACT3	promoter-TSS	-76	FALSE
chr3:52277552-52279359	517.865	3.81986	0.154914	24.658	3.01939e-134	3.03029e-129	WDR82	5' UTR	187	FALSE
chr14:69766758-69768281	616.658	3.77283	0.15301	24.6574	3.06344e-134	3.0745e-129	LOC100289511	non-coding	193	FALSE
chr3:186107637-186110034	1461.46	4.08223	0.165597	24.6516	3.53508e-134	3.54784e-129	ETV5	intron	276	FALSE
chr2:74002147-74004096	647.415	3.78395	0.153497	24.6516	3.53974e-134	3.55251e-129	TET3	exon	16718	FALSE
chr10:46029922-46031286	388.817	3.70093	0.150139	24.6499	3.68569e-134	3.699e-129	NCOA4	5' UTR	110	FALSE
chr1:230641754-230643050	642.416	4.03092	0.163561	24.6447	4.19794e-134	4.21309e-129	COG2	promoter-TSS	-54	FALSE
chr21:10464464-10466358	74.8367	-9.38481	0.38081	-24.6443	4.232e-134	4.24728e-129	BAGE5	intron	51879	FALSE
chr3:196631781-196633251	438.932	3.84102	0.155878	24.6412	4.5774e-134	4.59393e-129	LINC01063	promoter-TSS	71	FALSE
chr15:34365970-34368043	903.728	4.10235	0.16652	24.6358	5.22195e-134	5.2408e-129	LPCAT4	exon	187	FALSE
chr8:102862824-102864964	1199.65	3.73513	0.151617	24.6353	5.28932e-134	5.30842e-129	AZIN1	promoter-TSS	306	FALSE
chr20:31184777-31186051	51.1259	-11.4275	0.46387	-24.6351	5.31774e-134	5.33694e-129	DEFB115	Intergenic	-72250	FALSE
chr8:95024357-95026032	448.903	3.8201	0.155069	24.6348	5.35366e-134	5.37298e-129	NDUFAF6	non-coding	209	FALSE
chr19:1811951-1813373	849.165	4.54407	0.184477	24.6322	5.71495e-134	5.73558e-129	ATP8B3	promoter-TSS	-386	FALSE
chr2:55048830-55051336	1315.34	3.73144	0.151529	24.6252	6.78643e-134	6.81092e-129	RTN4	promoter-TSS	-392	FALSE
chr16:3400498-3401705	672.185	4.75926	0.193301	24.621	7.52158e-134	7.54873e-129	ZSCAN32	promoter-TSS	-37	FALSE
chr9:69671277-69673478	810.661	3.66502	0.148857	24.621	7.52512e-134	7.55229e-129	APBA1	promoter-TSS	-19	FALSE
chr11:126062026-126063677	1189.22	3.85244	0.156473	24.6205	7.62067e-134	7.64818e-129	CDON	intron	440	FALSE
chr22:40043953-40045828	1063.7	4.13087	0.167787	24.6198	7.76194e-134	7.78996e-129	TNRC6B	promoter-TSS	74	FALSE
chr11:64240580-64242188	1460.36	4.3819	0.178	24.6174	8.2251e-134	8.25479e-129	FKBP2	promoter-TSS	252	FALSE
chr8:38029816-38031965	815.389	3.89947	0.15841	24.6164	8.43837e-134	8.46883e-129	EIF4EBP1	intron	389	FALSE
chr17:28570653-28572007	447.29	3.84952	0.156385	24.6157	8.58678e-134	8.61778e-129	PIGS	intron	539	FALSE
chr4:49110606-49110942	45.4522	-12.5081	0.508148	-24.615	8.73106e-134	8.76258e-129	CWH43	Intergenic	124132	FALSE
chr1:154182144-154183789	468.362	3.9613	0.160931	24.6149	8.75975e-134	8.79137e-129	TPM3	intron	282	FALSE
chr3:141486370-141488119	753.399	3.91952	0.159245	24.6132	9.12958e-134	9.16254e-129	RASA2	intron	198	FALSE
chr6:57171907-57173443	512.11	3.91855	0.159205	24.6132	9.13047e-134	9.16343e-129	BAG2	promoter-TSS	369	FALSE
chr22:50582058-50583629	1219.04	4.34446	0.176515	24.6124	9.29707e-134	9.33063e-129	CHKB	promoter-TSS	155	FALSE
chr1:33180446-33182331	889.956	3.90159	0.158525	24.6118	9.45157e-134	9.48569e-129	TRIM62	exon	681	FALSE
chr8:100559011-100560122	362.339	4.21882	0.171452	24.6064	1.0798e-133	1.0837e-128	ANKRD46	5' UTR	144	FALSE
chr20:34872390-34873170	270.295	4.2964	0.174606	24.6063	1.08252e-133	1.08643e-128	GGT7	promoter-TSS	78	FALSE
chr5:139197545-139198851	428.86	4.1075	0.166963	24.6012	1.22617e-133	1.2306e-128	SIL1	intron	178	FALSE
chrX:135343515-135345406	455.681	3.58577	0.145757	24.6009	1.23418e-133	1.23863e-128	ZNF449	promoter-TSS	-310	FALSE
chr18:21740284-21742293	938.136	4.07436	0.165625	24.6	1.26461e-133	1.26917e-128	MIB1	promoter-TSS	-40	FALSE
chr2:191013502-191014946	427.255	4.008	0.162934	24.5989	1.29656e-133	1.30124e-128	STAT1	promoter-TSS	26	FALSE
chr15:40893595-40895231	484.317	4.1038	0.166844	24.5966	1.37437e-133	1.37933e-128	VPS18	promoter-TSS	-17	FALSE
chr7:139359044-139360867	1237.16	3.9391	0.160149	24.5965	1.37814e-133	1.38312e-128	LUC7L2	5' UTR	110	FALSE
chr4:169009389-169010948	437.725	3.43053	0.139477	24.5957	1.40563e-133	1.4107e-128	CBR4	5' UTR	148	FALSE
chr11:449857-451291	637.122	4.14984	0.168739	24.5931	1.49559e-133	1.50099e-128	PTDSS2	non-coding	294	FALSE
chrX:53686086-53687077	327.201	4.01715	0.163346	24.5929	1.50404e-133	1.50947e-128	HUWE1	intron	147	FALSE
chr8:30657376-30658820	658.254	4.18499	0.170187	24.5905	1.59459e-133	1.60035e-128	GTF2E2	promoter-TSS	143	FALSE
chr1:53945321-53946851	1431.55	3.91275	0.159123	24.5894	1.63964e-133	1.64556e-128	HSPB11	promoter-TSS	222	FALSE
chr6:31546107-31547770	797.763	3.96011	0.161058	24.5881	1.69426e-133	1.70038e-128	NFKBIL1	promoter-TSS	88	FALSE
chr5:90408843-90410616	951.281	3.5567	0.144655	24.5875	1.71853e-133	1.72474e-128	CETN3	promoter-TSS	56	FALSE
chr3:50336739-50338241	947.696	4.36421	0.177506	24.5863	1.76833e-133	1.77471e-128	RASSF1-AS1	promoter-TSS	-21	FALSE
chr11:10857283-10859031	889.368	3.85939	0.156974	24.5862	1.77411e-133	1.78052e-128	ZBED5-AS1	promoter-TSS	-60	FALSE
chr16:58733064-58734724	373.632	3.63557	0.147876	24.5852	1.82076e-133	1.82733e-128	GOT2	intron	463	FALSE
chr15:43516781-43519075	620.912	3.37734	0.137379	24.5842	1.86611e-133	1.87285e-128	MAP1A	intron	320	FALSE
chr2:85601862-85603493	547.708	4.42344	0.179987	24.5764	2.25717e-133	2.26532e-128	TMEM150A	promoter-TSS	21	FALSE
chr2:241355888-241357022	779.973	4.52378	0.184097	24.5728	2.4664e-133	2.47531e-128	FARP2	intron	206	FALSE
chr14:21525494-21527370	554.616	3.81242	0.155156	24.5715	2.54579e-133	2.55498e-128	SALL2	promoter-TSS	-24	FALSE
chr12:12999738-13001877	680.63	4.00567	0.163043	24.5682	2.76252e-133	2.77249e-128	HTR7P1	promoter-TSS	366	FALSE
chr4:89836450-89838393	712.715	3.61985	0.14734	24.5681	2.77295e-133	2.78296e-128	SNCA	promoter-TSS	-223	FALSE
chr7:23596931-23598211	445.032	4.20251	0.171062	24.5672	2.83638e-133	2.84662e-128	CCDC126	5' UTR	192	FALSE
chr9:122904455-122905846	816.014	3.84375	0.156465	24.5662	2.90704e-133	2.91754e-128	RC3H2	5' UTR	200	FALSE
chr4:49632298-49633072	35.699	-12.3437	0.502574	-24.5609	3.31111e-133	3.32306e-128	CWH43	Intergenic	646043	FALSE
chr19:53866869-53868407	1063.62	3.71275	0.151185	24.5577	3.58022e-133	3.59314e-128	MYADM	promoter-TSS	-227	FALSE
chr7:66653916-66655448	612.721	4.11845	0.167709	24.5572	3.62392e-133	3.63701e-128	LOC100996437	intron	163	FALSE
chr16:67934871-67936789	706.992	4.10592	0.167202	24.5567	3.66838e-133	3.68162e-128	PSMB10	intron	1047	FALSE
chr2:191677358-191679092	715.198	3.83015	0.155975	24.5561	3.71796e-133	3.73139e-128	NABP1	promoter-TSS	89	FALSE
chr10:31602487-31604116	708.841	4.11276	0.167524	24.5502	4.29954e-133	4.31506e-128	ZEB1	Intergenic	281681	FALSE
chr2:48440103-48441708	874.334	3.8787	0.157999	24.5488	4.45189e-133	4.46796e-128	PPP1R21	non-coding	137	FALSE
chr11:65040559-65041999	809.915	4.5682	0.186088	24.5485	4.48343e-133	4.49961e-128	SAC3D1	TTS	375	FALSE
chr5:178859559-178861020	303.959	4.75096	0.193533	24.5485	4.48506e-133	4.50125e-128	ZNF354B	intron	337	FALSE
chr5:96934618-96936978	1374.1	3.7778	0.153893	24.5482	4.52423e-133	4.54057e-128	LNPEP	5' UTR	156	FALSE
chr11:62753589-62754658	762.608	4.72194	0.192373	24.5458	4.79753e-133	4.81485e-128	ZBTB3	promoter-TSS	60	FALSE
chr7:33062094-33063549	928.157	4.10799	0.167366	24.5449	4.90279e-133	4.92049e-128	NT5C3A	promoter-TSS	-1	FALSE
chr20:49982240-49983920	622.558	3.68257	0.150036	24.5446	4.93441e-133	4.95223e-128	SNAI1	exon	104	FALSE
chr19:12484111-12485524	472.824	4.01472	0.163585	24.5422	5.24425e-133	5.26318e-128	ZNF709	promoter-TSS	0	FALSE
chr9:127396373-127398342	1395.91	4.43214	0.180612	24.5396	5.58446e-133	5.60462e-128	SLC2A8	intron	220	FALSE
chr18:23452767-23454055	336.748	4.02096	0.163856	24.5395	5.59468e-133	5.61487e-128	RIOK3	non-coding	190	FALSE
chr11:4607628-4608701	415.833	4.74152	0.193225	24.5388	5.69582e-133	5.71639e-128	TRIM68	promoter-TSS	94	FALSE
chr4:86593694-86595690	956.561	3.73633	0.152286	24.535	6.25248e-133	6.27505e-128	PTPN13	5' UTR	377	FALSE
chr11:101914423-101915589	640.728	4.20637	0.17145	24.534	6.40745e-133	6.43058e-128	CEP126	promoter-TSS	-9	FALSE
chr3:44584274-44585565	477.55	4.38433	0.178704	24.534	6.41645e-133	6.43961e-128	ZNF660-ZNF197	promoter-TSS	70	FALSE
chr17:42744123-42745414	433.746	3.99187	0.162731	24.5306	6.9758e-133	7.00098e-128	EZH1	intron	327	FALSE
chr14:77457104-77458818	814.704	3.90957	0.159395	24.5276	7.50676e-133	7.53386e-128	AHSA1	promoter-TSS	-69	FALSE
chr2:197515246-197516813	565.058	3.76458	0.153487	24.5271	7.59623e-133	7.62366e-128	MOB4	promoter-TSS	-13	FALSE
chr16:68310252-68311677	454.828	4.16179	0.169693	24.5255	7.9062e-133	7.93475e-128	SLC7A6OS	promoter-TSS	0	FALSE
chr1:165597915-165599016	323.574	4.16385	0.169779	24.5251	7.97544e-133	8.00423e-128	LOC400794	Intergenic	-16311	FALSE
chr2:196639195-196640273	405.45	4.74409	0.19344	24.5249	8.01515e-133	8.04409e-128	CCDC150	5' UTR	102	FALSE
chr20:60868-63197	68.8745	-8.5668	0.349318	-24.5244	8.124e-133	8.15333e-128	DEFB125	Intergenic	-25639	FALSE
chr6:11536919-11538783	1041.72	4.00263	0.163237	24.5203	8.96549e-133	8.99786e-128	TMEM170B	promoter-TSS	-376	FALSE
chr9:35111147-35111950	565.32	4.60239	0.187709	24.5188	9.31116e-133	9.34477e-128	FAM214B	promoter-TSS	-175	FALSE
chr6:169751026-169752534	635.933	4.04033	0.164805	24.5158	1.00321e-132	1.00683e-127	ERMARD	promoter-TSS	158	FALSE
chr4:26860173-26861950	1073.76	3.84271	0.156765	24.5126	1.08319e-132	1.0871e-127	STIM2	promoter-TSS	371	FALSE
chr11:69048460-69049646	459.63	4.12212	0.168174	24.5111	1.1252e-132	1.12926e-127	TPCN2	exon	171	FALSE
chr11:93740798-93742204	554.573	3.45128	0.140813	24.5096	1.16759e-132	1.17181e-127	TAF1D	promoter-TSS	36	FALSE
chr13:108214257-108215909	440.53	3.83494	0.156475	24.5083	1.20532e-132	1.20968e-127	LIG4	promoter-TSS	222	FALSE
chr6:17599841-17601325	488.258	3.53036	0.144048	24.5081	1.20943e-132	1.21379e-127	FAM8A1	exon	296	FALSE
chr13:40770553-40771686	342.116	3.74086	0.152648	24.5065	1.26043e-132	1.26498e-127	MRPS31	promoter-TSS	91	FALSE
chr16:23557027-23558357	807.244	4.64195	0.189423	24.5057	1.28572e-132	1.29036e-127	UBFD1	promoter-TSS	151	FALSE
chr3:44337973-44339034	937.598	4.39995	0.179559	24.5042	1.334e-132	1.33882e-127	TCAIM	promoter-TSS	52	FALSE
chr8:17922147-17923805	979.159	4.03708	0.164788	24.4987	1.52495e-132	1.53045e-127	PCM1	non-coding	119	FALSE
chr2:111120240-111121617	680.729	4.13077	0.168615	24.4983	1.53935e-132	1.5449e-127	BCL2L11	promoter-TSS	15	FALSE
chr8:26382630-26384142	886.292	4.19213	0.171152	24.4936	1.72998e-132	1.73623e-127	BNIP3L	promoter-TSS	379	FALSE
chr9:133459348-133460971	1426.4	4.39341	0.179393	24.4903	1.87261e-132	1.87937e-127	CACFD1	TTS	195	FALSE
chr1:45750034-45751227	497.969	4.22729	0.172625	24.4883	1.96615e-132	1.97324e-127	IPP	5' UTR	182	FALSE
chr10:74176147-74177402	523.345	4.31258	0.176125	24.486	2.08361e-132	2.09113e-127	ADK	5' UTR	286	FALSE
chr21:44338146-44339750	815.259	4.12889	0.168625	24.4857	2.099e-132	2.10657e-127	C21orf2	promoter-TSS	454	FALSE
chr9:35489307-35491107	657.03	3.69589	0.150956	24.4833	2.2265e-132	2.23453e-127	RUSC2	intron	374	FALSE
chr19:38229110-38230247	571.287	4.09267	0.167164	24.4829	2.24579e-132	2.2539e-127	DPF1	promoter-TSS	35	FALSE
chr17:55750570-55751776	411.589	3.66359	0.149641	24.4826	2.26299e-132	2.27116e-127	PCTP	promoter-TSS	68	FALSE
chr14:75002167-75003622	496.591	4.57872	0.187025	24.4818	2.30695e-132	2.31528e-127	EIF2B2	promoter-TSS	-14	FALSE
chr4:26319052-26321896	1488.64	3.92033	0.160134	24.4816	2.31973e-132	2.3281e-127	RBPJ	promoter-TSS	-333	FALSE
chr19:35740162-35741386	912.32	4.8197	0.196876	24.4809	2.3587e-132	2.36721e-127	IGFLR1	intron	1676	FALSE
chr14:44961483-44962993	887.229	3.86922	0.158059	24.4796	2.43538e-132	2.44417e-127	TOGARAM1	promoter-TSS	48	FALSE
chr11:62123478-62124803	469.229	4.00001	0.163402	24.4796	2.43918e-132	2.44798e-127	INCENP	5' UTR	168	FALSE
chr2:186693608-186694947	391.122	3.5872	0.146539	24.4795	2.43952e-132	2.44833e-127	FAM171B	exon	216	FALSE
chr6:157379706-157382330	800.841	3.73456	0.152561	24.4791	2.46807e-132	2.47698e-127	ZDHHC14	promoter-TSS	-507	FALSE
chr5:147782007-147783056	566.344	4.27779	0.174761	24.478	2.53407e-132	2.54322e-127	JAKMIP2	5' UTR	316	FALSE
chr17:45160690-45162357	1158.1	3.80566	0.155487	24.4757	2.68005e-132	2.68972e-127	HEXIM2	promoter-TSS	-321	FALSE
chr11:47268815-47270650	1012.17	4.06192	0.16596	24.4753	2.70445e-132	2.71421e-127	MADD	promoter-TSS	85	FALSE
chr1:42845966-42847474	372.552	4.08269	0.166816	24.4742	2.78297e-132	2.79302e-127	ZNF691	intron	147	FALSE
chr15:73994277-73995388	367.657	3.97185	0.162288	24.474	2.79297e-132	2.80305e-127	PML	promoter-TSS	160	FALSE
chr11:19344764-19346785	514.894	3.72181	0.152072	24.4739	2.80139e-132	2.81151e-127	NAV2	Intergenic	-4949	FALSE
chr10:100372801-100374480	737.83	3.87906	0.158536	24.468	3.23672e-132	3.24841e-127	OLMALINC	promoter-TSS	65	FALSE
chr16:67245817-67247993	712.634	3.87161	0.158245	24.466	3.40105e-132	3.41333e-127	FHOD1	intron	617	FALSE
chr19:11380732-11382128	638.272	4.30387	0.175924	24.4644	3.53462e-132	3.54738e-127	EPOR	intron	2912	FALSE
chr3:48716559-48718004	494.95	4.07662	0.166651	24.4621	3.74347e-132	3.75698e-127	IP6K2	promoter-TSS	-4	FALSE
chr9:132354213-132355498	630.362	4.49227	0.183658	24.4599	3.9448e-132	3.95904e-127	SETX	promoter-TSS	0	FALSE
chr14:93206591-93208202	607.5	3.98058	0.162741	24.4596	3.97578e-132	3.99013e-127	GON7	promoter-TSS	-283	FALSE
chr16:46830506-46832057	758.389	4.21379	0.172276	24.4595	3.98552e-132	3.99991e-127	C16orf87	promoter-TSS	125	FALSE
chr17:18857670-18858678	545.066	4.07884	0.16677	24.4578	4.15319e-132	4.16818e-127	PRPSAP2	5' UTR	106	FALSE
chr11:66637820-66639605	788.155	3.76435	0.153923	24.456	4.3484e-132	4.3641e-127	RBM4	promoter-TSS	96	FALSE
chr14:39102335-39103859	428.871	3.32886	0.136132	24.4531	4.6647e-132	4.68154e-127	SEC23A-AS1	promoter-TSS	-43	FALSE
chr1:28913960-28915633	823.909	4.13841	0.169246	24.4521	4.78119e-132	4.79845e-127	EPB41	intron	221	FALSE
chr12:26832120-26833745	595.456	4.23595	0.173249	24.4501	5.01839e-132	5.0365e-127	ITPR2	5' UTR	265	FALSE
chr1:52054858-52057042	802.036	3.4968	0.143039	24.4465	5.48342e-132	5.50321e-127	TXNDC12	promoter-TSS	221	FALSE
chrX:120629471-120630648	456.896	4.39284	0.179731	24.4412	6.23992e-132	6.26244e-127	C1GALT1C1	promoter-TSS	90	FALSE
chr17:80832210-80833731	437.709	4.30432	0.176111	24.4409	6.28599e-132	6.30868e-127	LOC101928855	intron	-27339	FALSE
chr3:128051386-128052845	612.525	4.08121	0.16699	24.4398	6.4588e-132	6.48212e-127	SEC61A1	promoter-TSS	-253	FALSE
chr10:87861641-87864804	1186.75	3.45284	0.141286	24.4386	6.65348e-132	6.6775e-127	KLLN	promoter-TSS	214	FALSE
chr1:230977832-230979590	793.659	4.12294	0.168711	24.4378	6.77743e-132	6.8019e-127	TTC13	promoter-TSS	161	FALSE
chr11:111936658-111938222	589.902	3.39343	0.13886	24.4378	6.78808e-132	6.81259e-127	DIXDC1	5' UTR	237	FALSE
chr6:159788846-159791176	1024.72	3.59097	0.146951	24.4366	6.99295e-132	7.01819e-127	MRPL18	promoter-TSS	144	FALSE
chr3:123883660-123884988	325.634	4.07749	0.166873	24.4348	7.30752e-132	7.3339e-127	MYLK	promoter-TSS	-22	FALSE
chr8:86341959-86343544	559.753	3.94277	0.161362	24.4343	7.38873e-132	7.4154e-127	WWP1	promoter-TSS	-13	FALSE
chr6:43769382-43770428	600.141	3.66268	0.149927	24.4297	8.26318e-132	8.29301e-127	VEGFA	promoter-TSS	-304	FALSE
chr4:82284330-82285632	713.553	4.56079	0.18669	24.4297	8.27147e-132	8.30133e-127	HNRNPD	Intergenic	89015	FALSE
chr3:49785805-49787181	681.446	4.20401	0.172094	24.4285	8.51093e-132	8.54165e-127	IP6K1	promoter-TSS	47	FALSE
chr8:1823183-1824592	557.897	4.24073	0.173601	24.428	8.62027e-132	8.65138e-127	ARHGEF10	promoter-TSS	-88	FALSE
chr1:155193212-155195497	837.096	3.96186	0.16219	24.4273	8.77136e-132	8.80302e-127	MIR92B	promoter-TSS	-822	FALSE
chr8:28401073-28402930	1155.49	3.65337	0.149562	24.4272	8.79586e-132	8.82761e-127	ZNF395	Intergenic	-15542	FALSE
chr9:126914207-126915934	726.567	4.49392	0.183974	24.4269	8.85127e-132	8.88323e-127	RALGPS1	intron	297	FALSE
chr2:26970125-26971658	785.966	3.9594	0.162126	24.4217	1.00523e-131	1.00885e-126	MAPRE3	intron	521	FALSE
chr6:43013443-43014999	939.423	4.36968	0.178955	24.4178	1.10671e-131	1.11071e-126	KLHDC3	promoter-TSS	118	FALSE
chr1:108876527-108877761	412.883	4.12436	0.168916	24.4166	1.13873e-131	1.14284e-126	GPSM2	5' UTR	163	FALSE
chr3:184361284-184363829	1067.84	3.5939	0.147196	24.4157	1.16542e-131	1.16963e-126	POLR2H	promoter-TSS	-426	FALSE
chr2:30230474-30233082	1133	3.8949	0.159534	24.4143	1.20609e-131	1.21044e-126	LBH	intron	247	FALSE
chr12:45989698-45991311	1014.56	3.85954	0.158089	24.4137	1.22476e-131	1.22918e-126	SCAF11	5' UTR	113	FALSE
chr10:27503520-27504999	513.522	4.31412	0.17671	24.4135	1.22863e-131	1.23307e-126	RAB18	promoter-TSS	86	FALSE
chrX:63350265-63351744	336.794	4.30381	0.176304	24.4113	1.29692e-131	1.30161e-126	SPIN4	5' UTR	334	FALSE
chr14:64464771-64466214	386.714	4.06278	0.166434	24.4107	1.31579e-131	1.32054e-126	AKAP5	promoter-TSS	-6	FALSE
chr2:26847348-26850059	1473.99	3.71347	0.152137	24.4088	1.37962e-131	1.3846e-126	DPYSL5	intron	280	FALSE
chr6:2244850-2246438	468.022	4.17253	0.17095	24.4079	1.40938e-131	1.41447e-126	GMDS	promoter-TSS	-10	FALSE
chr8:86508071-86509218	368.479	4.259	0.174496	24.4075	1.42332e-131	1.42846e-126	RMDN1	5' UTR	135	FALSE
chr20:5910871-5912308	504.67	3.97195	0.162735	24.4075	1.42453e-131	1.42967e-126	CHGB	5' UTR	262	FALSE
chr16:78099169-78100412	620.883	4.73604	0.194045	24.407	1.44296e-131	1.44817e-126	WWOX	exon	378	FALSE
chr4:39637613-39639673	764.122	3.9797	0.163059	24.4064	1.46176e-131	1.46704e-126	SMIM14	intron	355	FALSE
chr5:134225219-134227176	1039.73	3.85482	0.157948	24.4055	1.49327e-131	1.49867e-126	PPP2CA	promoter-TSS	61	FALSE
chr9:122930693-122932151	554.884	3.63985	0.149156	24.403	1.58922e-131	1.59496e-126	ZBTB26	promoter-TSS	91	FALSE
chr9:71767310-71769785	855.345	3.76897	0.154457	24.4014	1.65141e-131	1.65738e-126	CEMIP2	5' UTR	336	FALSE
chr2:219542959-219544510	854.507	4.00101	0.163967	24.4013	1.65518e-131	1.66115e-126	CHPF	promoter-TSS	30	FALSE
chr2:64988273-64990190	876.859	4.12106	0.168903	24.3989	1.75475e-131	1.76108e-126	SLC1A4	promoter-TSS	-129	FALSE
chr16:2531403-2533101	704.446	4.27363	0.175162	24.3981	1.7894e-131	1.79586e-126	MIR3178	promoter-TSS	-247	FALSE
chr7:149714179-149715382	573.481	4.42444	0.181345	24.3979	1.79826e-131	1.80475e-126	KRBA1	promoter-TSS	-230	FALSE
chr22:20701773-20704260	820.376	4.3448	0.178081	24.3979	1.80176e-131	1.80827e-126	TMEM191A	non-coding	1903	FALSE
chr7:1044091-1045184	495.758	4.0889	0.167594	24.3976	1.81353e-131	1.82008e-126	GPR146	promoter-TSS	65	FALSE
chr1:113389491-113391575	1078.26	4.06953	0.16681	24.3962	1.87797e-131	1.88475e-126	MAGI3	promoter-TSS	-320	FALSE
chr2:112480829-112483672	695.59	3.3869	0.138845	24.3934	2.00932e-131	2.01657e-126	TTL	promoter-TSS	85	FALSE
chr19:19618164-19619534	487.967	4.54083	0.18616	24.3921	2.07249e-131	2.07997e-126	PBX4	promoter-TSS	67	FALSE
chr13:27270391-27271521	412.33	4.14889	0.1701	24.3909	2.13854e-131	2.14626e-126	RASL11A	promoter-TSS	-221	FALSE
chr4:49096719-49096956	23.1108	-13.3066	0.545643	-24.3869	2.35361e-131	2.36211e-126	CWH43	Intergenic	110196	FALSE
chr9:112750068-112752019	743.567	3.59507	0.147419	24.3867	2.36782e-131	2.37637e-126	SNX30	exon	190	FALSE
chr18:23502662-23504019	592.392	4.14141	0.169827	24.3861	2.40037e-131	2.40903e-126	RMC1	promoter-TSS	-129	FALSE
chr19:1039630-1041616	679.166	4.00582	0.164276	24.3848	2.48202e-131	2.49098e-126	ABCA7	intron	520	FALSE
chr1:193058482-193060321	784.183	3.87559	0.158941	24.3839	2.53663e-131	2.54578e-126	UCHL5	promoter-TSS	-9	FALSE
chr7:92133465-92135487	1023.54	3.41443	0.140049	24.3803	2.76866e-131	2.77865e-126	CYP51A1	promoter-TSS	50	FALSE
chr16:67846313-67847757	943.558	4.03317	0.165437	24.3788	2.86868e-131	2.87903e-126	NUTF2	promoter-TSS	-79	FALSE
chr19:14689287-14690512	588.144	4.10432	0.168356	24.3788	2.87335e-131	2.88372e-126	ZNF333	promoter-TSS	-140	FALSE
chr2:89829118-89829583	46.3341	-12.1464	0.498261	-24.3776	2.95476e-131	2.96542e-126	LOC101927050	Intergenic	-191444	FALSE
chr1:33472066-33473019	606.352	4.60122	0.188748	24.3776	2.95841e-131	2.96909e-126	ZSCAN20	promoter-TSS	-88	FALSE
chr1:167721324-167722688	565.124	3.97157	0.162923	24.3769	3.00349e-131	3.01433e-126	MPZL1	promoter-TSS	56	FALSE
chrX:154490018-154491296	288.183	4.33038	0.177659	24.3747	3.17095e-131	3.18239e-126	SLC10A3	promoter-TSS	33	FALSE
chr16:87491886-87493607	486.392	4.06677	0.166854	24.3732	3.28722e-131	3.29909e-126	ZCCHC14	promoter-TSS	-893	FALSE
chr19:38899082-38900465	945.279	4.54437	0.186456	24.3724	3.35841e-131	3.37053e-126	SIRT2	promoter-TSS	49	FALSE
chrX:69615089-69617048	397.34	3.69671	0.151683	24.3713	3.44802e-131	3.46046e-126	EDA	promoter-TSS	2	FALSE
chr22:39501663-39502956	506.048	3.78142	0.155165	24.3703	3.52934e-131	3.54208e-126	MIEF1	promoter-TSS	80	FALSE
chr20:45856795-45858198	565.483	4.28839	0.175975	24.3693	3.62076e-131	3.63383e-126	ZSWIM3	promoter-TSS	-84	FALSE
chr17:19377535-19379138	1379.16	4.54613	0.18656	24.3682	3.72119e-131	3.73462e-126	MAPK7	promoter-TSS	-124	FALSE
chr1:154324600-154326579	775.986	3.62973	0.148968	24.3658	3.94386e-131	3.9581e-126	ATP8B2	promoter-TSS	30	FALSE
chr4:49102239-49103009	62.7194	-12.2281	0.501925	-24.3625	4.27665e-131	4.29208e-126	CWH43	Intergenic	115982	FALSE
chr12:106955059-106957050	991.942	4.17228	0.171262	24.3619	4.33602e-131	4.35167e-126	TMEM263	promoter-TSS	333	FALSE
chr7:143901285-143902686	493.224	3.77124	0.154824	24.3582	4.74383e-131	4.76095e-126	TCAF1	promoter-TSS	93	FALSE
chr2:201780341-201781703	750.063	3.95668	0.162444	24.3571	4.87041e-131	4.88799e-126	ALS2	5' UTR	150	FALSE
chr13:44435046-44435982	508.495	3.52911	0.144924	24.3515	5.58444e-131	5.6046e-126	TSC22D1	intron	1410	FALSE
chr20:33992804-33994635	1901.58	4.37702	0.179744	24.3514	5.60845e-131	5.6287e-126	RALY	promoter-TSS	68	FALSE
chr20:844296-845965	404.865	3.69918	0.151915	24.3503	5.75392e-131	5.77469e-126	FAM110A	exon	523	FALSE
chr1:42681697-42683340	1113.22	3.70705	0.152241	24.3498	5.81996e-131	5.84097e-126	YBX1	promoter-TSS	284	FALSE
chr21:36989500-36990836	571.142	4.5795	0.18815	24.3396	7.46671e-131	7.49366e-126	HLCS	non-coding	226	FALSE
chr1:7783316-7784809	839.674	4.90927	0.201715	24.3377	7.82353e-131	7.85178e-126	PER3	promoter-TSS	-366	FALSE
chr7:44606108-44607580	1096.14	4.25714	0.17495	24.3335	8.66008e-131	8.69135e-126	OGDH	intron	322	FALSE
chr3:160564256-160566399	851.84	3.89346	0.160036	24.3287	9.75346e-131	9.78867e-126	KPNA4	5' UTR	260	FALSE
chr10:125718818-125720218	609.792	4.20689	0.172927	24.3276	1.00176e-130	1.00538e-125	EDRF1	promoter-TSS	3	FALSE
chr7:149872724-149874465	680.381	4.03283	0.165795	24.3242	1.08788e-130	1.09181e-125	ATP6V0E2-AS1	non-coding	267	FALSE
chr6:37499365-37500609	425.804	4.17217	0.171584	24.3156	1.34036e-130	1.3452e-125	CCDC167	promoter-TSS	-63	FALSE
chr15:49045740-49047187	440.771	3.47456	0.142896	24.3153	1.35162e-130	1.3565e-125	SECISBP2L	promoter-TSS	99	FALSE
chr1:151789995-151791644	924.332	4.44055	0.18263	24.3145	1.37771e-130	1.38268e-125	TDRKH-AS1	promoter-TSS	71	FALSE
chr7:25179504-25181004	437.464	3.93233	0.161769	24.3084	1.59959e-130	1.60536e-125	C7orf31	promoter-TSS	-56	FALSE
chr7:75993403-75995254	766.952	3.77276	0.155208	24.3078	1.62117e-130	1.62703e-125	TMEM120A	intron	345	FALSE
chr14:39174527-39175909	736.167	4.31039	0.177328	24.3074	1.63726e-130	1.64317e-125	PNN	promoter-TSS	35	FALSE
chr8:144786525-144787823	627.209	4.35037	0.178973	24.3074	1.63774e-130	1.64366e-125	ZNF34	intron	171	FALSE
chr3:132721856-132723443	1200.77	4.38719	0.180507	24.3048	1.74601e-130	1.75231e-125	NPHP3	promoter-TSS	-191	FALSE
chr12:125064846-125066453	375.836	3.8346	0.157777	24.304	1.77776e-130	1.78418e-125	AACS	exon	283	FALSE
chr3:49170876-49172050	442.921	4.17854	0.171936	24.3029	1.82539e-130	1.83198e-125	KLHDC8B	promoter-TSS	-122	FALSE
chr8:98116565-98117960	618.134	3.7311	0.153535	24.3014	1.89673e-130	1.90358e-125	POP1	promoter-TSS	-30	FALSE
chr2:27428098-27429616	857.751	3.92986	0.161715	24.3011	1.90781e-130	1.9147e-125	NRBP1	intron	305	FALSE
chr3:28240491-28242172	502.88	4.00687	0.164887	24.3007	1.92806e-130	1.93502e-125	CMC1	promoter-TSS	-301	FALSE
chr11:61826997-61829336	1177.77	4.17049	0.171626	24.2998	1.9693e-130	1.97641e-125	FADS2	5' UTR	134	FALSE
chr20:45362679-45363836	740.733	4.20729	0.17319	24.2929	2.33253e-130	2.34095e-125	SYS1-DBNDD2	promoter-TSS	89	FALSE
chr9:71910142-71912147	1292.95	3.95919	0.162979	24.2926	2.34619e-130	2.35466e-125	ABHD17B	promoter-TSS	100	FALSE
chr1:10209754-10211691	1044.25	4.33181	0.178326	24.2915	2.41093e-130	2.41963e-125	KIF1B	promoter-TSS	17	FALSE
chr2:112275106-112276503	769.236	4.0572	0.167032	24.29	2.50283e-130	2.51186e-125	ZC3H6	5' UTR	204	FALSE
chr1:150578524-150580232	776.497	4.14479	0.170642	24.2894	2.53842e-130	2.54759e-125	MCL1	exon	360	FALSE
chr9:90641877-90643652	380.431	4.11066	0.169237	24.2893	2.54126e-130	2.55043e-125	DIRAS2	5' UTR	340	FALSE
chr7:158704385-158705554	573.726	4.42686	0.182256	24.2892	2.54997e-130	2.55918e-125	NCAPG2	promoter-TSS	-139	FALSE
chr1:18955514-18957553	916.695	4.26068	0.175439	24.2859	2.76496e-130	2.77494e-125	IFFO2	promoter-TSS	-202	FALSE
chr16:46883456-46885193	848.869	4.66545	0.19214	24.2815	3.07568e-130	3.08679e-125	GPT2	promoter-TSS	-55	FALSE
chr2:99154463-99155731	379.775	3.6529	0.150469	24.2767	3.45242e-130	3.46488e-125	LIPT1	promoter-TSS	23	FALSE
chr7:100478299-100479682	492.145	3.99457	0.164549	24.2759	3.52245e-130	3.53516e-125	TSC22D4	non-coding	288	FALSE
chr5:49599418-49600938	373.038	-9.33395	0.384507	-24.2751	3.59369e-130	3.60666e-125	EMB	Intergenic	841222	FALSE
chr12:105107129-105108338	515.661	3.84792	0.15852	24.274	3.68859e-130	3.7019e-125	WASHC4	promoter-TSS	20	FALSE
chr14:60091230-60092547	664.036	3.84735	0.158503	24.273	3.77849e-130	3.79213e-125	PCNX4	promoter-TSS	-22	FALSE
chr1:222617242-222619313	554.324	3.92071	0.161538	24.271	3.96476e-130	3.97908e-125	MIA3	intron	176	FALSE
chr7:143379974-143382116	830.824	3.74544	0.154364	24.2637	4.73753e-130	4.75463e-125	LOC100507507	promoter-TSS	-20	FALSE
chr19:6736555-6738352	1487.89	4.51874	0.186243	24.2627	4.86024e-130	4.87778e-125	GPR108	promoter-TSS	168	FALSE
chr2:69386338-69387990	472.298	3.77952	0.155803	24.2583	5.40075e-130	5.42025e-125	GFPT1	promoter-TSS	90	FALSE
chr14:24241857-24243611	805.507	4.43796	0.182946	24.2583	5.4015e-130	5.421e-125	TINF2	promoter-TSS	-60	FALSE
chr11:30322708-30323971	457.498	3.52405	0.145285	24.2561	5.6971e-130	5.71767e-125	ARL14EP	intron	241	FALSE
chr18:32469946-32471703	907.566	4.36116	0.179802	24.2554	5.80283e-130	5.82378e-125	GAREM1	promoter-TSS	-341	FALSE
chr5:141923242-141924521	391.862	4.28349	0.176607	24.2544	5.9426e-130	5.96405e-125	DELE1	promoter-TSS	62	FALSE
chr4:84582090-84583900	694.132	3.80904	0.157045	24.2544	5.9441e-130	5.96556e-125	CDS1	promoter-TSS	91	FALSE
chr10:26859966-26861394	811.603	3.83044	0.157929	24.2542	5.96694e-130	5.98848e-125	ABI1	intron	407	FALSE
chr22:17171102-17172397	545.067	4.64435	0.191505	24.2518	6.32306e-130	6.34589e-125	HDHD5	Intergenic	-6463	FALSE
chr11:57637612-57638732	381.932	3.53399	0.145729	24.2504	6.54316e-130	6.56678e-125	MIR130A	Intergenic	-3026	FALSE
chr2:95206556-95208195	476.908	4.17471	0.172172	24.2473	7.0675e-130	7.09302e-125	ZNF2	Intergenic	41959	FALSE
chr3:141875497-141877529	722.555	3.98996	0.164571	24.2446	7.54692e-130	7.57416e-125	ATP1B3	promoter-TSS	-79	FALSE
chr20:25623086-25624714	609.732	3.62382	0.149476	24.2434	7.75989e-130	7.7879e-125	NANP	promoter-TSS	112	FALSE
chr3:185937018-185938393	591.662	3.87744	0.159948	24.2419	8.04422e-130	8.07326e-125	TRA2B	intron	430	FALSE
chr3:119034135-119035288	394.326	4.13257	0.17048	24.2407	8.27992e-130	8.30981e-125	IGSF11	5' UTR	254	FALSE
chr12:55817244-55818541	789.795	4.41497	0.182134	24.2402	8.39112e-130	8.42141e-125	ORMDL2	promoter-TSS	-129	FALSE
chr21:7955858-7958265	78.8304	-10.1907	0.420415	-24.2396	8.50818e-130	8.5389e-125	KCNE1B	Intergenic	-127430	FALSE
chr16:4957642-4958904	750.31	4.08058	0.168355	24.238	8.8472e-130	8.87914e-125	SEC14L5	promoter-TSS	-44	FALSE
chr8:142613969-142615921	1045.87	4.24791	0.175281	24.2348	9.56444e-130	9.59896e-125	ARC	promoter-TSS	-473	FALSE
chr12:119667263-119668611	513.733	4.46501	0.184249	24.2336	9.8518e-130	9.88737e-125	PRKAB1	promoter-TSS	-19	FALSE
chr9:128817910-128819539	531.954	4.12376	0.170175	24.2324	1.01338e-129	1.01704e-124	ENDOG	TTS	225	FALSE
chr14:16096698-16098105	52.9862	-9.92786	0.409698	-24.2322	1.0198e-129	1.02348e-124	OR11H12	Intergenic	-2503715	FALSE
chr4:55395364-55396763	438.381	3.91744	0.161666	24.2317	1.03138e-129	1.03511e-124	TMEM165	non-coding	151	FALSE
chr1:23343602-23345305	1317.86	4.36668	0.180214	24.2306	1.0601e-129	1.06393e-124	HNRNPR	promoter-TSS	-90	FALSE
chr12:106773800-106775246	841.894	3.91519	0.161583	24.2302	1.06869e-129	1.07254e-124	RIC8B	promoter-TSS	-33	FALSE
chr10:102132468-102134112	753.832	4.27146	0.176321	24.2255	1.19897e-129	1.2033e-124	PPRC1	intron	296	FALSE
chr5:14581191-14582658	499.748	4.36948	0.180381	24.2237	1.25322e-129	1.25774e-124	OTULINL	exon	143	FALSE
chr3:42590151-42591846	541.627	3.81088	0.157325	24.223	1.2721e-129	1.27669e-124	SEC22C	intron	-8971	FALSE
chr5:138463832-138465934	2148.49	4.03437	0.166553	24.2228	1.28073e-129	1.28535e-124	EGR1	promoter-TSS	-609	FALSE
chr7:107890594-107891888	412.594	3.56429	0.147152	24.2219	1.30928e-129	1.31401e-124	DLD	5' UTR	134	FALSE
chr10:132306962-132308891	748.29	4.07473	0.168264	24.2162	1.50023e-129	1.50565e-124	STK32C	promoter-TSS	46	FALSE
chr6:20401137-20404453	1480.94	3.74379	0.154599	24.2162	1.50366e-129	1.50909e-124	E2F3	promoter-TSS	-884	FALSE
chr2:240560125-240561584	887.76	4.22146	0.174346	24.2131	1.61894e-129	1.62478e-124	ANKMY1	exon	255	FALSE
chr7:44200581-44201719	289.495	4.47885	0.185003	24.2096	1.76367e-129	1.77004e-124	YKT6	exon	171	FALSE
chrX:48675911-48678048	476.304	3.57462	0.147654	24.2094	1.77322e-129	1.77962e-124	WAS	Intergenic	-6817	FALSE
chr13:37058828-37060252	424.986	3.86743	0.15976	24.2077	1.8456e-129	1.85226e-124	SUPT20H	promoter-TSS	-53	FALSE
chr11:62601006-62602953	857.765	4.07169	0.168199	24.2076	1.85064e-129	1.85732e-124	MTA2	promoter-TSS	-140	FALSE
chr3:56466772-56469101	524.803	3.61495	0.149333	24.2073	1.86474e-129	1.87148e-124	ERC2	intron	426	FALSE
chr5:134737724-134739538	612.744	3.88682	0.160573	24.2059	1.92988e-129	1.93684e-124	CAMLG	exon	151	FALSE
chr19:1490026-1491513	1469.38	4.55234	0.188076	24.2048	1.98126e-129	1.98841e-124	REEP6	promoter-TSS	-235	FALSE
chr12:47963075-47964543	364.78	3.70143	0.152931	24.2032	2.05731e-129	2.06474e-124	TMEM106C	intron	262	FALSE
chr11:113314184-113315384	427.053	3.86713	0.159815	24.1974	2.36726e-129	2.37581e-124	TTC12	5' UTR	255	FALSE
chr2:197803962-197805715	482.654	3.8246	0.15807	24.1956	2.47485e-129	2.48379e-124	PLCL1	5' UTR	137	FALSE
chr12:51082494-51084019	683.331	4.29243	0.177425	24.1929	2.64187e-129	2.65141e-124	CSRNP2	non-coding	397	FALSE
chr4:99948998-99951090	1496.09	3.67471	0.151905	24.1908	2.7779e-129	2.78793e-124	H2AFZ	promoter-TSS	311	FALSE
chr12:63843338-63845181	833.983	4.14346	0.171309	24.187	3.04761e-129	3.05862e-124	SRGAP1	promoter-TSS	-493	FALSE
chr2:178193695-178195709	823.316	3.91713	0.16196	24.1859	3.13369e-129	3.14501e-124	OSBPL6	intron	221	FALSE
chr22:41832280-41834045	1331.6	4.04124	0.167133	24.1797	3.63838e-129	3.65152e-124	SREBF2	promoter-TSS	84	FALSE
chr1:183470998-183473206	1813.43	3.79956	0.157139	24.1796	3.64758e-129	3.66075e-124	SMG7-AS1	promoter-TSS	-120	FALSE
chr1:11979567-11980914	810.153	4.61986	0.191092	24.1761	3.97161e-129	3.98594e-124	MFN2	promoter-TSS	60	FALSE
chr1:38858926-38860592	667.486	3.94515	0.163209	24.1723	4.34716e-129	4.36285e-124	RRAGC	promoter-TSS	64	FALSE
chr11:67288141-67289996	813.886	4.23801	0.175348	24.1691	4.7034e-129	4.72038e-124	ANKRD13D	promoter-TSS	-222	FALSE
chr19:42325036-42326410	772.465	4.42541	0.183118	24.1669	4.95451e-129	4.9724e-124	MEGF8	TTS	114	FALSE
chr9:129027634-129029097	716.167	4.29651	0.177813	24.1631	5.43329e-129	5.4529e-124	SH3GLB2	promoter-TSS	-13	FALSE
chr2:89832116-89832530	34.166	-12.3693	0.511936	-24.1618	5.61776e-129	5.63804e-124	LOC101927050	Intergenic	-194416	FALSE
chr7:105876049-105877581	650.827	3.78612	0.156707	24.1605	5.79235e-129	5.81326e-124	ATXN7L1	promoter-TSS	-230	FALSE
chr4:143184167-143186079	734.907	3.42827	0.141907	24.1585	6.07432e-129	6.09624e-124	USP38	promoter-TSS	206	FALSE
chr17:8382743-8384159	608.585	4.11608	0.170392	24.1565	6.37353e-129	6.39654e-124	RPL26	promoter-TSS	-201	FALSE
chr14:23320597-23322220	1354.93	4.2509	0.176005	24.1522	7.08283e-129	7.1084e-124	PABPN1	promoter-TSS	-48	FALSE
chr10:68230912-68232375	369.462	3.84309	0.159127	24.151	7.28725e-129	7.31355e-124	ATOH7	exon	469	FALSE
chr4:2241468-2242756	750.177	4.30811	0.178386	24.1504	7.39081e-129	7.41749e-124	HAUS3	promoter-TSS	52	FALSE
chr15:67253886-67255297	570.984	3.97681	0.164676	24.1493	7.59277e-129	7.62018e-124	AAGAB	promoter-TSS	144	FALSE
chr1:205227408-205229411	529.288	3.64293	0.150852	24.149	7.64464e-129	7.67224e-124	TMCC2	promoter-TSS	500	FALSE
chr14:51239665-51240845	494.737	4.29917	0.178038	24.1475	7.9379e-129	7.96655e-124	TMX1	promoter-TSS	87	FALSE
chr8:23528266-23530100	621.848	3.7737	0.156304	24.1433	8.78219e-129	8.8139e-124	SLC25A37	exon	388	FALSE
chr17:48816478-48817893	611.843	3.87643	0.160562	24.1429	8.86678e-129	8.89879e-124	TTLL6	promoter-TSS	-79	FALSE
chr17:58517473-58518927	1481.87	4.59195	0.190203	24.1423	8.98521e-129	9.01765e-124	MTMR4	promoter-TSS	-310	FALSE
chr8:143568282-143569944	662.417	3.89877	0.161498	24.1413	9.2215e-129	9.25479e-124	MROH6	intron	3645	FALSE
chr17:2399474-2400378	771.252	4.15402	0.172075	24.1408	9.32147e-129	9.35512e-124	MNT	intron	1038	FALSE
chr11:16737891-16739307	577.452	3.84319	0.159208	24.1394	9.63929e-129	9.67409e-124	C11orf58	promoter-TSS	-2	FALSE
chr10:95693289-95694428	604.691	4.35861	0.180567	24.1385	9.86901e-129	9.90464e-124	TCTN3	exon	284	FALSE
chr4:39181765-39183352	770.845	4.22227	0.174928	24.1372	1.01823e-128	1.02191e-123	WDR19	exon	155	FALSE
chr6:26659173-26660388	455.03	4.06799	0.168538	24.1369	1.02553e-128	1.02923e-123	ZNF322	promoter-TSS	-29	FALSE
chr13:48037259-48038582	524.546	4.08368	0.169211	24.1337	1.10785e-128	1.11185e-123	NUDT15	intron	354	FALSE
chr4:94451373-94452952	494.604	3.69522	0.153135	24.1305	1.19644e-128	1.20076e-123	PDLIM5	intron	306	FALSE
chr2:46615972-46617739	523.387	3.58843	0.148747	24.1244	1.38595e-128	1.39096e-123	PIGF	promoter-TSS	256	FALSE
chr7:5569259-5570965	705.249	3.98967	0.165396	24.1219	1.47311e-128	1.47843e-123	FSCN1	Intergenic	-22693	FALSE
chr1:6579185-6580749	469.727	4.11511	0.170604	24.1208	1.51398e-128	1.51944e-123	ZBTB48	promoter-TSS	-24	FALSE
chr16:10941483-10942845	441.706	3.93789	0.163263	24.1199	1.54634e-128	1.55193e-123	DEXI	5' UTR	236	FALSE
chr6:15662051-15663538	482.411	3.8519	0.159756	24.1111	1.90996e-128	1.91685e-123	DTNBP1	intron	263	FALSE
chr1:9538736-9540438	704.612	3.93632	0.163262	24.1104	1.94368e-128	1.9507e-123	SLC25A33	5' UTR	118	FALSE
chr20:19757329-19759452	851.099	3.57355	0.148227	24.1087	2.02804e-128	2.03536e-123	RIN2	Intergenic	-128130	FALSE
chr3:185585604-185586969	640.987	4.00294	0.166047	24.1072	2.09902e-128	2.1066e-123	SENP2	promoter-TSS	44	FALSE
chr11:62831091-62832921	1104.31	4.0317	0.167249	24.106	2.16493e-128	2.17274e-123	STX5	promoter-TSS	85	FALSE
chr2:101150558-101151874	463.168	4.08507	0.169465	24.1057	2.17604e-128	2.18389e-123	TBC1D8	promoter-TSS	231	FALSE
chr11:68459782-68461312	1213.59	4.36719	0.181175	24.1048	2.22678e-128	2.23482e-123	PPP6R3	promoter-TSS	-171	FALSE
chr22:42089998-42091707	865.314	4.36387	0.181042	24.1041	2.26213e-128	2.2703e-123	NDUFA6-DT	promoter-TSS	-80	FALSE
chr12:49341917-49343576	1075.78	4.08163	0.169345	24.1024	2.3596e-128	2.36811e-123	DNAJC22	Intergenic	-4170	FALSE
chr1:161725735-161727786	651.006	3.75903	0.155966	24.1016	2.40624e-128	2.41493e-123	FCRLB	exon	4108	FALSE
chr7:74082883-74084991	755.515	3.85684	0.160095	24.0909	3.11165e-128	3.12288e-123	LIMK1	5' UTR	160	FALSE
chr22:41381025-41382798	1678.23	4.23313	0.175718	24.0905	3.14632e-128	3.15768e-123	TEF	promoter-TSS	-17	FALSE
chr16:30526105-30527914	1070.5	4.0467	0.16798	24.0903	3.15686e-128	3.16825e-123	ZNF768	promoter-TSS	-421	FALSE
chr11:11620075-11622640	573.992	3.99669	0.165917	24.0885	3.29906e-128	3.31097e-123	GALNT18	intron	656	FALSE
chr14:23306385-23307481	324.805	3.70446	0.153787	24.0883	3.31639e-128	3.32837e-123	BCL2L2	promoter-TSS	73	FALSE
chr12:68331833-68332826	517.545	4.08294	0.169504	24.0875	3.37664e-128	3.38883e-123	MDM1	promoter-TSS	84	FALSE
chr15:75639453-75640878	561.247	3.76993	0.156521	24.0858	3.51946e-128	3.53216e-123	IMP3	exon	157	FALSE
chr5:14011003-14012081	391.803	4.37737	0.181745	24.0852	3.5695e-128	3.58238e-123	DNAH5	Intergenic	-67062	FALSE
chr2:70190165-70191425	531.744	4.08308	0.169536	24.0838	3.69387e-128	3.70721e-123	C2orf42	promoter-TSS	-84	FALSE
chr4:140426680-140428110	458.803	3.74959	0.155701	24.0821	3.85407e-128	3.86798e-123	CLGN	intron	266	FALSE
chr14:24194867-24196396	415.303	3.94352	0.163757	24.0816	3.89985e-128	3.91393e-123	TM9SF1	5' UTR	104	FALSE
chr1:32464129-32465718	503.812	4.63819	0.192616	24.08	4.0534e-128	4.06803e-123	ZBTB8B	promoter-TSS	-133	FALSE
chr19:42242218-42243527	1462.73	4.87956	0.202647	24.0791	4.14147e-128	4.15642e-123	GSK3A	promoter-TSS	-289	FALSE
chr1:26864213-26865623	519.297	4.3237	0.179578	24.0769	4.35995e-128	4.37569e-123	SFN	TTS	1780	FALSE
chr1:94417736-94419273	717.381	3.92173	0.16294	24.0686	5.33684e-128	5.35611e-123	ABCD3	exon	128	FALSE
chr22:36775599-36776704	1034.55	4.63399	0.192539	24.0679	5.42712e-128	5.44671e-123	IFT27	promoter-TSS	-19	FALSE
chr14:20970731-20972241	428.776	4.31738	0.179406	24.0648	5.84123e-128	5.86232e-123	RNASE2	Intergenic	16015	FALSE
chr14:102524173-102525633	711.649	4.72553	0.196395	24.0614	6.34721e-128	6.37012e-123	MIR4309	Intergenic	-14741	FALSE
chr11:123509495-123511880	661.313	4.00855	0.166605	24.0602	6.52867e-128	6.55224e-123	GRAMD1B	5' UTR	809	FALSE
chr3:120741947-120743259	689.34	3.76455	0.156469	24.0594	6.65594e-128	6.67997e-123	RABL3	promoter-TSS	-66	FALSE
chr4:129092756-129094065	508.647	3.7812	0.157162	24.0593	6.67468e-128	6.69877e-123	SCLT1	promoter-TSS	196	FALSE
chr2:219159750-219161214	795.577	4.05311	0.168472	24.058	6.87842e-128	6.90325e-123	NHEJ1	TTS	383	FALSE
chr12:56315231-56316808	676.678	4.56978	0.189952	24.0576	6.95112e-128	6.97622e-123	CNPY2	TTS	328	FALSE
chr19:29664818-29667163	541.029	3.74457	0.155663	24.0557	7.28337e-128	7.30967e-123	PLEKHF1	intron	571	FALSE
chr17:59106030-59107527	765.193	4.26156	0.177155	24.0556	7.30188e-128	7.32824e-123	TRIM37	non-coding	185	FALSE
chr5:149357428-149358749	702.746	4.46799	0.185744	24.0546	7.47909e-128	7.50608e-123	PCYOX1L	promoter-TSS	82	FALSE
chr21:10430624-10432466	83.6911	-9.68678	0.402744	-24.052	7.95734e-128	7.98607e-123	BAGE5	intron	18013	FALSE
chr2:63840338-63841978	981.782	4.01555	0.166958	24.0513	8.08299e-128	8.11217e-123	UGP2	promoter-TSS	194	FALSE
chr18:158024-159382	637.432	3.87851	0.161261	24.0512	8.11396e-128	8.14325e-123	USP14	exon	220	FALSE
chr19:48992625-48994226	944.696	4.31418	0.179411	24.0463	9.12339e-128	9.15633e-123	RUVBL2	promoter-TSS	-22	FALSE
chr4:13483537-13485235	728.003	3.46332	0.14403	24.0459	9.20856e-128	9.24181e-123	RAB28	promoter-TSS	-21	FALSE
chr5:109409092-109411086	1421.38	4.09904	0.170476	24.0447	9.48386e-128	9.5181e-123	PJA2	promoter-TSS	-115	FALSE
chr6:33417558-33418966	941.273	4.07793	0.169605	24.0437	9.70662e-128	9.74166e-123	CUTA	promoter-TSS	26	FALSE
chr1:58545851-58547187	591.505	3.87203	0.161041	24.0437	9.70965e-128	9.7447e-123	OMA1	intron	280	FALSE
chr1:5991557-5993625	1154.82	4.00734	0.16667	24.0436	9.74433e-128	9.77951e-123	NPHP4	promoter-TSS	-118	FALSE
chr14:44896891-44898185	554.018	3.84732	0.160018	24.0431	9.85898e-128	9.89457e-123	C14orf28	5' UTR	234	FALSE
chr6:3162492-3163519	422.245	3.97826	0.165509	24.0365	1.15598e-127	1.16015e-122	TUBB2A	Intergenic	-5457	FALSE
chr19:49593190-49593798	267.979	4.13071	0.171856	24.0358	1.17404e-127	1.17827e-122	PRR12	intron	1851	FALSE
chr16:68236862-68238258	478.063	4.24393	0.176591	24.0325	1.27086e-127	1.27544e-122	ESRP2	Intergenic	-1327	FALSE
chrX:15334913-15336396	344.647	4.49404	0.187028	24.0287	1.39451e-127	1.39954e-122	PIGA	promoter-TSS	-101	FALSE
chr7:44748102-44749824	671.188	4.10666	0.170914	24.0276	1.43218e-127	1.43735e-122	ZMIZ2	promoter-TSS	32	FALSE
chr6:116100350-116101744	457.647	3.92759	0.163475	24.0257	1.49946e-127	1.50487e-122	NT5DC1	intron	211	FALSE
chr14:22882568-22884161	637.155	3.75877	0.156461	24.0237	1.57267e-127	1.57835e-122	REM2	exon	142	FALSE
chr1:42923762-42925260	737.74	3.64149	0.151592	24.0216	1.65313e-127	1.6591e-122	SLC2A1-AS1	TTS	-34538	FALSE
chr7:1137605-1138872	459.749	4.0619	0.169095	24.0213	1.66411e-127	1.67012e-122	C7orf50	promoter-TSS	18	FALSE
chr12:15881763-15883197	619.418	3.43855	0.143152	24.0203	1.70492e-127	1.71108e-122	STRAP	5' UTR	126	FALSE
chr4:77156537-77158626	1274.79	3.58837	0.149391	24.0201	1.71666e-127	1.72285e-122	CCNG2	intron	378	FALSE
chr14:99562366-99563918	452.755	3.60406	0.150055	24.0183	1.79032e-127	1.79678e-122	CCDC85C	intron	41248	FALSE
chr12:53726892-53728239	571.031	4.28609	0.178493	24.0126	2.05159e-127	2.05899e-122	CALCOCO1	promoter-TSS	-43	FALSE
chr19:51338809-51340890	1060.75	4.01521	0.167222	24.0113	2.1205e-127	2.12815e-122	VSIG10L	intron	2274	FALSE
chr2:112053981-112056221	1478.14	4.24626	0.176861	24.009	2.24156e-127	2.24965e-122	TMEM87B	promoter-TSS	-122	FALSE
chr10:93495560-93497015	410.356	3.54874	0.147816	24.0078	2.30607e-127	2.3144e-122	CEP55	promoter-TSS	-324	FALSE
chr7:120950360-120951522	793.701	3.76619	0.156878	24.0071	2.34328e-127	2.35174e-122	ING3	intron	178	FALSE
chr1:12018918-12020173	549.554	4.34646	0.181053	24.0065	2.37731e-127	2.38589e-122	MIIP	5' UTR	304	FALSE
chr19:4402106-4403018	510.197	4.6376	0.193189	24.0055	2.43621e-127	2.445e-122	CHAF1A	promoter-TSS	-101	FALSE
chr4:3291735-3293992	1211.69	3.93253	0.163825	24.0045	2.49779e-127	2.50681e-122	RGS12	Intergenic	-21283	FALSE
chr10:68988161-68989626	500.055	3.44092	0.143349	24.0038	2.53827e-127	2.54743e-122	KIF1BP	exon	173	FALSE
chr2:105037363-105038815	734.849	3.86723	0.161121	24.002	2.64987e-127	2.65943e-122	MRPS9	promoter-TSS	64	FALSE
chr1:154869273-154870853	438.208	4.55913	0.189976	23.9984	2.88777e-127	2.89819e-122	KCNN3	5' UTR	215	FALSE
chr1:220045623-220046893	454.173	4.00066	0.166713	23.9972	2.97409e-127	2.98482e-122	EPRS	intron	400	FALSE
chr14:73026396-73027618	524.578	4.28374	0.178523	23.9955	3.10091e-127	3.11211e-122	ZFYVE1	5' UTR	205	FALSE
chr12:48182853-48184878	638.027	3.55487	0.148152	23.9947	3.15622e-127	3.16762e-122	CCDC184	5' UTR	283	FALSE
chr14:21455377-21456803	760.382	4.19791	0.174961	23.9934	3.25693e-127	3.26868e-122	CHD8	Intergenic	-18792	FALSE
chr10:97498073-97499690	1119.74	4.12291	0.171843	23.9923	3.34968e-127	3.36177e-122	UBTD1	promoter-TSS	0	FALSE
chr19:37906190-37907742	731.957	4.22616	0.176163	23.9901	3.53067e-127	3.54342e-122	SIPA1L3	promoter-TSS	-255	FALSE
chr2:96207847-96209343	822.711	4.11873	0.171732	23.9835	4.13385e-127	4.14877e-122	STARD7-AS1	non-coding	179	FALSE
chr1:161131756-161133616	1008.7	4.04162	0.168525	23.9823	4.25734e-127	4.27271e-122	DEDD	promoter-TSS	2	FALSE
chr1:53737778-53739688	446.799	4.33863	0.180911	23.9821	4.27432e-127	4.28975e-122	GLIS1	Intergenic	-4529	FALSE
chr11:18633848-18635081	615.43	4.19693	0.175005	23.9818	4.309e-127	4.32455e-122	SPTY2D1	promoter-TSS	8	FALSE
chr2:232696924-232698228	643.271	3.87933	0.161844	23.9696	5.77446e-127	5.79531e-122	GIGYF2	intron	271	FALSE
chr1:36306129-36307921	628.578	4.06012	0.169394	23.9686	5.91777e-127	5.93913e-122	SH3D21	promoter-TSS	-82	FALSE
chr1:235503731-235505500	1358.93	4.15665	0.173461	23.963	6.76011e-127	6.78451e-122	B3GALNT2	promoter-TSS	-135	FALSE
chr15:74937328-74938630	498.899	3.86609	0.161344	23.9618	6.95458e-127	6.97968e-122	COX5A	exon	175	FALSE
chr5:122774497-122775830	423.905	3.55203	0.148263	23.9577	7.68852e-127	7.71627e-122	SNX2	exon	168	FALSE
chr17:75455938-75457624	612.988	3.93576	0.164312	23.9529	8.61796e-127	8.64907e-122	TMEM94	intron	317	FALSE
chr5:173055673-173057651	1230.36	4.12447	0.172214	23.9496	9.32299e-127	9.35665e-122	CREBRF	intron	310	FALSE
chr5:132865850-132867284	626.687	4.38928	0.183274	23.9493	9.39811e-127	9.43203e-122	GDF9	promoter-TSS	12	FALSE
chr7:128738754-128739999	471.853	4.11221	0.171706	23.9492	9.42689e-127	9.46092e-122	CALU	promoter-TSS	85	FALSE
chr10:45672095-45673393	548.673	4.60061	0.192101	23.9489	9.48203e-127	9.51626e-122	ZFAND4	promoter-TSS	-12	FALSE
chr6:24774516-24775982	642.018	3.40484	0.142196	23.9447	1.04972e-126	1.05351e-121	GMNN	promoter-TSS	-164	FALSE
chr8:18083192-18085106	782.242	3.22508	0.134694	23.9438	1.07332e-126	1.07719e-121	ASAH1	promoter-TSS	221	FALSE
chr15:72473484-72475558	773.768	3.74443	0.156395	23.9422	1.1151e-126	1.11912e-121	ARIH1	promoter-TSS	195	FALSE
chr2:169827194-169828800	519.839	3.7015	0.15462	23.9393	1.19334e-126	1.19765e-121	UBR3	exon	489	FALSE
chr12:124530903-124533136	510.813	3.8431	0.160538	23.939	1.2039e-126	1.20825e-121	NCOR2	intron	35444	FALSE
chr10:58384558-58386112	629.012	3.82246	0.159709	23.934	1.35779e-126	1.3627e-121	TFAM	non-coding	192	FALSE
chr1:93078513-93080210	568.438	3.43979	0.14374	23.9306	1.47129e-126	1.4766e-121	MTF2	5' UTR	127	FALSE
chr4:139453031-139454647	726.854	4.0226	0.168097	23.9302	1.48387e-126	1.48923e-121	RAB33B	promoter-TSS	32	FALSE
chr10:110871408-110872995	1046.1	3.88787	0.16251	23.924	1.72567e-126	1.7319e-121	PDCD4	intron	407	FALSE
chr11:65111457-65113340	800.12	4.08755	0.170869	23.9221	1.80455e-126	1.81107e-121	TM7SF2	TTS	545	FALSE
chr11:47552170-47553778	574.358	3.93979	0.164698	23.9212	1.84163e-126	1.84828e-121	CELF1	intron	266	FALSE
chr18:11980433-11982130	1276.63	4.45875	0.186417	23.9181	1.98311e-126	1.99027e-121	IMPA2	promoter-TSS	-146	FALSE
chr20:41028239-41029661	784.593	4.0734	0.170323	23.9157	2.10151e-126	2.1091e-121	TOP1	5' UTR	132	FALSE
chr15:79922523-79924461	800.833	3.96916	0.165966	23.9155	2.11107e-126	2.11869e-121	ST20	promoter-TSS	-170	FALSE
chr12:48350078-48351554	458.558	3.53698	0.147908	23.9134	2.22462e-126	2.23266e-121	ZNF641	promoter-TSS	75	FALSE
chr10:14837380-14839178	899.376	3.87471	0.162042	23.9118	2.31112e-126	2.31946e-121	HSPA14	promoter-TSS	119	FALSE
chr4:48779193-48781089	1140.41	4.22253	0.176592	23.9112	2.34328e-126	2.35174e-121	FRYL	5' UTR	158	FALSE
chr1:42765855-42767843	1044.99	4.3078	0.18016	23.9109	2.35794e-126	2.36646e-121	P3H1	promoter-TSS	235	FALSE
chr5:43191567-43193474	532.433	3.5734	0.149466	23.9077	2.54623e-126	2.55542e-121	NIM1K	promoter-TSS	-331	FALSE
chr1:15616667-15618237	735.083	3.77519	0.157908	23.9075	2.55808e-126	2.56731e-121	DDI2	promoter-TSS	-6	FALSE
chr6:159761392-159763035	909.886	3.8622	0.161554	23.9065	2.62117e-126	2.63063e-121	SOD2-OT1	promoter-TSS	118	FALSE
chr6:143842581-143843917	529.695	3.68425	0.154118	23.9054	2.69375e-126	2.70347e-121	LTV1	promoter-TSS	-24	FALSE
chr21:38805035-38806834	640.039	3.53242	0.147773	23.9044	2.75914e-126	2.7691e-121	ETS2	5' UTR	104	FALSE
chr11:45803868-45806058	648.118	3.79601	0.15884	23.8984	3.18496e-126	3.19646e-121	SLC35C1	promoter-TSS	-127	FALSE
chr8:42842521-42843797	812.328	4.07355	0.170453	23.8983	3.18856e-126	3.20007e-121	THAP1	5' UTR	172	FALSE
chr3:49469333-49470963	995.632	4.24134	0.177494	23.8957	3.39184e-126	3.40408e-121	DAG1	promoter-TSS	16	FALSE
chr1:43706701-43708227	617.401	4.22384	0.176769	23.8946	3.48274e-126	3.49532e-121	ST3GAL3	promoter-TSS	-33	FALSE
chr16:11914744-11916517	690.012	4.34427	0.181819	23.8933	3.59473e-126	3.60771e-121	GSPT1	exon	337	FALSE
chr6:37704975-37706357	515.104	3.51122	0.146971	23.8905	3.84525e-126	3.85913e-121	MDGA1	Intergenic	-7676	FALSE
chr6:19804348-19805630	353.78	4.48368	0.187682	23.8898	3.90971e-126	3.92382e-121	LOC100506885	promoter-TSS	-230	FALSE
chr9:133478159-133479759	590.292	4.09872	0.171577	23.8886	4.02723e-126	4.04177e-121	SLC2A6	intron	195	FALSE
chr15:64460073-64462280	724.704	3.48383	0.145845	23.8872	4.15793e-126	4.17294e-121	ZNF609	Intergenic	-38243	FALSE
chr10:30432884-30434951	613.371	3.78644	0.15852	23.8862	4.26573e-126	4.28113e-121	MAP3K8	promoter-TSS	-103	FALSE
chr16:1342386-1343796	884.361	4.4441	0.18606	23.8853	4.35581e-126	4.37154e-121	BAIAP3	intron	6894	FALSE
chr1:1032187-1034338	696.248	3.81373	0.159669	23.8852	4.36211e-126	4.37786e-121	AGRN	intron	13140	FALSE
chr22:36027617-36029447	1042.34	4.03764	0.169053	23.8839	4.50401e-126	4.52027e-121	RBFOX2	promoter-TSS	5	FALSE
chr4:107989141-107990477	412.313	3.97138	0.166282	23.8834	4.55803e-126	4.57449e-121	HADH	promoter-TSS	95	FALSE
chr19:38387392-38389508	1396.34	3.91319	0.163858	23.8816	4.7562e-126	4.77337e-121	GGN	promoter-TSS	-422	FALSE
chr3:50291734-50293129	641.307	4.54124	0.190157	23.8815	4.7648e-126	4.782e-121	IFRD2	TTS	163	FALSE
chr4:52861598-52863681	703.521	3.99725	0.167381	23.8812	4.80867e-126	4.82603e-121	RASL11B	exon	312	FALSE
chr9:127734197-127735930	827.113	4.02551	0.168565	23.881	4.82212e-126	4.83953e-121	TOR2A	intron	285	FALSE
chr16:30369748-30371491	2289.4	4.29086	0.179707	23.877	5.31479e-126	5.33398e-121	MYLPF	promoter-TSS	-314	FALSE
chr19:43463047-43464546	826.122	4.25321	0.178167	23.8721	5.9772e-126	5.99878e-121	LYPD3	intron	1882	FALSE
chr6:136288733-136290685	1023.66	3.52442	0.147641	23.8715	6.05312e-126	6.07497e-121	BCLAF1	intron	142	FALSE
chr12:62933913-62935563	484.323	3.77123	0.157989	23.8702	6.25545e-126	6.27803e-121	PPM1H	5' UTR	147	FALSE
chr5:139637001-139639343	691.619	3.19148	0.133707	23.8692	6.40429e-126	6.42741e-121	CXXC5	Intergenic	-9127	FALSE
chr9:127916175-127917877	549.949	3.87806	0.162473	23.8689	6.44655e-126	6.46982e-121	ST6GALNAC4	promoter-TSS	0	FALSE
chr15:50423586-50424942	513.037	3.97575	0.166571	23.8682	6.55757e-126	6.58124e-121	USP8	promoter-TSS	-113	FALSE
chr17:35808773-35810177	701.725	4.4764	0.187566	23.8657	6.95433e-126	6.97943e-121	TAF15	promoter-TSS	20	FALSE
chr11:67468461-67469689	439.758	4.13455	0.173251	23.8645	7.16455e-126	7.19041e-121	TMEM134	non-coding	202	FALSE
chr9:127244677-127245779	357.21	4.68151	0.196204	23.8605	7.88401e-126	7.91247e-121	GARNL3	Intergenic	-18434	FALSE
chr6:4134919-4136398	1156.24	4.22883	0.177236	23.8599	7.98401e-126	8.01283e-121	ECI2	promoter-TSS	-62	FALSE
chr17:40111055-40112368	375.841	3.39253	0.142189	23.8593	8.1001e-126	8.12934e-121	MSL1	Intergenic	-10825	FALSE
chr11:95788910-95791269	1507.89	3.84652	0.161244	23.8552	8.93486e-126	8.96711e-121	FAM76B	promoter-TSS	-299	FALSE
chr8:91069426-91070846	629.736	3.70574	0.155347	23.8546	9.08296e-126	9.11574e-121	OTUD6B-AS1	promoter-TSS	53	FALSE
chr12:47705266-47706577	346.322	3.78054	0.158487	23.854	9.20433e-126	9.23756e-121	RPAP3	intron	139	FALSE
chr17:75152848-75155109	935.984	3.80124	0.159367	23.8522	9.61258e-126	9.64728e-121	JPT1	promoter-TSS	264	FALSE
chr3:195258872-195260904	697.33	3.4926	0.146434	23.851	9.89427e-126	9.92998e-121	XXYLT1	intron	11278	FALSE
chr19:19775912-19777103	919.222	5.2879	0.221721	23.8494	1.02742e-125	1.03113e-120	ZNF56	promoter-TSS	-59	FALSE
chr21:29072936-29074254	543.914	3.90224	0.16362	23.8494	1.02829e-125	1.032e-120	CCT8	5' UTR	202	FALSE
chr3:126703611-126705112	576.967	3.91003	0.163952	23.8487	1.04566e-125	1.04943e-120	CHCHD6	exon	142	FALSE
chr6:43170521-43172757	1153.98	3.90999	0.163959	23.8474	1.07673e-125	1.08062e-120	SRF	promoter-TSS	344	FALSE
chr2:11746249-11747405	385.865	3.84199	0.161127	23.8445	1.15537e-125	1.15954e-120	LPIN1	intron	242	FALSE
chr1:33080736-33081883	446.075	3.65441	0.153293	23.8394	1.3043e-125	1.30901e-120	AZIN2	promoter-TSS	181	FALSE
chr2:148876211-148877602	643.031	3.44346	0.144453	23.8379	1.35144e-125	1.35631e-120	KIF5C	intron	1684	FALSE
chr15:40564513-40565504	433.415	4.22909	0.177425	23.8359	1.4183e-125	1.42342e-120	CCDC32	promoter-TSS	48	FALSE
chr17:31094317-31096106	793.384	3.63784	0.152621	23.8358	1.42196e-125	1.42709e-120	NF1	promoter-TSS	285	FALSE
chr6:116253140-116254527	401.598	3.36228	0.141061	23.8357	1.42535e-125	1.43049e-120	TSPYL4	promoter-TSS	264	FALSE
chr8:101204810-101206866	1475.8	3.96151	0.166216	23.8335	1.50145e-125	1.50687e-120	ZNF706	promoter-TSS	-106	FALSE
chr6:30742062-30744938	818.988	3.48998	0.146447	23.8311	1.59152e-125	1.59727e-120	IER3-AS1	promoter-TSS	537	FALSE
chr12:107092690-107094381	751.56	3.58124	0.150308	23.826	1.79823e-125	1.80472e-120	CRY1	5' UTR	321	FALSE
chr5:90528838-90530357	608.132	3.61619	0.151813	23.82	2.07169e-125	2.07917e-120	LYSMD3	promoter-TSS	-14	FALSE
chr4:152534964-152537059	838.62	3.71282	0.155883	23.818	2.17643e-125	2.18429e-120	FBXW7	promoter-TSS	83	FALSE
chr12:111766182-111767771	393.09	3.90386	0.163922	23.8154	2.31411e-125	2.32246e-120	ALDH2	promoter-TSS	90	FALSE
chr19:38402562-38403882	667.395	4.55564	0.191314	23.8123	2.48869e-125	2.49768e-120	FAM98C	promoter-TSS	87	FALSE
chr18:12990656-12992111	719.748	4.12052	0.173044	23.8119	2.51279e-125	2.52186e-120	CEP192	promoter-TSS	22	FALSE
chrX:49042788-49044184	740.754	4.3832	0.184113	23.8071	2.82023e-125	2.83041e-120	TFE3	promoter-TSS	31	FALSE
chr3:52237747-52239795	571.404	3.27575	0.137616	23.8036	3.06862e-125	3.07969e-120	TWF2	promoter-TSS	396	FALSE
chrX:155215732-155217351	349.303	3.89528	0.163645	23.8033	3.08825e-125	3.0994e-120	VBP1	exon	118	FALSE
chr7:2555068-2556206	448.034	3.87526	0.162812	23.802	3.18311e-125	3.1946e-120	BRAT1	non-coding	121	FALSE
chr3:9396132-9398102	2062.37	4.25798	0.178901	23.8008	3.27856e-125	3.2904e-120	THUMPD3-AS1	promoter-TSS	377	FALSE
chr10:110304278-110305656	536.258	3.5641	0.149755	23.7995	3.37861e-125	3.39081e-120	SMNDC1	promoter-TSS	-18	FALSE
chr17:69326355-69327915	506.829	4.02038	0.168943	23.7972	3.57137e-125	3.58426e-120	ABCA5	promoter-TSS	47	FALSE
chr17:58513904-58514946	510.24	4.09124	0.171929	23.7961	3.66383e-125	3.67705e-120	MTMR4	intron	3465	FALSE
chr1:43367100-43368946	546.48	3.97314	0.16697	23.7955	3.71795e-125	3.73137e-120	ELOVL1	promoter-TSS	51	FALSE
chr17:16652749-16654236	417.366	3.7704	0.158457	23.7945	3.81133e-125	3.82509e-120	ZNF624	intron	360	FALSE
chr3:17741881-17743429	905.629	3.96012	0.166448	23.792	4.04348e-125	4.05808e-120	TBC1D5	promoter-TSS	84	FALSE
chr19:18635962-18637526	1057.26	4.25803	0.179008	23.7867	4.58126e-125	4.5978e-120	KLHL26	promoter-TSS	-221	FALSE
chr14:74084002-74085432	1362.78	4.39265	0.184669	23.7866	4.60111e-125	4.61772e-120	ALDH6A1	promoter-TSS	-224	FALSE
chr5:62305514-62307467	844.404	3.7433	0.157385	23.7844	4.84759e-125	4.86509e-120	KIF2A	exon	329	FALSE
chr1:40691209-40692792	876.022	3.83954	0.161438	23.7834	4.96644e-125	4.98437e-120	NFYC	promoter-TSS	-7	FALSE
chr1:92784350-92785706	625.033	4.29429	0.180584	23.78	5.38023e-125	5.39965e-120	EVI5	promoter-TSS	78	FALSE
chr17:63741106-63742688	594.131	4.44557	0.18695	23.7795	5.44268e-125	5.46232e-120	STRADA	promoter-TSS	73	FALSE
chr6:41940401-41942437	537.13	3.8965	0.163865	23.7787	5.5426e-125	5.56261e-120	CCND3	5' UTR	429	FALSE
chr3:49929057-49930348	442.196	4.28289	0.180121	23.7779	5.6587e-125	5.67913e-120	MON1A	exon	309	FALSE
chr8:144137147-144138722	583.931	4.4129	0.185602	23.7761	5.90063e-125	5.92193e-120	HGH1	exon	166	FALSE
chr15:76904433-76905854	406.313	3.51371	0.147818	23.7705	6.75169e-125	6.77607e-120	SCAPER	intron	126	FALSE
chr1:235367040-235368058	330.738	4.40539	0.185343	23.7689	7.01191e-125	7.03722e-120	TBCE	5' UTR	189	FALSE
chrX:135421404-135422726	309.29	4.36448	0.183687	23.7604	8.57667e-125	8.60764e-120	SMIM10L2A	5' UTR	132	FALSE
chr4:8157912-8159895	746.417	4.36542	0.183742	23.7584	8.99316e-125	9.02563e-120	ABLIM2	promoter-TSS	-72	FALSE
chr13:19862521-19864954	1151.37	4.30636	0.181264	23.7574	9.22045e-125	9.25374e-120	ZMYM5	promoter-TSS	-102	FALSE
chr1:84077367-84078926	578.279	3.73399	0.157174	23.7571	9.28369e-125	9.3172e-120	PRKACB	5' UTR	172	FALSE
chr17:55237979-55239323	417.054	4.20499	0.177006	23.7561	9.49289e-125	9.52716e-120	HLF	Intergenic	-26309	FALSE
chr5:108380461-108383026	1081.12	3.60071	0.151573	23.7555	9.62984e-125	9.6646e-120	FBXL17	5' UTR	354	FALSE
chr16:56450673-56452444	711.914	4.02726	0.169531	23.7554	9.67091e-125	9.70582e-120	OGFOD1	promoter-TSS	35	FALSE
chr1:185044850-185046486	505.145	3.83916	0.161622	23.754	9.99408e-125	1.00302e-119	RNF2	intron	249	FALSE
chr19:11374441-11375417	1046.79	4.48675	0.188905	23.7514	1.06274e-124	1.06657e-119	SWSAP1	exon	222	FALSE
chr11:10930679-10932400	556.681	3.80245	0.160095	23.7512	1.06779e-124	1.07164e-119	ZBED5-AS1	Intergenic	73323	FALSE
chr20:44966044-44967320	394.019	4.2768	0.180076	23.75	1.09855e-124	1.10252e-119	STK4	promoter-TSS	212	FALSE
chr12:69738319-69740046	747.053	3.82029	0.160864	23.7485	1.138e-124	1.14211e-119	RAB3IP	promoter-TSS	-207	FALSE
chr13:45464517-45465742	493.359	3.89477	0.164011	23.747	1.17915e-124	1.18341e-119	COG3	exon	235	FALSE
chr10:68526761-68528057	391.49	3.6268	0.152744	23.7444	1.25588e-124	1.26041e-119	SLC25A16	5' UTR	114	FALSE
chr3:108588863-108590201	614.882	3.6999	0.155834	23.7426	1.31139e-124	1.31612e-119	DZIP3	promoter-TSS	42	FALSE
chr4:15681214-15682395	611.861	3.77582	0.159056	23.739	1.42861e-124	1.43376e-119	FAM200B	promoter-TSS	76	FALSE
chr4:7042123-7044177	1099.98	4.66819	0.196659	23.7375	1.47858e-124	1.48392e-119	CCDC96	promoter-TSS	-149	FALSE
chr8:125429100-125430717	1299.69	4.06123	0.171094	23.7368	1.50316e-124	1.50858e-119	TRIB1	promoter-TSS	-412	FALSE
chr4:124711839-124713630	1029.97	4.01931	0.169353	23.7334	1.63185e-124	1.63774e-119	ANKRD50	promoter-TSS	-3	FALSE
chr5:132963012-132964338	565.591	3.90355	0.164491	23.7312	1.71969e-124	1.7259e-119	AFF4	promoter-TSS	-13	FALSE
chr14:23094459-23095992	1223.77	4.10897	0.173157	23.7298	1.7756e-124	1.78201e-119	C14orf119	promoter-TSS	-248	FALSE
chr7:129224393-129226099	1081.3	3.62426	0.152749	23.7268	1.90576e-124	1.91264e-119	AHCYL2	exon	232	FALSE
chr17:67717212-67718701	577.234	3.92973	0.165626	23.7266	1.91663e-124	1.92355e-119	NOL11	exon	124	FALSE
chr5:127517116-127518489	382.609	3.65949	0.154245	23.7252	1.97976e-124	1.98691e-119	PRRC1	intron	194	FALSE
chr15:44536099-44537847	1078.28	4.17141	0.175878	23.7177	2.37023e-124	2.37879e-119	EIF3J-DT	promoter-TSS	-50	FALSE
chr11:119120720-119122064	862.346	4.33742	0.182887	23.7164	2.44364e-124	2.45246e-119	HINFP	promoter-TSS	-131	FALSE
chr6:43628575-43630470	912.999	3.97523	0.167648	23.7118	2.72537e-124	2.7352e-119	MAD2L1BP	promoter-TSS	-19	FALSE
chr1:6784269-6786418	1742.88	4.34895	0.183412	23.7113	2.75566e-124	2.76561e-119	CAMTA1	promoter-TSS	20	FALSE
chr19:48636880-48638602	1067.31	4.22197	0.178059	23.7111	2.76916e-124	2.77915e-119	DBP	promoter-TSS	-191	FALSE
chr17:48907773-48909429	633.725	4.09363	0.172651	23.7105	2.81288e-124	2.82304e-119	UBE2Z	exon	232	FALSE
chrX:53683255-53684669	584.847	4.11472	0.173541	23.7104	2.81509e-124	2.82525e-119	HUWE1	intron	2767	FALSE
chr1:200409021-200410631	407.293	3.73184	0.157419	23.7064	3.09574e-124	3.10692e-119	ZNF281	intron	232	FALSE
chr20:674707-677222	613.985	3.4893	0.147202	23.7041	3.27325e-124	3.28507e-119	SCRT2	5' UTR	214	FALSE
chr17:8294741-8296096	346.425	4.30081	0.181448	23.7027	3.38316e-124	3.39538e-119	SLC25A35	promoter-TSS	-76	FALSE
chr7:7968342-7970530	845.844	3.93017	0.165851	23.6971	3.86385e-124	3.8778e-119	LOC100505921	promoter-TSS	-684	FALSE
chr2:207165466-207167255	1497.32	3.8143	0.160999	23.6915	4.41017e-124	4.42609e-119	MIR7845	promoter-TSS	-39	FALSE
chr1:145964191-145965033	334.736	4.25317	0.179525	23.6912	4.44488e-124	4.46092e-119	ANKRD34A	promoter-TSS	-30	FALSE
chr13:72781243-72782649	510.728	3.9079	0.164964	23.6894	4.63555e-124	4.65229e-119	PIBF1	promoter-TSS	-77	FALSE
chr22:38180940-38182337	553.821	3.92476	0.165679	23.6889	4.69332e-124	4.71026e-119	PLA2G6	intron	191	FALSE
chr4:152778918-152780688	786.608	3.57709	0.151005	23.6885	4.73677e-124	4.75387e-119	TIGD4	promoter-TSS	-39	FALSE
chr7:121395554-121396913	522.271	3.91898	0.165488	23.6814	5.6118e-124	5.63206e-119	FAM3C	5' UTR	134	FALSE
chr9:136790625-136791685	1452.87	4.60246	0.194363	23.6797	5.83814e-124	5.85922e-119	TMEM141	promoter-TSS	-170	FALSE
chr1:32351004-32352678	702.956	3.91271	0.165238	23.6792	5.90478e-124	5.92609e-119	FAM229A	Intergenic	10402	FALSE
chr9:107282293-107284263	1216.46	4.03264	0.170325	23.6761	6.35565e-124	6.3786e-119	RAD23B	promoter-TSS	42	FALSE
chr7:135508958-135510814	756.465	3.56917	0.150765	23.6738	6.72096e-124	6.74522e-119	CNOT4	intron	241	FALSE
chr20:49187165-49188853	479.416	4.30381	0.181845	23.6674	7.81587e-124	7.84408e-119	STAU1	intron	361	FALSE
chr1:150628879-150630138	1279.86	4.31101	0.182153	23.6669	7.90188e-124	7.93041e-119	ENSA	promoter-TSS	113	FALSE
chr1:156766676-156768305	832.424	4.15573	0.175593	23.6669	7.90674e-124	7.93528e-119	PRCC	promoter-TSS	9	FALSE
chr2:46914921-46916654	607.02	3.54835	0.149932	23.6664	8.00344e-124	8.03233e-119	MCFD2	promoter-TSS	80	FALSE
chr14:104752379-104753741	1293.02	4.35088	0.183856	23.6647	8.33848e-124	8.36858e-119	SIVA1	promoter-TSS	-73	FALSE
chr22:23069595-23071947	798.87	4.07778	0.172325	23.6633	8.61845e-124	8.64957e-119	GNAZ	intron	422	FALSE
chr22:38705187-38706696	1458.44	4.51823	0.190952	23.6616	8.96033e-124	8.99268e-119	GTPBP1	5' UTR	140	FALSE
chr16:8673824-8675023	294.612	4.15528	0.175613	23.6616	8.97309e-124	9.00548e-119	ABAT	promoter-TSS	-163	FALSE
chr2:89830868-89831221	30.0923	-12.4797	0.527436	-23.6611	9.08389e-124	9.11669e-119	LOC101927050	Intergenic	-193138	FALSE
chr7:815669-817526	856.67	4.16726	0.176133	23.6597	9.38278e-124	9.41665e-119	SUN1	promoter-TSS	-17	FALSE
chr7:91940138-91941974	473.548	3.51276	0.148472	23.6593	9.45978e-124	9.49393e-119	AKAP9	5' UTR	181	FALSE
chr9:125240633-125242182	955.866	4.19117	0.177159	23.6577	9.83852e-124	9.87403e-119	HSPA5	promoter-TSS	-21	FALSE
chr16:4253289-4254593	824.794	4.52754	0.191382	23.6571	9.98686e-124	1.00229e-118	LINC01569	promoter-TSS	-152	FALSE
chr7:65750358-65751659	494.636	4.00067	0.169121	23.6557	1.03138e-123	1.0351e-118	LOC441242	promoter-TSS	-85	FALSE
chr3:184174316-184175491	635.224	3.97782	0.168162	23.6548	1.05437e-123	1.05817e-118	AP2M1	promoter-TSS	58	FALSE
chr1:83998261-83999778	485.521	3.56653	0.15079	23.6523	1.11742e-123	1.12146e-118	TTLL7	5' UTR	167	FALSE
chr11:9264357-9266078	545.269	3.44326	0.145588	23.6507	1.16014e-123	1.16433e-118	DENND5A	5' UTR	108	FALSE
chr7:35694166-35695764	504.047	3.45199	0.145973	23.6481	1.23399e-123	1.23845e-118	HERPUD2	promoter-TSS	197	FALSE
chr6:70412847-70414459	857.585	3.40761	0.144101	23.6474	1.25555e-123	1.26008e-118	FAM135A	5' UTR	249	FALSE
chr1:91020960-91022513	687.824	4.00495	0.169372	23.6459	1.30117e-123	1.30586e-118	ZNF644	promoter-TSS	-229	FALSE
chr6:32175655-32176344	291.39	4.05474	0.17148	23.6455	1.31195e-123	1.31669e-118	AGPAT1	5' UTR	139	FALSE
chr17:7931495-7932900	621.582	4.10157	0.173461	23.6455	1.31379e-123	1.31853e-118	CNTROB	promoter-TSS	117	FALSE
chr17:29389782-29391779	639.188	3.51376	0.148618	23.643	1.39466e-123	1.3997e-118	MIR4523	promoter-TSS	119	FALSE
chr14:75660535-75661780	633.094	4.41054	0.186555	23.642	1.42711e-123	1.43226e-118	ERG28	promoter-TSS	37	FALSE
chr1:2585218-2587519	1127.15	4.32889	0.183115	23.6403	1.48424e-123	1.4896e-118	FAM213B	promoter-TSS	-91	FALSE
chr19:12937440-12939275	860.932	3.93662	0.166522	23.6402	1.487e-123	1.49236e-118	CALR	promoter-TSS	-242	FALSE
chr3:156554543-156555749	454.185	4.35851	0.184373	23.6396	1.51141e-123	1.51687e-118	SSR3	promoter-TSS	54	FALSE
chr2:232550092-232551483	423.216	4.02378	0.170237	23.6363	1.63341e-123	1.63931e-118	EIF4E2	promoter-TSS	-18	FALSE
chr16:719837-721714	923.704	4.14028	0.175167	23.6362	1.63648e-123	1.64239e-118	FAM173A	promoter-TSS	-366	FALSE
chrX:53081673-53083432	497.997	4.11365	0.174061	23.6333	1.75135e-123	1.75767e-118	TSPYL2	exon	193	FALSE
chr2:74529063-74531022	776.792	4.06766	0.172124	23.6322	1.79815e-123	1.80464e-118	AUP1	promoter-TSS	-146	FALSE
chr17:48024537-48025964	655.443	3.60406	0.152512	23.6313	1.83747e-123	1.8441e-118	MIR152	TTS	11996	FALSE
chr7:150404756-150406352	543.516	3.39337	0.143605	23.63	1.89534e-123	1.90218e-118	LOC728743	promoter-TSS	-198	FALSE
chr6:43368555-43370341	929.318	4.00518	0.169521	23.6264	2.06588e-123	2.07334e-118	ZNF318	promoter-TSS	-5	FALSE
chr11:59615086-59616848	1498.09	4.44288	0.188067	23.624	2.18526e-123	2.19314e-118	OSBP	5' UTR	177	FALSE
chr19:14405551-14407061	616.494	4.1324	0.17494	23.6218	2.3035e-123	2.31182e-118	DDX39A	intron	13077	FALSE
chr17:38798784-38800391	967.588	4.04291	0.171169	23.6194	2.43433e-123	2.44312e-118	PIP4K2B	TTS	317	FALSE
chr13:36818607-36820110	500.208	3.64927	0.154516	23.6175	2.54976e-123	2.55897e-118	RFXAP	exon	157	FALSE
chr16:87388157-87388857	357.241	4.13292	0.174996	23.6173	2.56097e-123	2.57022e-118	FBXO31	intron	3600	FALSE
chr9:136848208-136850066	1238.13	3.89848	0.165088	23.6146	2.72903e-123	2.73888e-118	PHPT1	non-coding	321	FALSE
chr6:110178604-110180691	1149.83	3.5997	0.152445	23.6132	2.82378e-123	2.83398e-118	WASF1	promoter-TSS	356	FALSE
chrX:48539102-48540359	475.389	4.17969	0.177013	23.6124	2.87754e-123	2.88792e-118	TBC1D25	non-coding	112	FALSE
chr2:97995196-97996668	747.985	4.31987	0.182954	23.6118	2.91771e-123	2.92824e-118	TMEM131	promoter-TSS	-41	FALSE
chr20:23361372-23362834	1093.57	4.3011	0.182173	23.6099	3.04984e-123	3.06085e-118	GZF1	promoter-TSS	-29	FALSE
chr1:153967115-153968328	497.231	4.18565	0.177292	23.6087	3.13552e-123	3.14684e-118	SLC39A1	promoter-TSS	10	FALSE
chr20:34954942-34956441	642.539	3.73129	0.158056	23.6074	3.23879e-123	3.25048e-118	GSS	promoter-TSS	-57	FALSE
chr9:129834632-129836127	580.04	4.1871	0.177375	23.6058	3.358e-123	3.37012e-118	USP20	promoter-TSS	-37	FALSE
chr19:52189106-52190648	1513.65	4.40634	0.186693	23.6021	3.66566e-123	3.67889e-118	PPP2R1A	promoter-TSS	75	FALSE
chr16:15055356-15056733	439.011	4.77051	0.202139	23.6001	3.84472e-123	3.8586e-118	NTAN1	promoter-TSS	34	FALSE
chr5:134845352-134846913	498.449	4.35028	0.184359	23.5967	4.16219e-123	4.17722e-118	C5orf24	5' UTR	165	FALSE
chr19:7943283-7944675	1074.12	4.24027	0.179709	23.5953	4.31013e-123	4.32569e-118	TIMM44	promoter-TSS	-156	FALSE
[truncated: 98,364 more rows]

## Sheet: Table_S2_Sex_DARs
	baseMean	log2FoldChange	lfcSE	stat	pvalue	padj	Gene.Name	Annotation	Distance.to.TSS	ALS_gene_TSS
chrX:2828327-2830173	283.696	-0.903129	0.0235263	-38.3881	0	0	GYG2	intron	428	FALSE
chrX:6225745-6227928	392.932	-0.860032	0.0214717	-40.0542	0	0	NLGN4X	non-coding	366	FALSE
chrX:15789725-15791249	299.873	-0.872599	0.0186016	-46.9098	0	0	ZRSR2	promoter-TSS	36	FALSE
chrX:15854137-15855728	773.263	-0.885264	0.0156648	-56.5129	0	0	AP1S2	promoter-TSS	81	FALSE
chrX:16719024-16720203	373.552	-0.849773	0.0178846	-47.5142	0	0	SYAP1	promoter-TSS	30	FALSE
chrX:16785702-16787357	599.833	-0.865166	0.015428	-56.0777	0	0	TXLNG	promoter-TSS	98	FALSE
chrX:24148971-24150806	595.198	-0.939994	0.0217936	-43.1316	0	0	ZFX	promoter-TSS	152	FALSE
chrX:47193248-47194719	257.853	-0.905747	0.0198611	-45.6041	0	0	UBA1	5' UTR	182	FALSE
chrX:47217445-47219385	1098.62	-0.748974	0.0186332	-40.1957	0	0	CDK16	promoter-TSS	-262	FALSE
chrX:73850553-73851931	109.292	-4.02203	0.0969455	-41.4875	0	0	XIST	non-coding	1511	FALSE
chrX:73943748-73944859	181.67	-0.888553	0.0230292	-38.5838	0	0	JPX	promoter-TSS	-20	FALSE
chrX:131792040-131793832	69.7063	-2.76384	0.0715972	-38.6026	0	0	FIRRE	intron	37707	FALSE
chrY:2841300-2842186	25.8158	5.44511	0.107548	50.6296	0	0	RPS4Y1	intron	161	FALSE
chrY:2934655-2936418	241.821	8.36459	0.09204	90.8799	0	0	ZFY	promoter-TSS	60	FALSE
chrY:4999320-5000817	13.2734	4.1966	0.0997986	42.0507	0	0	PCDH11Y	promoter-TSS	-157	FALSE
chrY:5002491-5003687	23.6435	5.01317	0.0972358	51.5568	0	0	PCDH11Y	intron	2863	FALSE
chrY:6908920-6911969	168.167	7.90412	0.0937754	84.2878	0	0	TBL1Y	promoter-TSS	-241	FALSE
chrY:7085564-7086159	18.1014	4.92764	0.107618	45.7882	0	0	TBL1Y	intron	175176	FALSE
chrY:7272378-7273100	32.8583	5.83883	0.105554	55.3163	0	0	PRKY	Intergenic	-1233	FALSE
chrY:7273411-7275034	160.916	7.91926	0.0956508	82.7935	0	0	PRKY	non-coding	251	FALSE
chrY:11531180-11532690	71.5256	5.77748	0.0827216	69.8425	0	0	GYG2P1	Intergenic	889655	FALSE
chrY:12420576-12422082	151.259	7.77743	0.096347	80.7231	0	0	GYG2P1	intron	261	FALSE
chrY:12526356-12527250	22.4076	5.19088	0.107941	48.0899	0	0	GYG2P1	Intergenic	-105213	FALSE
chrY:12661427-12663617	157.663	7.6815	0.0908423	84.5587	0	0	TTTY15	non-coding	155	FALSE
chrY:12904440-12905954	167.489	7.95726	0.0952445	83.5456	0	0	DDX3Y	promoter-TSS	339	FALSE
chrY:13478935-13480579	103.365	7.38822	0.106398	69.4393	0	0	UTY	non-coding	913	FALSE
chrY:13703271-13704917	80.1252	7.0188	0.103704	67.6812	0	0	TMSB4Y	5' UTR	527	FALSE
chrY:13751145-13752918	72.0931	6.82653	0.102183	66.8071	0	0	TMSB4Y	Intergenic	48465	FALSE
chrY:13753378-13754128	22.2319	5.13909	0.107494	47.808	0	0	TMSB4Y	Intergenic	50186	FALSE
chrY:13925010-13926035	18.5762	4.5544	0.104328	43.6545	0	0	VCY1B	Intergenic	60985	FALSE
chrY:14328664-14329471	28.4748	5.56375	0.107006	51.995	0	0	NLGN4Y	Intergenic	-193540	FALSE
chrY:14522220-14522988	43.4116	6.23654	0.10429	59.8001	0	0	NLGN4Y	promoter-TSS	-4	FALSE
chrY:14523369-14525678	128.067	7.52162	0.0947161	79.4122	0	0	NLGN4Y	promoter-TSS	-50	FALSE
chrY:15693425-15694590	38.0384	5.89426	0.123607	47.6854	0	0	NLGN4Y-AS1	Intergenic	-889975	FALSE
chrY:15749544-15750475	25.0875	5.30946	0.112927	47.0169	0	0	NLGN4Y-AS1	Intergenic	-945977	FALSE
chrY:19075448-19078122	147.748	7.85053	0.10152	77.33	0	0	TTTY14	promoter-TSS	762	FALSE
chrY:19566642-19568176	246.996	8.28316	0.0876711	94.4799	0	0	TXLNGY	promoter-TSS	51	FALSE
chrY:19744208-19745500	52.6009	6.48191	0.104611	61.9622	0	0	KDM5D	promoter-TSS	85	FALSE
chrY:20575021-20576267	150.215	7.69734	0.0994435	77.4042	0	0	EIF1AY	promoter-TSS	-67	FALSE
chrY:21602277-21603347	21.3134	5.20842	0.135981	38.3027	0	0	TTTY13	Intergenic	-8146	FALSE
chrY:26670224-26671803	60.2465	5.62983	0.0829676	67.8558	0	0	TTTY3B	Intergenic	942524	FALSE
chrY:56763251-56763725	17.5189	4.61334	0.109864	41.9912	0	0	SPRY3	Intergenic	-190767	FALSE
chrX:131703937-131705397	49.8317	-2.52511	0.0707066	-35.7125	2.53176e-279	2.5409e-274	FIRRE	intron	125976	FALSE
chrX:131752271-131753714	55.6136	-2.62479	0.0748338	-35.0749	1.62804e-269	1.63391e-264	FIRRE	intron	77650	FALSE
chrX:131762570-131764245	55.1979	-2.15382	0.062304	-34.5695	7.26938e-262	7.29562e-257	FIRRE	intron	67235	FALSE
chrY:17579140-17580638	12.9024	4.17946	0.12121	34.481	1.54441e-260	1.54999e-255	FAM224A	promoter-TSS	-416	FALSE
chrX:131746271-131747581	48.4425	-2.50479	0.0730464	-34.2904	1.09184e-257	1.09578e-252	FIRRE	intron	83717	FALSE
chrX:131727893-131729889	60.6864	-2.46571	0.0729393	-33.805	1.66801e-250	1.67404e-245	FIRRE	intron	101752	FALSE
chrY:11539054-11539614	11.3118	3.03552	0.0899623	33.7421	1.39417e-249	1.3992e-244	GYG2P1	Intergenic	882256	FALSE
chrY:8562006-8563083	16.8318	4.78113	0.142513	33.5487	9.41202e-247	9.446e-242	LINC00279	Intergenic	-75749	FALSE
chrY:56727955-56728266	10.603	3.96222	0.118851	33.3378	1.0933e-243	1.09725e-238	SPRY3	Intergenic	-226144	FALSE
chrX:3712018-3714193	302.066	-0.824102	0.0250627	-32.8816	4.02642e-237	4.04096e-232	PRKX	exon	528	FALSE
chrX:7147065-7148879	463.399	-0.823409	0.0250453	-32.8768	4.72278e-237	4.73983e-232	STS	promoter-TSS	79	FALSE
chrX:56763604-56764710	62.8696	-1.84772	0.0568613	-32.4952	1.24679e-231	1.25129e-226	UQCRBP1	intron	-26573	FALSE
chrY:56734684-56734901	9.11981	3.66531	0.115398	31.7622	2.1557e-221	2.16348e-216	SPRY3	Intergenic	-219462	FALSE
chrX:56802788-56804654	73.336	-1.34107	0.043939	-30.5212	1.36419e-204	1.36912e-199	UQCRBP1	intron	-66137	FALSE
chrX:115892577-115893769	42.9072	-2.03617	0.0667655	-30.4973	2.83147e-204	2.8417e-199	DANT1	intron	52209	FALSE
chrX:131782765-131784429	42.4339	-1.56089	0.0513186	-30.4157	3.40644e-203	3.41874e-198	FIRRE	intron	47046	FALSE
chrX:131777822-131779362	32.9969	-1.56549	0.0514741	-30.4132	3.67483e-203	3.6881e-198	FIRRE	intron	52051	FALSE
chrX:131740919-131742291	40.898	-2.30404	0.0759308	-30.344	3.01797e-202	3.02886e-197	FIRRE	intron	89038	FALSE
chrX:131821745-131822943	30.4397	-1.86886	0.0617998	-30.2405	6.94642e-201	6.9715e-196	FIRRE	intron	8299	FALSE
chrX:131802417-131803732	35.9436	-1.84331	0.0611398	-30.1491	1.10268e-199	1.10666e-194	FIRRE	intron	27568	FALSE
chrX:16711254-16713195	167.854	-0.760785	0.0252617	-30.1161	2.97864e-199	2.9894e-194	CTPS2	promoter-TSS	-8	FALSE
chrX:16444167-16445837	63.4015	-0.864631	0.0287431	-30.0814	8.49169e-199	8.52235e-194	MIR548AM	Intergenic	182083	FALSE
chr13:18211666-18212610	40.1182	2.13786	0.0710981	30.0692	1.2246e-198	1.22902e-193	FAM230C	intron	16841	FALSE
chrX:16869362-16871499	755.101	-0.665261	0.0226557	-29.364	1.58562e-189	1.59134e-184	RBBP7	promoter-TSS	-20	FALSE
chrX:131767642-131768916	28.0688	-1.67217	0.0575051	-29.0786	6.69306e-186	6.71723e-181	FIRRE	intron	62364	FALSE
chrX:16122836-16124002	79.0688	-0.810436	0.0279405	-29.0057	5.56887e-185	5.58897e-180	GRPR	5' UTR	118	FALSE
chrX:56798304-56799640	42.9984	-1.42051	0.0495223	-28.6843	5.98549e-181	6.0071e-176	UQCRBP1	intron	-61388	FALSE
chrX:7108702-7110488	89.1768	-0.853701	0.0297879	-28.6594	1.22577e-180	1.2302e-175	STS	intron	-37657	FALSE
chrX:56767442-56770671	18.4353	-2.51731	0.0878566	-28.6525	1.4914e-180	1.49679e-175	UQCRBP1	intron	-31473	FALSE
chrX:115940473-115941455	25.7962	-1.88994	0.0663868	-28.4686	2.87189e-178	2.88226e-173	DANT2	intron	28147	FALSE
chrX:6777749-6779720	99.6564	-0.861511	0.0311506	-27.6563	2.3449e-168	2.35336e-163	VCX3A	Intergenic	-243617	FALSE
chr21:10324806-10326116	33.1804	2.32107	0.0847206	27.3968	2.99371e-165	3.00451e-160	BAGE	Intergenic	-88059	FALSE
chrX:115898227-115899334	34.7425	-1.47806	0.0541083	-27.3167	2.68494e-164	2.69463e-159	DANT1	intron	57817	FALSE
chrX:6052935-6054557	56.1641	-0.877324	0.0322091	-27.2384	2.2814e-163	2.28964e-158	LOC105373156	intron	-172612	FALSE
chrX:2889194-2890335	41.1559	-0.873664	0.032237	-27.1012	9.51955e-162	9.55392e-157	ARSD-AS1	Intergenic	-15139	FALSE
chrX:112081651-112083977	138.455	-0.743478	0.027837	-26.7083	3.77114e-157	3.78476e-152	TRPC5	promoter-TSS	-38	FALSE
chrX:15492688-15494042	238.088	-0.664491	0.0249879	-26.5925	8.29174e-156	8.32167e-151	PIR	5' UTR	223	FALSE
chrX:115949823-115950590	20.3565	-1.82315	0.0692156	-26.3401	6.65573e-153	6.67976e-148	DANT2	intron	18904	FALSE
chrX:73855083-73856271	48.2875	-0.861643	0.0327244	-26.3303	8.6344e-153	8.66557e-148	XIST	Intergenic	-2924	FALSE
chrX:2927831-2929654	237.037	-0.79753	0.0303034	-26.3182	1.18702e-152	1.19131e-147	ARSD	intron	632	FALSE
chrX:131734478-131735453	23.2426	-1.48257	0.0563983	-26.2876	2.65864e-152	2.66823e-147	FIRRE	intron	95677	FALSE
chrX:6228552-6229198	81.7348	-0.772677	0.0299062	-25.8367	3.43546e-147	3.44786e-142	NLGN4X	promoter-TSS	7	FALSE
chrX:2897308-2898831	46.1868	-0.831172	0.0322524	-25.7709	1.88234e-146	1.88914e-141	ARSD-AS1	Intergenic	-6834	FALSE
chrX:8730522-8732798	284.218	-0.629818	0.0244823	-25.7254	6.07457e-146	6.0965e-141	ANOS1	intron	527	FALSE
chrX:110794558-110796850	112.851	-0.69647	0.0272136	-25.5927	1.83876e-144	1.8454e-139	CHRDL1	5' UTR	144	FALSE
chrX:110943911-110945738	203.252	-0.644076	0.0253522	-25.4051	2.21554e-142	2.22354e-137	PAK3	intron	584	FALSE
chr21:42957301-42957766	23.6926	1.27511	0.0508204	25.0905	6.30807e-139	6.33084e-134	MIR5692B	Intergenic	-6520	FALSE
chrX:15737475-15738943	242.042	-0.917966	0.0368787	-24.8915	9.19666e-137	9.22986e-132	CA5B	promoter-TSS	-80	FALSE
chrX:111095732-111097219	241.538	-0.678257	0.0277387	-24.4516	4.84029e-132	4.85777e-127	PAK3	intron	334	FALSE
chrX:110450049-110451440	72.5611	-0.670705	0.0276094	-24.2926	2.34613e-130	2.3546e-125	AMMECR1	exon	-10512	FALSE
chrX:114583690-114585564	129.861	-0.624044	0.0260314	-23.9727	5.35615e-127	5.37548e-122	HTR2C	5' UTR	549	FALSE
chrY:4152691-4153647	4.66657	2.96656	0.124616	23.8057	2.91367e-125	2.92419e-120	TGIF2LY	Intergenic	574084	FALSE
chrX:16882038-16883646	97.688	-0.763957	0.0322051	-23.7216	2.15995e-124	2.16775e-119	RBBP7	Intergenic	-12431	FALSE
chrX:3962338-3963531	51.8247	-0.782639	0.0330842	-23.6559	1.02525e-123	1.02895e-118	FAM239B	Intergenic	-42193	FALSE
chrX:4263036-4264420	50.1346	-0.852824	0.0360807	-23.6366	1.6226e-123	1.62846e-118	FAM239B	Intergenic	-342986	FALSE
chrX:111409761-111412595	253.823	-0.601743	0.0254684	-23.627	2.03341e-123	2.04075e-118	DCX	promoter-TSS	-32	FALSE
chrX:96684085-96686072	169.62	-0.669826	0.0284602	-23.5355	1.76646e-122	1.77284e-117	DIAPH2	exon	416	FALSE
chrY:18992601-18993160	4.80779	2.77822	0.118188	23.5068	3.47371e-122	3.48625e-117	TTTY14	intron	83122	FALSE
chrX:131830236-131831580	232.858	-0.654408	0.0278785	-23.4736	7.59826e-122	7.62569e-117	FIRRE	promoter-TSS	-265	FALSE
chrX:115560729-115562870	185.656	-0.734451	0.0317496	-23.1326	2.1748e-118	2.18265e-113	PLS3-AS1	intron	931	FALSE
chr21:10271599-10272591	19.9786	1.81045	0.0785088	23.0605	1.15385e-117	1.15801e-112	BAGE	Intergenic	-141425	FALSE
chrX:16836058-16837033	35.6121	-0.853181	0.0372263	-22.9188	3.01908e-116	3.02998e-111	RBBP7	intron	33309	FALSE
chrX:16294699-16296752	54.0835	-0.773934	0.0338201	-22.8839	6.72435e-116	6.74863e-111	MAGEB17	Intergenic	128245	FALSE
chrX:110159663-110161460	60.2473	-0.672693	0.029501	-22.8024	4.34541e-115	4.3611e-110	SNORD96B	intron	64498	FALSE
chrX:111444503-111446161	49.2611	-0.734353	0.0322247	-22.7885	5.96421e-115	5.98574e-110	DCX	Intergenic	-33100	FALSE
chrX:94907823-94909017	36.1259	-0.81371	0.0357477	-22.7626	1.07654e-114	1.08043e-109	MIR548M	Intergenic	154806	FALSE
chrX:16825173-16826730	50.3061	-0.813455	0.035745	-22.7572	1.21885e-114	1.22325e-109	TXLNG	intron	39520	FALSE
chrX:115690136-115691477	44.8934	-0.835519	0.0369801	-22.5938	4.99024e-113	5.00826e-108	PLS3	Intergenic	97300	FALSE
chrX:93422451-93423380	35.1422	-0.869337	0.0384772	-22.5936	5.01022e-113	5.0283e-108	NAP1L3	Intergenic	250767	FALSE
chrX:131287886-131289917	83.9732	-0.661775	0.0293931	-22.5146	2.98642e-112	2.9972e-107	IGSF1	intron	159	FALSE
chrX:110125322-110127347	82.8203	-0.650727	0.0289269	-22.4955	4.59038e-112	4.60695e-107	MIR3978	intron	44217	FALSE
chrX:111869113-111870285	57.81	-0.700569	0.0314424	-22.281	5.64643e-110	5.66682e-105	TRPC5OS	intron	-6352	FALSE
chrX:24054154-24055443	421.189	-0.573729	0.0258172	-22.2228	2.06983e-109	2.0773e-104	EIF2S3	promoter-TSS	-149	FALSE
chrX:15815662-15816718	32.9215	-0.85709	0.0387086	-22.1421	1.2434e-108	1.24789e-103	ZRSR2	intron	25739	FALSE
chrX:17374592-17377732	486.474	-0.499093	0.0225527	-22.13	1.62443e-108	1.63029e-103	NHS	exon	742	FALSE
chrX:111371693-111373352	164.784	-0.64484	0.0291405	-22.1287	1.67484e-108	1.68088e-103	DCX	intron	38623	FALSE
chrX:107715332-107717732	307.651	-0.496076	0.0225824	-21.9673	5.91294e-107	5.93429e-102	TSC22D3	promoter-TSS	-51	FALSE
chrX:6505763-6507736	98.6869	-0.830112	0.0378627	-21.9243	1.52483e-106	1.53033e-101	VCX3A	Intergenic	28368	FALSE
chrX:2804385-2805678	31.8346	-0.978301	0.0447318	-21.8704	4.97723e-106	4.9952e-101	GYG2	intron	-23790	FALSE
chrY:4998171-4998512	4.77854	2.5727	0.117762	21.8466	8.36942e-106	8.39963e-101	PCDH11Y	Intergenic	-1884	FALSE
chrX:131677110-131678907	56.6802	-0.670071	0.0306923	-21.8319	1.15558e-105	1.15975e-100	OR13H1	Intergenic	133935	FALSE
chrX:15348964-15350642	64.3509	-0.717812	0.0329624	-21.7767	3.85729e-105	3.87121e-100	PIGA	intron	-14249	FALSE
chrX:112840281-112841902	717.949	-0.4973	0.0228792	-21.7359	9.4026e-105	9.43655e-100	AMOT	promoter-TSS	-277	FALSE
chrX:91781481-91782338	70.1535	-0.690007	0.0318004	-21.6981	2.14041e-104	2.14814e-99	PCDH11X	Intergenic	-53551	FALSE
chrX:111181488-111183612	142.976	-0.61788	0.0285145	-21.669	4.02358e-104	4.0381e-99	PAK3	intron	59473	FALSE
chrX:3814358-3816629	638.988	-0.69014	0.0318912	-21.6404	7.47708e-104	7.50407e-99	LOC389906	Intergenic	28400	FALSE
chrX:110418026-110419615	106.252	-0.690401	0.031965	-21.5986	1.84981e-103	1.85649e-98	RTL9	promoter-TSS	-236	FALSE
chrX:16946092-16947646	222.132	-0.543388	0.0253524	-21.4334	6.52558e-102	6.54914e-97	REPS2	exon	178	FALSE
chrX:2812079-2813208	29.3156	-0.858797	0.0400852	-21.4243	7.93119e-102	7.95982e-97	GYG2	intron	-16178	FALSE
chrX:41252910-41254289	92.4146	-0.588239	0.0275654	-21.3398	4.85168e-101	4.86919e-96	LOC105373185	Intergenic	-22139	FALSE
chrX:42714881-42716435	163.39	-0.607136	0.0285625	-21.2564	2.87454e-100	2.88492e-95	PPP1R2C	Intergenic	62577	FALSE
chrX:112641854-112642922	50.9528	-0.708883	0.0336117	-21.0903	9.75492e-99	9.79013e-94	LHFPL1	intron	37759	FALSE
chrX:7088590-7089573	36.2295	-0.851712	0.0404461	-21.058	1.93323e-98	1.94021e-93	STS	intron	-58170	FALSE
chrX:110180346-110181516	52.3589	-0.727771	0.0345629	-21.0564	1.99709e-98	2.0043e-93	SNORD96B	intron	44129	FALSE
chrX:16771001-16772812	121.331	-0.677028	0.032176	-21.0414	2.74113e-98	2.75103e-93	TXLNG	Intergenic	-14525	FALSE
chrX:111518652-111521467	98.0711	-0.701388	0.0334132	-20.9913	7.87248e-98	7.9009e-93	SERTM2	3' UTR	8398	FALSE
chrX:111385876-111387275	143.268	-0.626462	0.0299142	-20.942	2.22041e-97	2.22843e-92	DCX	intron	24570	FALSE
chrX:5823652-5824548	29.5653	-0.872159	0.0416752	-20.9275	3.00853e-97	3.01939e-92	LOC105373156	Intergenic	-402258	FALSE
chrX:110144767-110147208	114.38	-0.588215	0.0281531	-20.8935	6.13688e-97	6.15904e-92	MIR3978	intron	63870	FALSE
chrX:16694692-16695515	26.9508	-0.862106	0.0414454	-20.801	4.23822e-96	4.25352e-91	CTPS2	intron	17113	FALSE
chrX:131633234-131634444	56.307	-0.639507	0.0307519	-20.7957	4.73208e-96	4.74916e-91	OR13H1	Intergenic	89765	FALSE
chr10:60180144-60180481	14.6496	1.23758	0.0595369	20.7868	5.70153e-96	5.72211e-91	ANK3	intron	-39297	FALSE
chrX:25143483-25145268	58.2364	-0.622083	0.0302099	-20.592	3.23515e-94	3.24683e-89	ARX	Intergenic	-128428	FALSE
chrX:109889603-109891461	82.2844	-0.595773	0.0290841	-20.4845	2.96062e-93	2.97131e-88	MIR4454	Intergenic	20131	FALSE
chrX:107448758-107451670	352.028	-0.48474	0.0236813	-20.4693	4.04047e-93	4.05506e-88	FRMPD3	Intergenic	-72236	FALSE
chrX:106893652-106895335	77.2652	-0.580685	0.0283944	-20.4507	5.9191e-93	5.94047e-88	CLDN2	Intergenic	-5670	FALSE
chrX:131840369-131842206	54.6202	-0.695957	0.0340785	-20.4222	1.06185e-92	1.06568e-87	FIRRE	Intergenic	-10645	FALSE
chrX:9291571-9294015	106.812	-0.540564	0.0266207	-20.3061	1.13495e-91	1.13905e-86	TBL1X	Intergenic	-170502	FALSE
chrX:110001738-110004000	444.469	-0.50447	0.0249006	-20.2593	2.93816e-91	2.94877e-86	TMEM164	promoter-TSS	234	FALSE
chrX:15956379-15957598	37.1775	-0.818525	0.0404857	-20.2176	6.84761e-91	6.87233e-86	AP1S2	Intergenic	-101975	FALSE
chrX:6021133-6021978	30.5357	-0.790125	0.0393287	-20.0903	8.96934e-90	9.00172e-85	LOC105373156	intron	-204802	FALSE
chrX:16807284-16808238	26.1898	-0.860316	0.0428779	-20.0643	1.51275e-89	1.51821e-84	TXLNG	intron	21329	FALSE
chrX:110431994-110433404	59.0481	-0.684692	0.0341586	-20.0445	2.25368e-89	2.26181e-84	AMMECR1	intron	7534	FALSE
chrX:108090941-108092378	408.199	-0.454671	0.0226981	-20.0313	2.94137e-89	2.95199e-84	ATG4A	promoter-TSS	-7	FALSE
chrX:107521313-107523733	116.922	-0.559627	0.0279602	-20.0152	4.06389e-89	4.07856e-84	FRMPD3	promoter-TSS	73	FALSE
chrX:107775105-107776744	140.842	-0.549792	0.0275031	-19.9902	6.70216e-89	6.72636e-84	TSC22D3	promoter-TSS	63	FALSE
chrX:16601011-16602508	41.235	-0.79137	0.0396458	-19.961	1.20246e-88	1.2068e-83	MIR548AM	intron	25325	FALSE
chrX:15470765-15471658	31.9668	-0.753844	0.0377877	-19.9494	1.51563e-88	1.5211e-83	PIR-FIGF	intron	20097	FALSE
chrX:74133063-74134441	44.732	-0.683023	0.0342593	-19.9369	1.94953e-88	1.95657e-83	MIR421	intron	84709	FALSE
chrX:108164766-108165998	43.3419	-0.670749	0.0340156	-19.7189	1.4855e-86	1.49086e-81	ATG4A	exon	73715	FALSE
chrX:17521911-17522911	44.4975	-0.706806	0.035934	-19.6696	3.93184e-86	3.94603e-81	LOC101928389	intron	-6024	FALSE
chrX:109712380-109713485	43.7264	-0.686402	0.0349356	-19.6476	6.05569e-86	6.07756e-81	ACSL4	intron	20459	FALSE
chrX:17654795-17657324	229.558	-0.494043	0.0251897	-19.6129	1.20027e-85	1.2046e-80	NHS	intron	20767	FALSE
chrX:91778849-91780338	54.4025	-0.672616	0.0342978	-19.611	1.24446e-85	1.24895e-80	PCDH11X	Intergenic	-55867	FALSE
chrX:111089972-111091058	55.7583	-0.771202	0.0393568	-19.5951	1.70129e-85	1.70744e-80	PAK3	intron	-5627	FALSE
chrX:104565302-104567820	125.594	-0.49358	0.0252422	-19.5538	3.83263e-85	3.84646e-80	IL1RAPL2	5' UTR	246	FALSE
chrX:24370931-24372257	51.3234	-0.665495	0.0341366	-19.495	1.20941e-84	1.21377e-79	SUPT20HL1	Intergenic	8911	FALSE
chrX:98432212-98433960	45.2073	-0.801313	0.0411294	-19.4827	1.53856e-84	1.54411e-79	DIAPH2-AS1	Intergenic	-868551	FALSE
chrX:110014840-110016443	52.4696	-0.670954	0.0344624	-19.4692	2.0041e-84	2.01133e-79	TMEM164	intron	12528	FALSE
chrX:110412810-110413753	85.7477	-0.61378	0.0316166	-19.4132	5.96378e-84	5.9853e-79	RTL9	intron	-5775	FALSE
chrX:17474442-17476315	61.1836	-0.608607	0.0313807	-19.3943	8.62117e-84	8.65229e-79	MIR4768	intron	49498	FALSE
chrX:111680897-111682173	282.836	-0.499049	0.0258568	-19.3005	5.32024e-83	5.33944e-78	ALG13	promoter-TSS	-122	FALSE
chrX:25001996-25003623	53.2115	-0.681852	0.0353746	-19.2752	8.68225e-83	8.71359e-78	ARX	TTS	13138	FALSE
chrX:16185405-16186749	79.3294	-0.690959	0.0358727	-19.2614	1.13222e-82	1.1363e-77	MAGEB17	Intergenic	18596	FALSE
chrX:42368654-42369809	29.6241	-0.791497	0.0411413	-19.2385	1.76201e-82	1.76838e-77	PPP1R2C	Intergenic	409003	FALSE
chrX:115362609-115364815	112.099	-0.647208	0.0336748	-19.2194	2.54856e-82	2.55776e-77	LUZP4	Intergenic	73995	FALSE
chrX:15686932-15687716	34.1453	-0.706357	0.0368612	-19.1626	7.59379e-82	7.6212e-77	CA5BP1	intron	12408	FALSE
chrX:17547676-17549934	123.538	-0.557901	0.0291313	-19.1513	9.44861e-82	9.48272e-77	NHS-AS1	intron	10322	FALSE
chrX:132956372-132958749	368.013	-0.453485	0.0238015	-19.0527	6.23443e-81	6.25694e-76	HS6ST2	intron	3834	FALSE
chrX:9462598-9464039	249.394	-0.42822	0.0225133	-19.0207	1.1491e-80	1.15325e-75	TBL1X	promoter-TSS	24	FALSE
chrX:103422928-103424985	57.6241	-0.614135	0.0323128	-19.0059	1.52268e-80	1.52817e-75	BEX3	Intergenic	46776	FALSE
chrX:3270887-3272301	68.856	-0.70554	0.0371982	-18.967	3.19361e-80	3.20514e-75	LINC01546	promoter-TSS	-226	FALSE
chrX:17081631-17083212	46.2342	-0.656478	0.0347282	-18.9033	1.07091e-79	1.07478e-74	REPS2	intron	135731	FALSE
chrX:93672658-93674554	326.867	-0.529438	0.0281279	-18.8225	4.9412e-79	4.95904e-74	NAP1L3	promoter-TSS	77	FALSE
chrX:109474823-109475996	105.361	-0.513935	0.0273055	-18.8217	5.01464e-79	5.03275e-74	GUCY2F	exon	6646	FALSE
chrY:4967517-4968584	3.46655	2.35366	0.125465	18.7595	1.62041e-78	1.62626e-73	PCDH11Y	Intergenic	-32175	FALSE
chrX:3345092-3347481	170.427	-0.624886	0.0333601	-18.7316	2.73805e-78	2.74793e-73	MXRA5	intron	356	FALSE
chrX:95764770-95765861	48.2316	-0.758718	0.040514	-18.7273	2.96514e-78	2.97584e-73	BRDTP1	Intergenic	572586	FALSE
chrX:16892505-16893243	35.1258	-0.805163	0.0430292	-18.712	3.95096e-78	3.96523e-73	RBBP7	Intergenic	-22463	FALSE
chr2:96776578-96777022	21.4812	1.0332	0.055318	18.6774	7.55542e-78	7.58269e-73	CNNM4	intron	15898	FALSE
chrX:8672057-8672871	26.5243	-0.801158	0.0428992	-18.6754	7.85464e-78	7.88299e-73	ANOS1	intron	59723	FALSE
chrX:111098610-111099143	41.2832	-0.759119	0.0406519	-18.6736	8.11269e-78	8.14197e-73	PAK3	intron	2735	FALSE
chrX:2962135-2963543	89.4062	-0.69822	0.0373962	-18.6709	8.54385e-78	8.5747e-73	ARSE	intron	1614	FALSE
chrX:94058251-94059244	31.4937	-0.774675	0.0415007	-18.6666	9.26217e-78	9.29561e-73	FAM133A	Intergenic	384735	FALSE
chrX:108437691-108438874	78.3011	-0.644986	0.0346611	-18.6083	2.75108e-77	2.76101e-72	COL4A6	5' UTR	147	FALSE
chrX:114344390-114345615	104.112	-0.655748	0.0353351	-18.558	7.03129e-77	7.05668e-72	HTR2C	Intergenic	-239075	FALSE
chrX:4634947-4635850	27.14	-0.865012	0.0467004	-18.5226	1.35719e-76	1.36209e-71	LOC101928201	Intergenic	-1827	FALSE
chrX:74015246-74016191	25.913	-0.896877	0.0484782	-18.5006	2.04113e-76	2.0485e-71	JPX	intron	71395	FALSE
chrX:17590939-17592431	88.4245	-0.571938	0.0309611	-18.4728	3.42019e-76	3.43254e-71	NHS-AS1	intron	-32558	FALSE
chrX:87517282-87518536	90.6262	-0.636076	0.0345307	-18.4206	8.98296e-76	9.01538e-71	KLHL4	exon	197	FALSE
chrX:5967327-5968559	41.1195	-0.819353	0.044589	-18.3757	2.05779e-75	2.06522e-70	LOC105373156	intron	-258415	FALSE
chrX:107776885-107777787	75.9958	-0.526832	0.0286773	-18.371	2.24081e-75	2.2489e-70	NCBP2L	promoter-TSS	-397	FALSE
chrX:41084157-41086718	1014.38	-0.42925	0.0233706	-18.367	2.4121e-75	2.4208e-70	USP9X	promoter-TSS	-197	FALSE
chrX:107503684-107504765	42.6842	-0.667348	0.036407	-18.3302	4.7519e-75	4.76905e-70	FRMPD3	Intergenic	-18225	FALSE
chrX:111376996-111377858	104.631	-0.575674	0.0314529	-18.3027	7.8732e-75	7.90162e-70	DCX	intron	33719	FALSE
chrX:110847001-110847973	43.1706	-0.652273	0.0356852	-18.2786	1.22639e-74	1.23082e-69	CHRDL1	Intergenic	-51429	FALSE
chrX:3637038-3638791	66.8225	-0.742792	0.040639	-18.2778	1.2435e-74	1.24799e-69	PRKX-AS1	intron	-21572	FALSE
chrX:131067196-131069492	270.103	-0.473565	0.0259354	-18.2594	1.74062e-74	1.7469e-69	ARHGAP36	intron	10102	FALSE
chrX:107483559-107485173	246.53	-0.454518	0.024923	-18.2369	2.62899e-74	2.63848e-69	FRMPD3	Intergenic	-38084	FALSE
chrX:9682063-9683742	51.6728	-0.602507	0.0331365	-18.1826	7.09382e-74	7.11943e-69	GPR143	intron	83062	FALSE
chrX:15674502-15676231	516.897	-0.445526	0.0245435	-18.1525	1.2264e-73	1.23082e-68	CA5BP1	intron	451	FALSE
chrX:16668891-16669857	33.7166	-0.762238	0.0421089	-18.1016	3.09541e-73	3.10659e-68	S100G	intron	19216	FALSE
chrX:138127799-138129195	60.3845	-0.545349	0.0301808	-18.0694	5.54949e-73	5.56952e-68	LINC00889	Intergenic	489141	FALSE
chrX:47232664-47233973	454.612	-0.518519	0.0287044	-18.0641	6.10916e-73	6.13122e-68	USP11	intron	404	FALSE
chrX:17621225-17622542	44.3447	-0.635427	0.0351839	-18.0601	6.56452e-73	6.58821e-68	NHS	intron	-13409	FALSE
chrX:43749687-43750910	47.7018	-0.593769	0.0330102	-17.9875	2.44266e-72	2.45148e-67	MAOA	Intergenic	95392	FALSE
chrX:115233055-115234608	199.335	-0.470985	0.0262485	-17.9433	5.41488e-72	5.43443e-67	LRCH2	exon	240	FALSE
chrY:4991592-4992237	3.10935	2.24745	0.12527	17.9409	5.65676e-72	5.67718e-67	PCDH11Y	Intergenic	-8311	FALSE
chrX:103831268-103832871	237.4	-0.430176	0.0240173	-17.9111	9.65645e-72	9.69131e-67	RAB9B	non-coding	212	FALSE
chrX:93745473-93746496	31.7502	-0.744386	0.0416976	-17.852	2.78822e-71	2.79829e-66	FAM133A	Intergenic	71972	FALSE
chrX:24646574-24648117	120.216	-0.608598	0.0341426	-17.8252	4.50771e-71	4.52398e-66	PCYT1B	promoter-TSS	-8	FALSE
chrX:131081706-131083141	60.4387	-0.549492	0.030845	-17.8146	5.44151e-71	5.46116e-66	ARHGAP36	promoter-TSS	-11	FALSE
chrX:112015659-112016803	42.3898	-0.777349	0.0436638	-17.8031	6.69181e-71	6.71597e-66	TRPC5	intron	66545	FALSE
chrX:7502235-7503841	51.8598	-0.655494	0.0368214	-17.802	6.82317e-71	6.8478e-66	STS	Intergenic	250565	FALSE
chrX:15564871-15565847	38.0205	-0.713973	0.0401913	-17.7644	1.33401e-70	1.33883e-65	ACE2	intron	36710	FALSE
chrX:8521936-8523866	189.436	-0.622722	0.0350562	-17.7635	1.35445e-70	1.35934e-65	VCX3B	Intergenic	58071	FALSE
chrX:111394545-111396356	51.393	-0.653253	0.0368354	-17.7344	2.2768e-70	2.28502e-65	DCX	intron	15695	FALSE
chrX:16817538-16818772	37.7918	-0.775509	0.0437412	-17.7295	2.48346e-70	2.49243e-65	TXLNG	intron	31723	FALSE
chrX:112818078-112819531	85.2399	-0.635755	0.0358964	-17.7108	3.46086e-70	3.47335e-65	AMOT	intron	4321	FALSE
chrX:132022433-132024439	216.527	-0.479256	0.027125	-17.6684	7.34117e-70	7.36767e-65	STK26	promoter-TSS	-172	FALSE
chrX:8724177-8724800	21.1345	-0.874564	0.0495451	-17.6519	9.84185e-70	9.87738e-65	ANOS1	intron	7698	FALSE
chrX:115650724-115651371	27.2978	-0.759535	0.0430466	-17.6445	1.1215e-69	1.12555e-64	PLS3	TTS	57541	FALSE
chrX:7218829-7220468	58.2518	-0.680674	0.0387607	-17.5609	4.90907e-69	4.92679e-64	STS	5' UTR	218	FALSE
chrX:109818619-109819893	49.6068	-0.652191	0.0371546	-17.5535	5.59692e-69	5.61712e-64	MIR4454	Intergenic	-51145	FALSE
chrX:43119786-43120784	36.9974	-0.772733	0.044045	-17.5442	6.58906e-69	6.61285e-64	PINCR	Intergenic	-56709	FALSE
chrX:7273931-7274939	31.7979	-0.759308	0.0432807	-17.5438	6.63604e-69	6.66e-64	STS	intron	21962	FALSE
chrX:109485418-109486278	35.7574	-0.675374	0.0385484	-17.5202	1.00532e-68	1.00895e-63	GUCY2F	Intergenic	-3792	FALSE
chrX:111004509-111006076	87.3485	-0.571004	0.0325925	-17.5195	1.01745e-68	1.02113e-63	PAK3	intron	61052	FALSE
chrX:107672907-107674955	71.181	-0.627568	0.0358865	-17.4876	1.78129e-68	1.78772e-63	TSC22D3	Intergenic	42550	FALSE
chrX:24363630-24365461	48.1489	-0.59654	0.0341451	-17.4707	2.39343e-68	2.40207e-63	SUPT20HL1	exon	1863	FALSE
chrX:132612726-132613638	34.3902	-0.678136	0.0388617	-17.45	3.44496e-68	3.4574e-63	HS6ST2-AS1	Intergenic	-54460	FALSE
chrX:111336097-111337901	78.2627	-0.623761	0.0357482	-17.4487	3.51906e-68	3.53176e-63	CAPN6	intron	-66453	FALSE
chrX:16155236-16156537	55.8134	-0.684059	0.0393938	-17.3646	1.5288e-67	1.53431e-62	MAGEB17	Intergenic	-11594	FALSE
chrX:8683697-8685353	70.4375	-0.6405	0.0368878	-17.3634	1.56071e-67	1.56634e-62	ANOS1	intron	47662	FALSE
chrX:111401822-111403184	45.8997	-0.802267	0.0463795	-17.2979	4.88149e-67	4.89912e-62	DCX	intron	8643	FALSE
chrX:9464049-9466450	298.489	-0.486943	0.0281535	-17.296	5.04271e-67	5.06091e-62	TBL1X	promoter-TSS	89	FALSE
chrX:125626700-125628824	57.4575	-0.609035	0.0352242	-17.2902	5.57323e-67	5.59335e-62	TEX13C	Intergenic	307891	FALSE
chrX:56762734-56763470	37.7706	-0.679647	0.0393934	-17.2528	1.0661e-66	1.06995e-61	UQCRBP1	intron	-25518	FALSE
chrX:110317022-110318847	287.761	-0.427672	0.0248297	-17.2242	1.74778e-66	1.75409e-61	AMMECR1	exon	217	FALSE
chrX:111822800-111823755	30.6476	-0.717568	0.041711	-17.2033	2.50737e-66	2.51642e-61	TRPC5OS	intron	-52773	FALSE
chrX:7062111-7062950	33.312	-0.929442	0.0540922	-17.1826	3.58707e-66	3.60002e-61	STS	intron	-84721	FALSE
chrX:9542178-9543657	46.0534	-0.605698	0.0352543	-17.1808	3.69488e-66	3.70822e-61	TBL1X	intron	77757	FALSE
chrX:111502849-111504061	34.9935	-0.794042	0.0463741	-17.1225	1.0077e-65	1.01133e-60	SERTM2	Intergenic	-8207	FALSE
chrX:24310788-24312345	39.1307	-0.63281	0.0371636	-17.0277	5.11775e-65	5.13622e-60	SUPT20HL2	exon	1826	FALSE
chrX:115968319-115969417	213.423	-0.499903	0.0294127	-16.9962	8.76592e-65	8.79756e-60	DANT2	intron	243	FALSE
chrX:15412539-15414155	76.8979	-0.696035	0.0410209	-16.9678	1.42164e-64	1.42677e-59	VEGFD	intron	-28934	FALSE
chrX:100378452-100380030	63.6861	-0.510069	0.0301454	-16.9203	3.18784e-64	3.19935e-59	PCDH19	intron	31032	FALSE
chrX:107511509-107513393	61.0109	-0.581649	0.0343821	-16.9172	3.36058e-64	3.37271e-59	FRMPD3	TTS	-9999	FALSE
chrX:16661988-16663503	44.8314	-0.735421	0.0434995	-16.9064	4.03525e-64	4.04982e-59	S100G	intron	12588	FALSE
chrX:111489671-111491208	40.2656	-0.720896	0.0426949	-16.8848	5.8167e-64	5.8377e-59	SERTM2	Intergenic	-21222	FALSE
chrX:9708685-9709693	50.4041	-0.563162	0.0333686	-16.877	6.64293e-64	6.66691e-59	GPR143	intron	56776	FALSE
chrX:9341765-9343347	165.982	-0.518149	0.0307023	-16.8765	6.69589e-64	6.72006e-59	TBL1X	Intergenic	-120739	FALSE
chrX:96372467-96373353	29.5663	-0.651367	0.0387128	-16.8256	1.58397e-63	1.58969e-58	BRDTP1	Intergenic	-35008	FALSE
chrX:15450219-15451393	35.4864	-0.764673	0.0457102	-16.7287	8.09531e-63	8.12453e-58	PIR-FIGF	intron	40503	FALSE
chrX:95218743-95219681	31.8596	-0.767845	0.0459976	-16.6932	1.46962e-62	1.47493e-57	MIR548M	Intergenic	-155986	FALSE
chrX:53224369-53226024	217.928	-0.491868	0.0294931	-16.6774	1.91349e-62	1.9204e-57	KDM5C	non-coding	225	FALSE
chrX:72276563-72277654	134.277	-0.530201	0.0318386	-16.6528	2.88903e-62	2.89946e-57	RPS4X	intron	182	FALSE
chrX:8204578-8206127	46.3819	-0.650483	0.0390815	-16.6443	3.32867e-62	3.34068e-57	VCX2	Intergenic	-34086	FALSE
chr13:18213330-18213853	6.24047	1.65816	0.0997586	16.6217	4.85157e-62	4.86909e-57	FAM230C	intron	18295	FALSE
chrX:108224410-108225907	142.201	-0.548855	0.033033	-16.6154	5.39246e-62	5.41193e-57	ATG4A	intron	133492	FALSE
chrX:23901588-23902944	73.3161	-0.491779	0.0296059	-16.6108	5.81799e-62	5.83899e-57	APOO	intron	5674	FALSE
chrX:111584693-111586157	49.745	-0.668892	0.0403654	-16.5709	1.13128e-61	1.13536e-56	SERTM2	Intergenic	73763	FALSE
chrX:41288189-41289550	54.3246	-0.649532	0.0392076	-16.5665	1.21745e-61	1.22184e-56		Intergenic	-3967	FALSE
chrX:23907154-23908367	436.924	-0.411288	0.0249224	-16.5028	3.50473e-61	3.51739e-56	APOO	promoter-TSS	179	FALSE
chrX:7925839-7926371	32.2003	-0.650621	0.0394694	-16.4842	4.76665e-61	4.78386e-56	PNPLA4	exon	1329	FALSE
chrX:25004379-25005980	59.9405	-0.569796	0.0345836	-16.4759	5.46625e-61	5.48599e-56	ARX	intron	10768	FALSE
chrX:132216877-132218764	376.843	-0.414098	0.0251445	-16.4687	6.15575e-61	6.17797e-56	RAP2C	promoter-TSS	340	FALSE
chrX:106725912-106727774	126.701	-0.415664	0.0253584	-16.3916	2.1975e-60	2.20543e-55	RNF128	5' UTR	179	FALSE
chrX:112851274-112853504	58.5194	-0.721342	0.044079	-16.3647	3.41479e-60	3.42712e-55	AMOT	Intergenic	-11574	FALSE
chrX:7280225-7281189	25.9921	-0.860487	0.0527206	-16.3216	6.92403e-60	6.94902e-55	STS	intron	28234	FALSE
chrX:52261187-52262721	300.037	-0.283482	0.0173741	-16.3164	7.54848e-60	7.57573e-55	SNORA11E	Intergenic	71332	FALSE
chrX:17689787-17690839	101.572	-0.505845	0.0310228	-16.3056	9.00338e-60	9.03588e-55	SCML1	intron	-47136	FALSE
chrX:106902786-106904434	51.7722	-0.611782	0.0375454	-16.2945	1.08028e-59	1.08418e-54	RIPPLY1	promoter-TSS	-279	FALSE
chrX:3066260-3067178	27.8825	-0.716728	0.0440027	-16.2883	1.1958e-59	1.20011e-54	ARSF	promoter-TSS	-80	FALSE
chrX:132836081-132837984	58.3574	-0.581084	0.0356904	-16.2813	1.34065e-59	1.34549e-54	HS6ST2	intron	124362	FALSE
chrX:41275554-41277226	148.129	-0.464141	0.0285282	-16.2696	1.62279e-59	1.62865e-54	LOC105373185	non-coding	651	FALSE
chrX:8688442-8689701	40.0016	-0.668478	0.0411066	-16.2621	1.83456e-59	1.84118e-54	ANOS1	intron	43115	FALSE
chrX:103533289-103534254	74.092	-0.490731	0.0301893	-16.2552	2.05361e-59	2.06102e-54	RAB40A	intron	-14283	FALSE
chrX:133668613-133670810	78.2171	-0.510598	0.0314142	-16.2537	2.10154e-59	2.10912e-54	GPC3-AS1	intron	-227731	FALSE
chrX:108439392-108440785	77.9677	-0.564952	0.0349102	-16.183	6.64669e-59	6.67068e-54	COL4A5	promoter-TSS	245	FALSE
chrX:41474313-41476406	88.8093	-0.573417	0.0354465	-16.177	7.3325e-59	7.35897e-54	NYX	3' UTR	27900	FALSE
chrX:132292471-132293250	28.0137	-0.630918	0.0390496	-16.1568	1.01626e-58	1.01993e-53	RAP2C	intron	-73381	FALSE
chrX:17634493-17636138	139.886	-0.539991	0.0334318	-16.152	1.09943e-58	1.1034e-53	NHS	promoter-TSS	23	FALSE
chrX:17580201-17581434	54.0844	-0.603963	0.0374368	-16.1329	1.49852e-58	1.50393e-53	NHS-AS1	intron	-21691	FALSE
chrX:20141048-20142389	352.606	-0.383836	0.0237969	-16.1296	1.57914e-58	1.58484e-53	EIF1AX	5' UTR	129	FALSE
chrX:97636201-97637290	58.6507	-0.682888	0.0423693	-16.1175	1.92129e-58	1.92823e-53	DIAPH2-AS1	Intergenic	-72211	FALSE
chrX:103628550-103630396	278.404	-0.356844	0.0221611	-16.1023	2.45943e-58	2.46831e-53	TCEAL1	intron	509	FALSE
chrX:104253535-104255285	54.8856	-0.520633	0.0323647	-16.0864	3.17568e-58	3.18715e-53	ESX1	exon	508	FALSE
chrX:41095168-41096842	54.7278	-0.522309	0.032507	-16.0676	4.30494e-58	4.32048e-53	USP9X	intron	10370	FALSE
chrX:43426710-43427753	37.1866	-0.681388	0.0424261	-16.0606	4.81886e-58	4.83626e-53	MAOA	Intergenic	-227675	FALSE
chrX:3443027-3443895	23.1761	-0.759667	0.0473283	-16.051	5.624e-58	5.64431e-53	SNORA48B	Intergenic	88790	FALSE
chrX:42929275-42930461	39.0519	-0.70568	0.0440235	-16.0296	7.93691e-58	7.96556e-53	PPP1R2C	Intergenic	-151633	FALSE
chrX:7542596-7543942	91.2405	-0.590567	0.0370213	-15.9521	2.75515e-57	2.7651e-52	STS	Intergenic	290796	FALSE
chrX:23331896-23335605	244.317	-0.385702	0.0241931	-15.9427	3.20329e-57	3.21485e-52	PTCHD1	Intergenic	-1117	FALSE
chrX:110853427-110854139	30.6955	-0.63578	0.0399264	-15.9238	4.33353e-57	4.34918e-52	CHRDL1	Intergenic	-57725	FALSE
chrX:2967893-2968797	29.9012	-0.713576	0.0452223	-15.7793	4.3199e-56	4.33549e-51	ARSE	promoter-TSS	-35	FALSE
chrX:138025046-138026584	43.2472	-0.557852	0.0354165	-15.7512	6.74082e-56	6.76515e-51	ZIC3	Intergenic	459628	FALSE
chrX:8713852-8715090	46.0115	-0.696654	0.0442541	-15.7421	7.7787e-56	7.80678e-51	ANOS1	intron	17716	FALSE
chrX:5179999-5180870	28.3246	-0.764455	0.0485714	-15.7388	8.20193e-56	8.23154e-51	LOC101928201	Intergenic	-546863	FALSE
chrX:132488669-132490451	145.555	-0.45976	0.029235	-15.7264	9.97937e-56	1.00154e-50	MBNL3	intron	408	FALSE
chrX:94492253-94493520	48.9837	-0.668759	0.042538	-15.7215	1.07814e-55	1.08203e-50	MIR548M	Intergenic	570339	FALSE
chrX:107383405-107385288	55.4389	-0.585591	0.0372643	-15.7145	1.20232e-55	1.20666e-50	FRMPD3	Intergenic	-138103	FALSE
chrX:93594291-93595302	37.6648	-0.664923	0.0423865	-15.6871	1.85199e-55	1.85868e-50	NAP1L3	Intergenic	78886	FALSE
chrX:111567391-111568696	37.8703	-0.685281	0.0437227	-15.6733	2.3022e-55	2.31051e-50	SERTM2	Intergenic	56382	FALSE
chrX:15427604-15428884	42.4818	-0.688428	0.0440151	-15.6407	3.84252e-55	3.85639e-50	VEGFD	intron	-43831	FALSE
chrX:128974891-128976471	67.159	-0.459934	0.0294426	-15.6214	5.2071e-55	5.2259e-50	SMARCA1	Intergenic	547824	FALSE
chrX:110425230-110426689	110.161	-0.595507	0.0381255	-15.6197	5.34942e-55	5.36873e-50	RTL9	intron	6903	FALSE
chrX:110407877-110408608	28.1454	-0.655795	0.0419863	-15.6192	5.38491e-55	5.40435e-50	RTL9	intron	-10814	FALSE
chrX:97805960-97807060	26.5845	-0.87814	0.0562218	-15.6192	5.38691e-55	5.40636e-50	DIAPH2-AS1	Intergenic	-241975	FALSE
chrX:8361703-8363275	94.6123	-0.591448	0.0379874	-15.5696	1.17146e-54	1.17569e-49	VCX3B	Intergenic	-102341	FALSE
chrX:16471998-16472740	27.9294	-0.794167	0.0511035	-15.5404	1.84954e-54	1.85622e-49	MIR548AM	Intergenic	154716	FALSE
chrX:107541558-107543117	128.654	-0.444145	0.0285822	-15.5392	1.88291e-54	1.88971e-49	FRMPD3-AS1	intron	3483	FALSE
chrX:15399852-15400749	24.6003	-0.802402	0.0516447	-15.537	1.95017e-54	1.95721e-49	VEGFD	intron	-15888	FALSE
chrX:7926619-7928038	168.1	-0.439477	0.0283258	-15.5151	2.74366e-54	2.75357e-49	PNPLA4	5' UTR	105	FALSE
chrX:137549141-137551429	61.5931	-0.615063	0.0396646	-15.5066	3.12996e-54	3.14126e-49	ZIC3	Intergenic	-15842	FALSE
chrX:16436423-16436996	19.642	-0.7894	0.0509198	-15.5028	3.32007e-54	3.33206e-49	MIR548AM	Intergenic	190375	FALSE
chrX:39575347-39577591	84.7599	-0.428615	0.0277015	-15.4726	5.30981e-54	5.32898e-49	MIR3937	Intergenic	-84747	FALSE
chrX:89871566-89872375	14.7674	-0.861402	0.0557376	-15.4546	7.02488e-54	7.05024e-49	TGIF2LX	Intergenic	-49970	FALSE
chrX:109919940-109921111	52.0645	-0.675321	0.0438255	-15.4093	1.41716e-53	1.42228e-48	MIR4454	Intergenic	50125	FALSE
chrX:11769638-11771065	51.7664	-0.457617	0.0297683	-15.3726	2.49748e-53	2.5065e-48	MSL3	intron	10736	FALSE
chrX:9530748-9531449	79.3335	-0.466591	0.0303862	-15.3554	3.25948e-53	3.27125e-48	TBL1X	intron	65938	FALSE
chrX:134146295-134147875	58.4034	-0.522644	0.0340475	-15.3504	3.51901e-53	3.53171e-48	MIR363	Intergenic	22367	FALSE
chrX:109839934-109840995	34.5626	-0.663112	0.0432	-15.3498	3.55117e-53	3.56399e-48	MIR4454	Intergenic	-29936	FALSE
chrX:97863898-97864922	64.9287	-0.711177	0.0463937	-15.3292	4.88146e-53	4.89908e-48	DIAPH2-AS1	Intergenic	-299875	FALSE
chrX:16512005-16512850	25.1718	-0.863748	0.0563705	-15.3227	5.39227e-53	5.41174e-48	MIR548AM	Intergenic	114657	FALSE
chrX:92243798-92244867	39.3277	-0.691009	0.0451093	-15.3185	5.74965e-53	5.77041e-48	PCDH11X	intron	408872	FALSE
chrX:10189175-10190236	88.3227	-0.427794	0.0279528	-15.3042	7.17208e-53	7.19798e-48	CLCN4	intron	32761	FALSE
chrX:89350073-89351143	13.2309	-0.848086	0.0554618	-15.2914	8.73102e-53	8.76254e-48	TGIF2LX	Intergenic	-571333	FALSE
chrX:115330449-115331105	20.9328	-0.731118	0.0478285	-15.2862	9.44344e-53	9.47753e-48	LUZP4	Intergenic	41060	FALSE
chrX:110396473-110397250	25.0304	-0.79278	0.0518805	-15.2809	1.02507e-52	1.02877e-47	RTL9	intron	-22195	FALSE
chrX:5083974-5085013	37.5534	-0.798021	0.0522364	-15.2771	1.08678e-52	1.09071e-47	LOC101928201	Intergenic	-450922	FALSE
chrX:106481025-106482170	46.9999	-0.503587	0.0329688	-15.2746	1.12853e-52	1.13261e-47	CXorf57	Intergenic	-130332	FALSE
chrX:37745405-37747061	54.1789	-0.472314	0.0309669	-15.2522	1.59124e-52	1.59699e-47	CYBB	Intergenic	-33784	FALSE
chrX:136205696-136207264	50.3025	-0.495495	0.032568	-15.2142	2.8483e-52	2.85858e-47	FHL1	exon	9584	FALSE
chrX:39860115-39861921	61.8549	-0.532429	0.0350345	-15.1973	3.68731e-52	3.70062e-47	MIR1587	Intergenic	23457	FALSE
chrX:117524702-117526619	67.2761	-0.515818	0.033973	-15.1832	4.57056e-52	4.58706e-47	KLHL13	Intergenic	448077	FALSE
chrX:40402628-40403705	32.1367	-0.681524	0.0448926	-15.1812	4.71056e-52	4.72756e-47	LOC101927476	Intergenic	140250	FALSE
chrX:107747193-107748371	63.7266	-0.587736	0.0387222	-15.1782	4.92754e-52	4.94533e-47	TSC22D3	intron	28005	FALSE
chrX:105191724-105193222	63.4047	-0.507048	0.0334279	-15.1684	5.72473e-52	5.74539e-47	TEX13A	intron	28220	FALSE
chrX:98573455-98575099	50.6216	-0.948814	0.062604	-15.1558	6.93655e-52	6.96159e-47	DIAPH2-AS1	Intergenic	-1009742	FALSE
chrX:111199564-111201245	58.813	-0.626903	0.0415173	-15.0998	1.62462e-51	1.63048e-46	CAPN6	intron	70141	FALSE
chrX:107741266-107742907	70.9793	-0.56532	0.0374472	-15.0964	1.70896e-51	1.71513e-46	TSC22D3	intron	-25026	FALSE
chrX:40379731-40381517	48.0714	-0.55186	0.0366144	-15.0722	2.46687e-51	2.47577e-46	LOC101927476	Intergenic	117707	FALSE
chrX:17414472-17415623	44.616	-0.579409	0.0384903	-15.0534	3.28047e-51	3.29231e-46	MIR4768	intron	-10833	FALSE
chrX:107764738-107765723	33.1595	-0.618583	0.0412072	-15.0115	6.17088e-51	6.19315e-46	TSC22D3	intron	10556	FALSE
chrX:93729430-93730505	30.2005	-0.812827	0.0542033	-14.9959	7.81188e-51	7.84009e-46	FAM133A	Intergenic	55955	FALSE
chrX:112679307-112680666	81.1027	-0.448091	0.0298906	-14.991	8.40539e-51	8.43573e-46	LHFPL1	5' UTR	160	FALSE
chrX:113928981-113929480	18.3268	-0.862603	0.0576099	-14.9732	1.09952e-50	1.10349e-45	XACT	intron	8987	FALSE
chrX:110130764-110131683	31.0873	-0.673903	0.0450079	-14.973	1.10248e-50	1.10646e-45	MIR3978	intron	49106	FALSE
chrX:110964341-110966565	76.3197	-0.644393	0.0430874	-14.9555	1.43408e-50	1.43926e-45	PAK3	intron	21212	FALSE
chrX:130975705-130976411	29.0517	-0.598108	0.0399961	-14.9542	1.46297e-50	1.46825e-45	ENOX2	Intergenic	-72741	FALSE
chrX:123797576-123799453	39.9682	-0.565023	0.037857	-14.9252	2.25987e-50	2.26803e-45	XIAP	Intergenic	-61297	FALSE
chrX:103730153-103731457	102.148	-0.588315	0.0394672	-14.9065	2.99221e-50	3.00301e-45	GLRA4	Intergenic	-2181	FALSE
chrX:24464425-24465883	267.804	-0.375343	0.0251815	-14.9055	3.03656e-50	3.04752e-45	PDK3	promoter-TSS	-73	FALSE
chrX:111363150-111364256	30.6165	-0.723826	0.0486384	-14.8818	4.3272e-50	4.34282e-45	DCX	intron	47443	FALSE
chrX:107324093-107325745	69.8466	-0.517918	0.0348234	-14.8727	4.95648e-50	4.97438e-45	PIH1D3	Intergenic	118287	FALSE
chrX:98651918-98653095	70.4931	-0.672183	0.0451993	-14.8715	5.04468e-50	5.06289e-45	DIAPH2-AS1	Intergenic	-1087972	FALSE
chrX:53255709-53257472	56.9418	-0.527963	0.0355584	-14.8478	7.19368e-50	7.21965e-45	IQSEC2	intron	25023	FALSE
chrX:17024803-17025392	22.3151	-0.742507	0.0500592	-14.8326	9.01961e-50	9.05217e-45	REPS2	exon	78407	FALSE
chrX:23935989-23937573	73.9248	-0.510968	0.0344738	-14.8219	1.0571e-49	1.06092e-44	CXorf58	intron	28775	FALSE
chrX:39844832-39845993	36.1151	-0.575843	0.0389196	-14.7957	1.56204e-49	1.56767e-44	MIR1587	Intergenic	7852	FALSE
chrX:77013792-77015513	238.078	-0.321564	0.021738	-14.7927	1.63246e-49	1.63835e-44	MIR325HG	promoter-TSS	-121	FALSE
chrX:21727397-21729171	54.7607	-0.503172	0.0340397	-14.7819	1.91658e-49	1.9235e-44	SMPX	intron	29876	FALSE
chrX:4783241-4784024	24.9779	-0.731846	0.0496055	-14.7533	2.92848e-49	2.93905e-44	LOC101928201	Intergenic	-150061	FALSE
chrX:8815304-8815830	20.2281	-0.673035	0.0458045	-14.6937	7.0792e-49	7.10475e-44	FAM9A	Intergenic	-14184	FALSE
chrX:97472503-97473165	23.9665	-0.708523	0.0482262	-14.6917	7.29075e-49	7.31707e-44	DIAPH2-AS1	intron	91701	FALSE
chrX:109847643-109849257	267.006	-0.485339	0.0330888	-14.6678	1.0371e-48	1.04085e-43	MIR4454	Intergenic	-21951	FALSE
chrX:39476331-39478546	102.263	-0.488922	0.0333602	-14.6558	1.2361e-48	1.24056e-43	LINC01282	Intergenic	-85665	FALSE
chrX:22134603-22137309	97.6298	-0.42575	0.0290906	-14.6353	1.67231e-48	1.67834e-43	PHEX-AS1	intron	37027	FALSE
chrX:103917887-103919795	275.515	-0.348793	0.023848	-14.6257	1.92678e-48	1.93374e-43	TMSB15B	promoter-TSS	-55	FALSE
chrX:24693287-24694409	368.438	-0.397093	0.0272077	-14.5949	3.02788e-48	3.03881e-43	POLA1	promoter-TSS	15	FALSE
chrX:107752541-107753701	46.1509	-0.657037	0.0450796	-14.575	4.04855e-48	4.06316e-43	TSC22D3	intron	22666	FALSE
chrX:40543632-40544357	31.2038	-0.576221	0.0395445	-14.5715	4.2671e-48	4.2825e-43	ATP6AP2	Intergenic	-36969	FALSE
chrX:134236554-134237858	169.365	-0.365804	0.0251263	-14.5586	5.15241e-48	5.17101e-43	CCDC160	promoter-TSS	-7	FALSE
chrX:15926638-15927282	23.1129	-0.729425	0.0501121	-14.5559	5.36062e-48	5.37997e-43	AP1S2	Intergenic	-71946	FALSE
chrX:92230578-92231203	27.9798	-0.677868	0.0465967	-14.5475	6.05383e-48	6.07569e-43	PCDH11X	intron	395430	FALSE
chrX:40473968-40475319	144.473	-0.499397	0.0343537	-14.5369	7.0696e-48	7.09512e-43	ATP6AP2	Intergenic	-106320	FALSE
chrX:103607342-103609046	214.347	-0.373506	0.0257253	-14.519	9.18464e-48	9.2178e-43	TCEAL3	intron	288	FALSE
chrX:25015362-25016528	93.8991	-0.491835	0.0338873	-14.5139	9.89714e-48	9.93287e-43	ARX	promoter-TSS	3	FALSE
chrX:132744188-132745107	33.7221	-0.56783	0.0391415	-14.5071	1.09181e-47	1.09575e-42	HS6ST2-AS1	intron	77006	FALSE
chrX:95516598-95517594	31.2658	-0.651462	0.0449363	-14.4974	1.25762e-47	1.26216e-42	MIR548M	Intergenic	-453870	FALSE
chrX:130097467-130098996	43.3548	-0.562781	0.0388799	-14.4748	1.74721e-47	1.75352e-42	ELF4	intron	12268	FALSE
chrX:107682847-107683916	34.0177	-0.717288	0.0495916	-14.4639	2.04864e-47	2.05603e-42	TSC22D3	Intergenic	33099	FALSE
chrX:98513720-98514693	24.5604	-0.777211	0.0537734	-14.4535	2.38413e-47	2.39273e-42	DIAPH2-AS1	Intergenic	-949672	FALSE
chrX:49029139-49030562	47.3099	-0.483948	0.0335532	-14.4233	3.69148e-47	3.7048e-42	TFE3	3' UTR	13666	FALSE
chrX:153970051-153973077	1136.82	-0.477083	0.0331056	-14.4109	4.41677e-47	4.43271e-42	HCFC1	promoter-TSS	-196	FALSE
chrX:112901342-112903479	66.8071	-0.657024	0.0456353	-14.3973	5.38234e-47	5.40178e-42	AMOT	Intergenic	-61596	FALSE
chrX:106802145-106803575	103.665	-0.386599	0.0268776	-14.3837	6.55209e-47	6.57575e-42	TBC1D8B	exon	171	FALSE
chrX:97080205-97081260	47.2612	-0.644066	0.0448021	-14.3758	7.34312e-47	7.36962e-42	RPA4	intron	196825	FALSE
chrX:103638280-103639494	60.6496	-0.508382	0.0354631	-14.3355	1.31296e-46	1.3177e-41	TCEAL1	Intergenic	9923	FALSE
chrX:4710388-4711367	39.7094	-0.918154	0.0640677	-14.331	1.40083e-46	1.40589e-41	LOC101928201	Intergenic	-77306	FALSE
chrX:133414188-133416267	186.889	-0.449865	0.0313982	-14.3277	1.46813e-46	1.47343e-41	GPC4	promoter-TSS	-51	FALSE
chrX:53312534-53313825	54.0683	-0.470524	0.0329012	-14.3011	2.1536e-46	2.16137e-41	IQSEC2	intron	8144	FALSE
chrX:103356059-103357643	114.845	-0.432606	0.0303371	-14.2599	3.88798e-46	3.90202e-41	TCEAL9	intron	399	FALSE
chrX:132756259-132757580	49.3067	-0.582956	0.040963	-14.2313	5.86088e-46	5.88203e-41	HS6ST2-AS1	intron	89278	FALSE
chrX:131045538-131047761	170.003	-0.395658	0.0278185	-14.2229	6.61013e-46	6.634e-41	LINC01201	intron	11496	FALSE
chrX:6148998-6149886	42.8634	-0.71224	0.0500946	-14.2179	7.09489e-46	7.1205e-41	LOC105373156	intron	-76916	FALSE
chrX:112629892-112631201	60.836	-0.579399	0.0407699	-14.2114	7.78142e-46	7.80951e-41	LHFPL1	TTS	49600	FALSE
chrX:39534752-39535754	28.5062	-0.646151	0.0455027	-14.2003	9.12677e-46	9.15971e-41	MIR3937	Intergenic	-125963	FALSE
chrX:38753829-38755607	55.1317	-0.464136	0.0327751	-14.1612	1.5922e-45	1.59795e-40	MID1IP1	Intergenic	-46714	FALSE
chrX:20115901-20117798	81.0687	-0.419473	0.0296712	-14.1374	2.23468e-45	2.24275e-40	MAP7D2	promoter-TSS	146	FALSE
chrX:133004957-133005833	27.6282	-0.580871	0.0411256	-14.1243	2.68944e-45	2.69915e-40	USP26	Intergenic	22877	FALSE
chrX:40434477-40435740	105.308	-0.394359	0.0279422	-14.1134	3.14149e-45	3.15283e-40	ATP6AP2	Intergenic	-145855	FALSE
chrX:42490586-42491933	47.2713	-0.767746	0.0544749	-14.0936	4.16e-45	4.17502e-40	PPP1R2C	Intergenic	286975	FALSE
chrX:109398341-109399509	50.4735	-0.591249	0.041961	-14.0904	4.3481e-45	4.36379e-40	GUCY2F	intron	83131	FALSE
chrX:109600061-109602405	121.62	-0.450952	0.032022	-14.0826	4.86157e-45	4.87912e-40	KCNE5	Intergenic	23935	FALSE
chrX:106611299-106612773	230.725	-0.310499	0.0220517	-14.0805	5.00508e-45	5.02315e-40	CXorf57	5' UTR	106	FALSE
chrX:40413081-40413933	29.2795	-0.624228	0.0443851	-14.0639	6.33009e-45	6.35294e-40	LOC101927476	Intergenic	150590	FALSE
chrX:113793527-113795057	54.1415	-0.600266	0.0426911	-14.0607	6.62426e-45	6.64817e-40	XACT	intron	143926	FALSE
chrX:43551660-43552838	46.7613	-0.741819	0.0527859	-14.0533	7.34805e-45	7.37458e-40	MAOA	Intergenic	-102658	FALSE
chrX:104165742-104167365	336.855	-0.305675	0.0217868	-14.0303	1.01744e-44	1.02111e-39	FAM199X	promoter-TSS	79	FALSE
chrX:105821359-105823356	74.8082	-0.440503	0.0314463	-14.0081	1.39087e-44	1.39589e-39	NRK	promoter-TSS	-185	FALSE
chrX:150933826-150935180	45.6167	-0.48656	0.0347351	-14.0077	1.39785e-44	1.4029e-39	CD99L2	Intergenic	-35687	FALSE
chrX:119989761-119991921	74.5154	-0.393638	0.0281032	-14.0069	1.41464e-44	1.41975e-39	RHOXF1P1	Intergenic	24710	FALSE
chrX:112423870-112425064	37.0875	-0.713755	0.0509601	-14.0061	1.42957e-44	1.43473e-39	LHFPL1	intron	255680	FALSE
chrX:13463269-13464530	48.8276	-0.507649	0.0363141	-13.9794	2.08277e-44	2.09029e-39	EGFL6	Intergenic	-105675	FALSE
chrX:42466076-42467232	47.8909	-0.773941	0.0554392	-13.9602	2.72776e-44	2.7376e-39	PPP1R2C	Intergenic	311581	FALSE
chrX:112207691-112209031	50.2154	-0.6755	0.0484246	-13.9495	3.16711e-44	3.17854e-39	RTL4	intron	125336	FALSE
chrX:5490789-5492086	33.3289	-0.752899	0.0541012	-13.9165	5.03097e-44	5.04914e-39	LOC105373156	Intergenic	-734920	FALSE
chrX:103253788-103255695	193.037	-0.294955	0.0212022	-13.9116	5.38875e-44	5.4082e-39	TCEAL8	intron	451	FALSE
chrX:15441313-15442122	38.0457	-0.665031	0.0478542	-13.897	6.60243e-44	6.62626e-39	PIR-FIGF	intron	49591	FALSE
chrX:24395583-24396276	28.019	-0.562465	0.0404748	-13.8967	6.63552e-44	6.65948e-39	SUPT20HL1	Intergenic	33247	FALSE
chrX:39681376-39682565	35.532	-0.582461	0.0419283	-13.8918	7.10005e-44	7.12568e-39	MIR3937	Intergenic	20755	FALSE
chrX:115226681-115227437	25.4768	-0.590082	0.0425124	-13.8802	8.34808e-44	8.37822e-39	LRCH2	intron	7013	FALSE
chrX:17532042-17532781	26.3281	-0.698999	0.0503998	-13.8691	9.75141e-44	9.78661e-39	LOC101928389	intron	3977	FALSE
chrX:39735139-39735889	29.7202	-0.639067	0.0460928	-13.8648	1.03511e-43	1.03885e-38	MIR3937	Intergenic	74298	FALSE
chrX:17579236-17579970	27.9202	-0.642597	0.0464856	-13.8236	1.83733e-43	1.84396e-38	NHS-AS1	intron	-20476	FALSE
chrX:40465370-40466421	32.527	-0.733255	0.0532242	-13.7767	3.51853e-43	3.53123e-38	ATP6AP2	Intergenic	-115068	FALSE
chrX:9498041-9499378	48.6657	-0.509695	0.0370145	-13.7701	3.85438e-43	3.86829e-38	TBL1X	intron	33549	FALSE
chrX:104921745-104922679	36.9712	-0.645087	0.0468479	-13.7698	3.87282e-43	3.8868e-38	TEX13A	intron	298481	FALSE
chrX:47805893-47808233	47.3003	-0.481181	0.0349944	-13.7502	5.07716e-43	5.09548e-38	ZNF81	Intergenic	-29839	FALSE
chrX:23782669-23784004	305.298	-0.367044	0.0267057	-13.744	5.53086e-43	5.55083e-38	SAT1	non-coding	179	FALSE
chrX:9062339-9063254	27.3646	-0.55134	0.0401196	-13.7424	5.65544e-43	5.67586e-38	FAM9B	Intergenic	-28670	FALSE
chrX:39928797-39930531	58.1651	-0.521301	0.0379759	-13.7271	6.98268e-43	7.00789e-38	MIR1587	Intergenic	92103	FALSE
chrX:107025354-107026255	28.8411	-0.576099	0.0419767	-13.7242	7.2684e-43	7.29464e-38	MORC4	Intergenic	-25561	FALSE
chrX:134171456-134173928	231.965	-0.380401	0.0277764	-13.6951	1.0858e-42	1.08972e-37	MIR106A	Intergenic	-2414	FALSE
chrX:7573542-7574672	50.3714	-0.686797	0.050177	-13.6875	1.20613e-42	1.21048e-37	VCX	Intergenic	-268155	FALSE
chrX:97639284-97640127	47.3322	-0.740182	0.054192	-13.6585	1.79616e-42	1.80265e-37	DIAPH2-AS1	Intergenic	-75171	FALSE
chrX:134657565-134659119	42.8314	-0.53661	0.0393149	-13.649	2.04605e-42	2.05344e-37	PLAC1	5' UTR	141	FALSE
chrX:16004828-16005537	22.2125	-0.771657	0.0565505	-13.6455	2.14883e-42	2.15658e-37	GRPR	Intergenic	-118118	FALSE
chrX:120014447-120016233	54.6379	-0.463337	0.0339769	-13.6368	2.41791e-42	2.42664e-37	RHOXF1P1	non-coding	211	FALSE
chrX:17242168-17242988	32.4312	-0.586112	0.0429891	-13.634	2.51576e-42	2.52485e-37	NHS	Intergenic	-132842	FALSE
chrX:9610862-9612210	87.2175	-0.484103	0.0355131	-13.6317	2.59614e-42	2.60551e-37	TBL1X	intron	146375	FALSE
chrX:25020423-25021732	73.0796	-0.522042	0.0383523	-13.6118	3.40926e-42	3.42156e-37	ARX	Intergenic	-5130	FALSE
chrX:8820723-8822020	58.8586	-0.517031	0.0380157	-13.6005	3.97969e-42	3.99405e-37	FAM9A	Intergenic	-19989	FALSE
chrX:13569271-13570753	85.6061	-0.43037	0.0316891	-13.581	5.19098e-42	5.20972e-37	EGFL6	intron	437	FALSE
chrX:91434466-91436409	224.016	-0.646482	0.047661	-13.5642	6.53162e-42	6.5552e-37	PABPC5-AS1	promoter-TSS	-439	FALSE
chrX:17173813-17175258	74.4298	-0.571779	0.0421776	-13.5564	7.25659e-42	7.28278e-37	NHS	Intergenic	-200884	FALSE
chrX:39813268-39814373	41.4025	-0.509055	0.0376048	-13.537	9.45995e-42	9.4941e-37	MIR1587	Intergenic	-23740	FALSE
chrX:9663824-9664990	36.1934	-0.604742	0.0447379	-13.5174	1.2339e-41	1.23836e-36	GPR143	intron	101558	FALSE
chrX:132842325-132843164	25.0688	-0.577837	0.0427782	-13.5077	1.408e-41	1.41308e-36	HS6ST2	intron	118650	FALSE
chrX:9131758-9132609	24.9793	-0.613186	0.0454853	-13.481	2.02371e-41	2.03101e-36	FAM9B	Intergenic	-98057	FALSE
chrX:111586743-111587559	20.6061	-0.766041	0.0568976	-13.4635	2.56461e-41	2.57387e-36	SERTM2	Intergenic	75489	FALSE
chrX:108122310-108123244	40.9296	-0.490227	0.036423	-13.4593	2.71527e-41	2.72507e-36	ATG4A	intron	31110	FALSE
chrX:10119136-10120102	84.2269	-0.487708	0.0362393	-13.458	2.76299e-41	2.77297e-36	CLCN4	intron	-37326	FALSE
chrX:130625282-130627335	70.7853	-0.495149	0.0368205	-13.4476	3.1784e-41	3.18987e-36	FAM45BP	intron	131368	FALSE
chrX:39600696-39602691	116.916	-0.400539	0.0298308	-13.427	4.1989e-41	4.21406e-36	MIR3937	Intergenic	-59522	FALSE
chrX:104309687-104311436	54.4262	-0.469264	0.0350369	-13.3934	6.6051e-41	6.62894e-36	ESX1	Intergenic	-55644	FALSE
chrX:130741169-130742480	39.54	-0.517095	0.0386213	-13.3888	7.02694e-41	7.0523e-36	LOC105373338	intron	-60811	FALSE
chrX:129653832-129655835	194.189	-0.321335	0.0240346	-13.3697	9.09277e-41	9.1256e-36	APLN	5' UTR	122	FALSE
chrX:103404171-103405307	84.5736	-0.377273	0.0282381	-13.3604	1.02996e-40	1.03368e-35	BEX3	Intergenic	27558	FALSE
chrX:95729032-95729743	21.3711	-0.730707	0.0547122	-13.3555	1.10076e-40	1.10473e-35	BRDTP1	Intergenic	608514	FALSE
chrX:111927880-111929002	37.2407	-0.647873	0.0485184	-13.3531	1.13569e-40	1.13979e-35	TRPC5OS	intron	46544	FALSE
chrX:129262024-129263560	42.7681	-0.58523	0.0439144	-13.3266	1.62079e-40	1.62664e-35	SMARCA1	Intergenic	260713	FALSE
chrX:69059674-69061647	82.5464	-0.441406	0.0331276	-13.3244	1.66917e-40	1.6752e-35	PJA1	Intergenic	104861	FALSE
chrX:103554251-103555486	90.1536	-0.409062	0.0307188	-13.3163	1.8602e-40	1.86691e-35	LOC105373300	promoter-TSS	84	FALSE
chrX:8861451-8863021	55.3911	-0.696327	0.052342	-13.3034	2.21192e-40	2.21991e-35	FAM9A	Intergenic	-60853	FALSE
chrX:104111903-104113907	306.83	-0.306049	0.0230057	-13.3032	2.21903e-40	2.22704e-35	ZCCHC18	non-coding	379	FALSE
chrX:151080681-151083124	156.65	-0.277803	0.020909	-13.2863	2.7798e-40	2.78983e-35	MIR4330	Intergenic	-86319	FALSE
chrX:133697431-133698884	48.2418	-0.485175	0.0365663	-13.2684	3.53146e-40	3.54421e-35	GPC3-AS1	intron	-199285	FALSE
chrX:135086200-135087441	44.0682	-0.428271	0.0322883	-13.264	3.74486e-40	3.75837e-35	SMIM10L2B	Intergenic	11813	FALSE
chrX:5145644-5146516	29.1633	-0.830636	0.0626707	-13.254	4.27912e-40	4.29456e-35	LOC101928201	Intergenic	-512508	FALSE
chrX:24024695-24026246	563.567	-0.375541	0.0283429	-13.2499	4.51863e-40	4.53494e-35	KLHL15	intron	1715	FALSE
chrX:107654660-107655808	66.0192	-0.51652	0.0389955	-13.2457	4.78109e-40	4.79835e-35	PRPS1	Intergenic	26810	FALSE
chrX:68685701-68687014	56.4556	-0.415	0.0313588	-13.2339	5.58825e-40	5.60843e-35	STARD8	intron	-7282	FALSE
chrX:97756735-97757335	22.9895	-0.777416	0.0587724	-13.2276	6.0811e-40	6.10305e-35	DIAPH2-AS1	Intergenic	-192500	FALSE
chrX:112222798-112224262	42.7042	-0.73413	0.0555469	-13.2164	7.05718e-40	7.08265e-35	RTL4	intron	140505	FALSE
chrX:53262106-53264114	71.0342	-0.4947	0.037431	-13.2163	7.06342e-40	7.08892e-35	IQSEC2	intron	18504	FALSE
chrX:84046317-84047980	50.422	-0.43702	0.0330759	-13.2126	7.41838e-40	7.44516e-35	RPS6KA6	Intergenic	140786	FALSE
chrX:20529065-20530054	36.0814	-0.53305	0.0403493	-13.2109	7.59405e-40	7.62147e-35	RPS6KA3	Intergenic	-262928	FALSE
chrX:137031001-137032741	82.167	-0.35793	0.0271111	-13.2023	8.50563e-40	8.53634e-35	GPR101	promoter-TSS	-197	FALSE
chrX:128781268-128782277	29.9451	-0.568582	0.0430968	-13.1932	9.60839e-40	9.64308e-35	ACTRT1	Intergenic	-729370	FALSE
chrX:13937366-13939640	256.703	-0.341705	0.0259126	-13.1868	1.04496e-39	1.04873e-34	GPM6B	intron	321	FALSE
chrX:132119274-132120795	51.5999	-0.5171	0.0392284	-13.1818	1.11743e-39	1.12147e-34	FRMD7	intron	7985	FALSE
chrX:39515802-39517268	61.2205	-0.470421	0.0356875	-13.1817	1.11841e-39	1.12245e-34	LINC01282	Intergenic	-124761	FALSE
chrX:138755997-138757297	61.773	-0.41913	0.0318581	-13.1561	1.56902e-39	1.57469e-34	FGF13	intron	-17294	FALSE
chrX:103463913-103465196	64.2883	-0.401966	0.030596	-13.1378	1.99843e-39	2.00564e-34	RAB40A	Intergenic	54934	FALSE
chrX:104136085-104137003	62.772	-0.453988	0.0345812	-13.1282	2.27104e-39	2.27924e-34	LOC286437	intron	-11912	FALSE
chrX:129952468-129953469	47.5525	-0.462164	0.0352294	-13.1187	2.57311e-39	2.5824e-34	UTP14A	Intergenic	46848	FALSE
chrX:92743434-92744509	15.8603	-0.813137	0.0619978	-13.1156	2.68139e-39	2.69107e-34	MIR4454	Intergenic	80931	FALSE
chrX:17291169-17292579	44.7923	-0.603501	0.0461106	-13.0881	3.8507e-39	3.8646e-34	NHS	Intergenic	-83546	FALSE
chrX:122186629-122187835	51.5735	-0.635645	0.0485746	-13.0859	3.96226e-39	3.97656e-34	MIR3672	Intergenic	816260	FALSE
chrX:17692805-17693525	31.6262	-0.578765	0.0443067	-13.0627	5.37886e-39	5.39828e-34	SCML1	intron	-44284	FALSE
chrX:40243192-40244422	47.4237	-0.453603	0.0347285	-13.0614	5.47108e-39	5.49083e-34	LOC101927476	Intergenic	-19110	FALSE
chrX:68880258-68881795	65.0517	-0.465279	0.0356703	-13.0439	6.88394e-39	6.90879e-34	EFNB1	Intergenic	52030	FALSE
chrX:39900152-39901361	42.9975	-0.537661	0.0412257	-13.0419	7.06909e-39	7.09461e-34	MIR1587	Intergenic	63196	FALSE
chrX:32895728-32896697	31.0826	-0.633986	0.0486306	-13.0368	7.55883e-39	7.58612e-34	DMD	intron	232214	FALSE
chrX:17787669-17788961	39.9193	-0.486565	0.037354	-13.0258	8.73125e-39	8.76277e-34	SCML1	Intergenic	50866	FALSE
chrX:119482029-119483390	41.6682	-0.499213	0.0384162	-12.9948	1.30897e-38	1.31369e-33	SLC25A5-AS1	Intergenic	-13590	FALSE
chrX:76453411-76454998	48.7025	-0.451431	0.0347949	-12.9741	1.71641e-38	1.72261e-33	MAGEE1	Intergenic	26552	FALSE
chrX:115311222-115312229	35.6176	-0.635233	0.0490095	-12.9614	2.02435e-38	2.03166e-33	LUZP4	Intergenic	22009	FALSE
chrX:20066688-20068473	76.6872	-0.383178	0.0295677	-12.9594	2.07977e-38	2.08728e-33	MAP7D2	intron	49057	FALSE
chrX:40297788-40299590	72.8044	-0.532325	0.0411173	-12.9465	2.45963e-38	2.46851e-33	LOC101927476	Intergenic	35772	FALSE
chrX:132092494-132093126	21.0774	-0.630879	0.0488427	-12.9165	3.63119e-38	3.6443e-33	FRMD7	intron	35210	FALSE
chrX:130958239-130959163	27.9029	-0.567757	0.0439559	-12.9165	3.63271e-38	3.64582e-33	ENOX2	Intergenic	-55384	FALSE
chrX:8748716-8749327	21.8146	-0.586842	0.0456248	-12.8623	7.33213e-38	7.3586e-33	ANOS1	Intergenic	-16835	FALSE
chrX:137427779-137429789	61.3929	-0.527868	0.041048	-12.8598	7.57922e-38	7.60658e-33	ZIC3	Intergenic	-137343	FALSE
chrX:4476559-4477485	25.1897	-0.72482	0.0564325	-12.844	9.29339e-38	9.32694e-33	LOC101928201	Intergenic	156550	FALSE
chrX:39194760-39197179	138.279	-0.322402	0.0251109	-12.8391	9.90024e-38	9.93598e-33	LINC01281	Intergenic	131392	FALSE
chrX:9602868-9603684	37.6128	-0.508661	0.0396255	-12.8367	1.02116e-37	1.02484e-32	TBL1X	intron	138115	FALSE
chrX:97482338-97483821	48.3878	-0.734127	0.057247	-12.8239	1.2056e-37	1.20995e-32	DIAPH2-AS1	intron	81455	FALSE
chrX:17537386-17538720	86.0996	-0.507508	0.0396067	-12.8137	1.37455e-37	1.37951e-32	LOC101928389	intron	9618	FALSE
chrX:4411604-4412722	33.517	-0.718901	0.056116	-12.811	1.423e-37	1.42814e-32	LOC101928201	Intergenic	221409	FALSE
chrX:9927672-9928960	73.9396	-0.39035	0.0304865	-12.804	1.55691e-37	1.56253e-32	SHROOM2	intron	15944	FALSE
chrX:118973555-118977097	197.129	-0.296168	0.0231327	-12.803	1.57726e-37	1.58295e-32	LONRF3	exon	712	FALSE
chrX:37905087-37906659	71.3648	-0.389518	0.0304481	-12.7928	1.79764e-37	1.80413e-32	DYNLT3	Intergenic	-58237	FALSE
chrX:8918625-8919576	26.0723	-0.642398	0.0502881	-12.7743	2.28061e-37	2.28885e-32	FAM9B	Intergenic	115026	FALSE
chrX:106919684-106920759	38.7195	-0.511891	0.0401406	-12.7524	3.02132e-37	3.03222e-32	CLDN2	promoter-TSS	-154	FALSE
chrX:51144718-51145896	45.3064	-0.411507	0.0322736	-12.7506	3.09442e-37	3.10559e-32	LINC01284	intron	26114	FALSE
chrX:107300445-107301490	35.3412	-0.517014	0.0405654	-12.7452	3.31562e-37	3.32759e-32	PIH1D3	Intergenic	94336	FALSE
chrX:8444801-8446139	67.2955	-0.567857	0.0446324	-12.723	4.40781e-37	4.42372e-32	VCX3B	Intergenic	-19360	FALSE
chrX:125203325-125206558	446.178	-0.281052	0.0221187	-12.7066	5.43763e-37	5.45726e-32	TEX13C	Intergenic	-114929	FALSE
chrX:22299838-22301177	59.4641	-0.489642	0.0385588	-12.6986	6.02155e-37	6.04329e-32	CBLL2	intron	27595	FALSE
chrX:130718830-130720763	106.716	-0.393369	0.0309834	-12.6961	6.21421e-37	6.23665e-32	LOC105373338	intron	-82839	FALSE
chrX:106391160-106392654	52.9616	-0.472478	0.0372727	-12.6763	8.00655e-37	8.03546e-32	CXorf57	Intergenic	-220023	FALSE
chrX:121308079-121309195	34.0333	-0.464016	0.0366659	-12.6552	1.04679e-36	1.05057e-31	MIR3672	Intergenic	-62335	FALSE
chrX:132651620-132653331	56.6015	-0.502375	0.0397087	-12.6515	1.09774e-36	1.1017e-31	HS6ST2-AS1	intron	-15166	FALSE
chrX:43421733-43422878	41.396	-0.671923	0.0531282	-12.6472	1.1593e-36	1.16349e-31	MAOA	Intergenic	-232601	FALSE
chrX:40077672-40079488	99.5971	-0.380852	0.0301636	-12.6262	1.51425e-36	1.51972e-31	BCOR	intron	18886	FALSE
chrX:132940662-132941544	33.4431	-0.557523	0.0441711	-12.6219	1.59904e-36	1.60481e-31	HS6ST2	intron	20292	FALSE
chrX:41009901-41010925	53.9664	-0.582897	0.0461986	-12.6172	1.69757e-36	1.7037e-31	USP9X	Intergenic	-75222	FALSE
chrX:39729869-39731782	124.279	-0.527057	0.0418409	-12.5967	2.2019e-36	2.20985e-31	MIR3937	Intergenic	69610	FALSE
chrX:112402842-112403875	37.5698	-0.767012	0.0610221	-12.5694	3.10993e-36	3.12116e-31	LHFPL1	intron	276788	FALSE
chrX:132118378-132119198	28.1403	-0.608831	0.0485111	-12.5503	3.95797e-36	3.97225e-31	FRMD7	intron	9232	FALSE
chrX:39468471-39469464	39.2269	-0.480851	0.0383138	-12.5503	3.95845e-36	3.97274e-31	LINC01282	Intergenic	-77194	FALSE
chrX:18872095-18873860	63.4201	-0.449997	0.0358763	-12.543	4.34074e-36	4.35641e-31	PHKA2-AS1	Intergenic	-17318	FALSE
chrX:80021613-80023697	78.8622	-0.360988	0.0287994	-12.5346	4.82934e-36	4.84678e-31	TBX22	promoter-TSS	-405	FALSE
chrX:133984910-133986375	248.921	-0.331325	0.0264679	-12.518	5.95012e-36	5.9716e-31	GPC3	promoter-TSS	3	FALSE
chrX:19372126-19373902	140	-0.307236	0.0245898	-12.4945	8.00163e-36	8.03051e-31	PDHA1	intron	29121	FALSE
chrX:109218483-109219436	38.603	-0.552759	0.044242	-12.494	8.05226e-36	8.08133e-31		Intergenic	164418	FALSE
chrX:139691347-139693173	91.181	-0.306895	0.0246103	-12.4702	1.08565e-35	1.08956e-30	MCF2	intron	15962	FALSE
chrX:152914760-152916654	85.4102	-0.3567	0.0286077	-12.4687	1.10669e-35	1.11068e-30	ZNF185	intron	1265	FALSE
chrX:133390194-133392087	55.1584	-0.512477	0.0411676	-12.4485	1.42418e-35	1.42932e-30	GPC4	intron	24036	FALSE
chrX:14064555-14065998	63.5279	-0.519609	0.0418105	-12.4277	1.84782e-35	1.85449e-30	GEMIN8	Intergenic	-35361	FALSE
chrX:96988307-96989056	25.3812	-0.652362	0.05266	-12.3882	3.0277e-35	3.03863e-30	RPA4	intron	104774	FALSE
chrX:39754767-39756390	59.0453	-0.482463	0.0389857	-12.3754	3.55209e-35	3.56491e-30	MIR1587	Intergenic	-81982	FALSE
chrX:101078515-101081673	203.636	-0.230272	0.0186435	-12.3513	4.79085e-35	4.80814e-30	TMEM35A	intron	1247	FALSE
chrX:40083099-40084002	55.4021	-0.431378	0.0349476	-12.3435	5.278e-35	5.29706e-30	BCOR	intron	13915	FALSE
chrX:9911711-9913419	151.118	-0.306628	0.024842	-12.3431	5.30434e-35	5.32349e-30	SHROOM2	5' UTR	193	FALSE
chrX:97575588-97576382	29.9282	-0.630992	0.0511329	-12.3402	5.49968e-35	5.51953e-30	DIAPH2-AS1	intron	-11450	FALSE
chrX:16765417-16766142	23.5728	-0.746162	0.0604794	-12.3375	5.69218e-35	5.71273e-30	TXLNG	Intergenic	-20652	FALSE
chrX:36787742-36789447	60.5702	-0.440422	0.0357804	-12.309	8.09858e-35	8.12782e-30	FAM47C	Intergenic	-219764	FALSE
chrX:136694068-136695150	40.3185	-0.408839	0.0334064	-12.2383	1.93973e-34	1.94673e-29	CD40LG	intron	46432	FALSE
chrX:42047270-42048245	28.1682	-0.611776	0.0499915	-12.2376	1.95728e-34	1.96434e-29	CASK	Intergenic	-124724	FALSE
chrX:132432932-132434214	38.9087	-0.570825	0.0467039	-12.2222	2.36564e-34	2.37418e-29	MBNL3	TTS	6117	FALSE
chrX:40266450-40267936	84.8089	-0.329827	0.0269896	-12.2205	2.41542e-34	2.42414e-29	LOC101927476	intron	4276	FALSE
chrX:47315755-47316843	91.5178	-0.433343	0.0354805	-12.2135	2.63155e-34	2.64105e-29	ZNF157	Intergenic	-54301	FALSE
chrX:42941356-42942418	36.1946	-0.787864	0.0645311	-12.2091	2.78112e-34	2.79116e-29	PPP1R2C	Intergenic	-163652	FALSE
chrX:38301280-38302536	35.5964	-0.487599	0.0399404	-12.2081	2.81216e-34	2.82231e-29	RPGR	intron	25627	FALSE
chrX:39922264-39923254	25.6362	-0.633403	0.0519006	-12.2041	2.95385e-34	2.96452e-29	MIR1587	Intergenic	85198	FALSE
chrX:43676705-43677614	28.7066	-0.563987	0.0462371	-12.1977	3.19653e-34	3.20807e-29	MAOA	intron	22253	FALSE
chrX:107457661-107458455	29.1769	-0.533871	0.0437844	-12.1932	3.38006e-34	3.39227e-29	FRMPD3	Intergenic	-64392	FALSE
chrX:128901340-128902485	39.517	-0.544374	0.0446665	-12.1875	3.62206e-34	3.63514e-29	SMARCA1	Intergenic	621592	FALSE
chrX:39688371-39689942	306.986	-0.280408	0.0230177	-12.1823	3.86304e-34	3.87699e-29	MIR3937	Intergenic	27941	FALSE
chrX:40496490-40498188	61.1959	-0.433185	0.0355838	-12.1737	4.29304e-34	4.30854e-29	ATP6AP2	Intergenic	-83625	FALSE
chrX:109623761-109625870	77.4536	-0.427523	0.0351432	-12.1652	4.76318e-34	4.78037e-29	KCNE5	exon	352	FALSE
chrX:4004607-4005846	37.2293	-0.663411	0.0545511	-12.1613	4.99704e-34	5.01508e-29	FAM239B	Intergenic	-84485	FALSE
chrX:139202603-139204635	230.843	-0.295315	0.0242881	-12.1589	5.1466e-34	5.16518e-29	FGF13	intron	1404	FALSE
chrX:43455873-43456648	37.5842	-0.632733	0.0520621	-12.1534	5.50095e-34	5.52081e-29	MAOA	Intergenic	-198646	FALSE
chrX:13816207-13817757	93.2523	-0.349573	0.0287643	-12.153	5.53011e-34	5.55007e-29	GPM6B	5' UTR	377	FALSE
chrX:68935590-68936895	47.9967	-0.460349	0.037892	-12.149	5.80879e-34	5.82976e-29	EFNB1	Intergenic	107246	FALSE
chrX:19225665-19226370	24.7373	-0.523258	0.0430875	-12.1441	6.16707e-34	6.18933e-29	ADGRG2	Intergenic	-103381	FALSE
chrX:39654220-39655175	54.8619	-0.412006	0.0339431	-12.1381	6.6313e-34	6.65523e-29	MIR3937	Intergenic	-6518	FALSE
chrX:12974435-12976658	345.191	-0.278227	0.0229293	-12.1341	6.96453e-34	6.98967e-29	TMSB4X	intron	440	FALSE
chrX:133790625-133791417	33.0397	-0.577176	0.0476207	-12.1203	8.24736e-34	8.27714e-29	GPC3-AS1	intron	-106422	FALSE
chrX:138741944-138743031	42.4625	-0.440797	0.036438	-12.0972	1.09306e-33	1.09701e-28	FGF13	intron	-3135	FALSE
chrX:131057655-131059233	88.6497	-0.444747	0.0367768	-12.0931	1.14812e-33	1.15227e-28	ARHGAP36	promoter-TSS	202	FALSE
chrX:110032163-110033210	33.6922	-0.530772	0.0439103	-12.0876	1.22753e-33	1.23196e-28	MIR652	intron	-22642	FALSE
chrX:134026433-134027029	24.0226	-0.54527	0.0451287	-12.0826	1.30602e-33	1.31073e-28	GPC3	Intergenic	-41085	FALSE
chrX:42854250-42855336	40.241	-0.548839	0.045515	-12.0584	1.75127e-33	1.75759e-28	PPP1R2C	Intergenic	-76558	FALSE
chrX:100204390-100205549	93.5597	-0.398078	0.0330145	-12.0577	1.76711e-33	1.77349e-28	PCDH19	Intergenic	205303	FALSE
chrX:130109096-130112105	168.972	-0.378836	0.0314357	-12.0511	1.9129e-33	1.91981e-28	ELF4	promoter-TSS	-101	FALSE
chrX:130902502-130903620	564.022	-0.26859	0.0222917	-12.0489	1.96501e-33	1.9721e-28	ENOX2	5' UTR	256	FALSE
chrX:42118967-42119806	24.0418	-0.695763	0.057775	-12.0426	2.12071e-33	2.12836e-28	CASK	Intergenic	-196353	FALSE
chrX:77446636-77448705	69.0505	-0.37772	0.0314189	-12.0221	2.72125e-33	2.73108e-28	FGF16	promoter-TSS	-4	FALSE
chrX:121047304-121048539	36.7174	-0.488167	0.0406583	-12.0066	3.28206e-33	3.2939e-28	GLUD2	exon	314	FALSE
chrX:130886829-130888173	68.471	-0.418379	0.0348621	-12.0009	3.51254e-33	3.52522e-28	ENOX2	intron	15816	FALSE
chrX:104184839-104185706	27.081	-0.57231	0.0477013	-11.9978	3.64985e-33	3.66303e-28	FAM199X	intron	18798	FALSE
chrX:153565857-153567672	62.5272	-0.424322	0.035401	-11.9861	4.20015e-33	4.21531e-28	ATP2B3	intron	30643	FALSE
chrX:134914207-134915924	290.149	-0.248512	0.020738	-11.9834	4.34254e-33	4.35822e-28	MOSPD1	intron	278	FALSE
chrX:140056531-140057592	62.9221	-0.369919	0.0309007	-11.9712	5.02952e-33	5.04768e-28	LOC389895	Intergenic	-34605	FALSE
chrX:129959315-129960130	48.3839	-0.395669	0.0330603	-11.9681	5.22039e-33	5.23923e-28	BCORL1	Intergenic	-45465	FALSE
chrX:74324015-74326199	169.446	-0.346773	0.0289975	-11.9587	5.84739e-33	5.8685e-28	ZCCHC13	Intergenic	20917	FALSE
chrX:53320048-53322173	146.843	-0.334584	0.0280015	-11.9488	6.58922e-33	6.61301e-28	IQSEC2	exon	213	FALSE
chrX:9859378-9860464	49.1251	-0.47397	0.0397079	-11.9364	7.64442e-33	7.67201e-28	SHROOM2	intron	-52451	FALSE
chrX:14094918-14096154	44.3683	-0.415459	0.034815	-11.9333	7.93415e-33	7.96279e-28	GEMIN8	Intergenic	-65620	FALSE
chrX:24268409-24269452	28.8321	-0.683577	0.0573861	-11.9119	1.02628e-32	1.02998e-27	SUPT20HL2	Intergenic	44462	FALSE
chrX:88604639-88605404	29.2097	-0.639456	0.0538994	-11.8639	1.82304e-32	1.82962e-27	CPXCR1	Intergenic	-142203	FALSE
chrX:118807052-118807959	28.8113	-0.482006	0.04066	-11.8545	2.03826e-32	2.04561e-27	ZCCHC12	Intergenic	-16237	FALSE
chrX:39937146-39938220	38.8452	-0.524218	0.0442426	-11.8487	2.18531e-32	2.1932e-27	MIR1587	Intergenic	100122	FALSE
chrX:24761322-24762374	33.4378	-0.661045	0.0558272	-11.8409	2.39809e-32	2.40674e-27	SCARNA23	intron	17407	FALSE
chrX:105549936-105550730	24.186	-0.645635	0.0545595	-11.8336	2.61673e-32	2.62617e-27	NRK	intron	-272210	FALSE
chrX:40570184-40571146	26.2626	-0.552037	0.0466868	-11.8243	2.92432e-32	2.93488e-27	ATP6AP2	Intergenic	-10299	FALSE
chrX:84729746-84730560	37.5957	-0.449379	0.0380276	-11.8172	3.18205e-32	3.19353e-27	UBE2DNL	Intergenic	-203998	FALSE
chrX:103375973-103377930	216.461	-0.272379	0.0230508	-11.8164	3.20981e-32	3.2214e-27	BEX3	promoter-TSS	-229	FALSE
chrX:47321207-47322805	177.918	-0.334013	0.028291	-11.8063	3.62048e-32	3.63355e-27	ZNF157	Intergenic	-48594	FALSE
chrX:132876276-132877307	42.57	-0.51175	0.0433512	-11.8047	3.68898e-32	3.7023e-27	HS6ST2	intron	84603	FALSE
chr21:10273913-10274296	4.12207	1.30024	0.11021	11.7978	4.00477e-32	4.01923e-27	BAGE	Intergenic	-139415	FALSE
chrX:43481367-43482071	24.1866	-0.654479	0.0555018	-11.792	4.29144e-32	4.30693e-27	MAOA	Intergenic	-173188	FALSE
chrX:13487382-13488667	47.2699	-0.446229	0.0378424	-11.7918	4.30367e-32	4.31921e-27	EGFL6	Intergenic	-81550	FALSE
chrX:69087885-69089246	52.4323	-0.433932	0.0368203	-11.7851	4.65769e-32	4.6745e-27	PJA1	Intergenic	76956	FALSE
chrX:69093850-69094841	38.8388	-0.454811	0.0386038	-11.7815	4.86028e-32	4.87782e-27	PJA1	Intergenic	71176	FALSE
chrX:8763434-8764335	28.0589	-0.533802	0.0453147	-11.7799	4.95637e-32	4.97426e-27	ANOS1	Intergenic	-31698	FALSE
chrX:103780300-103781422	41.9181	-0.486932	0.0413433	-11.7778	5.08218e-32	5.10052e-27	PLP1	intron	4008	FALSE
chrX:123182959-123185490	273.566	-0.280995	0.0238659	-11.7739	5.3192e-32	5.3384e-27	GRIA3	promoter-TSS	-18	FALSE
chrX:43559553-43560205	22.7945	-0.527028	0.0447931	-11.7658	5.85583e-32	5.87697e-27	MAOA	Intergenic	-95028	FALSE
chrX:39438670-39439711	29.775	-0.544076	0.0463585	-11.7363	8.30659e-32	8.33658e-27	LINC01282	Intergenic	-47417	FALSE
chrX:123262968-123264211	59.9516	-0.395945	0.033738	-11.7359	8.34551e-32	8.37563e-27	GRIA3	intron	79347	FALSE
chrX:69261945-69263901	69.7021	-0.362703	0.0309283	-11.7272	9.24334e-32	9.27671e-27	LINC00269	Intergenic	83366	FALSE
chrX:100731174-100732328	42.1801	-0.429361	0.0366474	-11.716	1.05547e-31	1.05928e-26	SYTL4	promoter-TSS	-217	FALSE
chrX:9594935-9595734	29.808	-0.600566	0.0513264	-11.7009	1.26091e-31	1.26546e-26	TBL1X	intron	130174	FALSE
chrX:130916637-130917294	24.2469	-0.497326	0.0425046	-11.7005	1.26676e-31	1.27134e-26	ENOX2	Intergenic	-13649	FALSE
chrX:100353421-100354387	29.8085	-0.563819	0.0481978	-11.698	1.30436e-31	1.30907e-26	PCDH19	intron	56369	FALSE
chrX:123814568-123816212	32.1107	-0.502542	0.0430668	-11.6689	1.83782e-31	1.84445e-26	XIAP	Intergenic	-44422	FALSE
chrX:40244828-40246135	42.9104	-0.472738	0.0405379	-11.6616	2.00203e-31	2.00925e-26	LOC101927476	Intergenic	-17435	FALSE
chrX:22759879-22760855	29.6224	-0.516271	0.0442726	-11.6612	2.01216e-31	2.01943e-26	DDX53	intron	-239594	FALSE
chrX:72068076-72069667	93.3835	-0.378861	0.0325091	-11.654	2.18964e-31	2.19755e-26	RPS26P11	intron	24463	FALSE
chrX:109732306-109734037	323.7	-0.255433	0.0219189	-11.6536	2.2003e-31	2.20825e-26	ACSL4	5' UTR	220	FALSE
chrX:134715554-134716824	50.1776	-0.443936	0.0381242	-11.6445	2.44852e-31	2.45736e-26	PLAC1	intron	17447	FALSE
chrX:8738645-8739158	20.5453	-0.577959	0.049656	-11.6393	2.60252e-31	2.61191e-26	ANOS1	Intergenic	-6715	FALSE
chrX:33434186-33434874	30.174	-0.490182	0.04214	-11.6322	2.82632e-31	2.83652e-26	DMD	Intergenic	-94921	FALSE
chrX:113628929-113629975	25.2609	-0.707332	0.0608276	-11.6285	2.95316e-31	2.96382e-26	XACT	intron	308766	FALSE
chrX:115494082-115494733	22.9312	-0.649203	0.0558998	-11.6137	3.51154e-31	3.52422e-26	PLS3	Intergenic	-66442	FALSE
chrX:39968992-39970066	45.147	-0.618617	0.0533438	-11.5968	4.27853e-31	4.29398e-26	BCOR	Intergenic	127937	FALSE
chrX:129605395-129606114	32.7431	-0.426214	0.0367667	-11.5924	4.50491e-31	4.52118e-26	APLN	Intergenic	49201	FALSE
chrX:20499845-20501103	38.4556	-0.475784	0.0411022	-11.5757	5.47541e-31	5.49517e-26	RPS6KA3	Intergenic	-233842	FALSE
chrX:103844991-103845630	25.0562	-0.536669	0.0464271	-11.5594	6.61783e-31	6.64172e-26	RAB9B	Intergenic	-13029	FALSE
chrX:13688796-13689888	237.494	-0.266576	0.0230671	-11.5565	6.84023e-31	6.86493e-26	RAB9A	intron	221	FALSE
chrX:9525812-9526481	30.838	-0.495718	0.0429076	-11.5531	7.11759e-31	7.14328e-26	TBL1X	intron	60986	FALSE
chrX:9785366-9787310	220.514	-0.306026	0.0265036	-11.5466	7.67851e-31	7.70623e-26	SHROOM2	promoter-TSS	-118	FALSE
chrX:132763202-132764122	39.0078	-0.50209	0.0434886	-11.5453	7.79506e-31	7.8232e-26	HS6ST2-AS1	intron	96020	FALSE
chrX:129539806-129541178	166.563	-0.286013	0.0248426	-11.513	1.13501e-30	1.13911e-25	OCRL	intron	217	FALSE
chrX:13645792-13646629	27.7074	-0.448378	0.0389732	-11.5048	1.24812e-30	1.25263e-25	TCEANC	Intergenic	-6895	FALSE
chrX:69285014-69286722	95.888	-0.342598	0.029791	-11.5	1.31858e-30	1.32334e-25	LINC00269	Intergenic	106311	FALSE
chrX:30863856-30865323	49.951	-0.377642	0.0328735	-11.4877	1.52034e-30	1.52583e-25	TAB3	intron	24804	FALSE
chrX:68710495-68711510	53.7638	-0.352676	0.0308208	-11.4428	2.55493e-30	2.56416e-25	STARD8	intron	17363	FALSE
chrX:135185755-135186572	35.1115	-0.402692	0.035219	-11.4339	2.82984e-30	2.84005e-25	CT55	Intergenic	-14337	FALSE
chrX:21479575-21480519	35.1871	-0.426044	0.0372943	-11.4239	3.17807e-30	3.18954e-25	CNKSR2	intron	105749	FALSE
chrX:138710080-138712464	239.746	-0.293803	0.0257464	-11.4114	3.6675e-30	3.68074e-25	FGF13	promoter-TSS	393	FALSE
chrX:130771777-130772984	44.0171	-0.45006	0.0394462	-11.4095	3.75038e-30	3.76392e-25	LOC105373338	intron	-30255	FALSE
chrX:129759440-129760206	28.3672	-0.494228	0.0433692	-11.3958	4.38561e-30	4.40144e-25	SASH3	intron	-20093	FALSE
chrX:134536759-134537884	37.1153	-0.507721	0.0446743	-11.3649	6.25057e-30	6.27314e-25	MIR450B	Intergenic	2940	FALSE
chrX:133692361-133693391	33.539	-0.473858	0.0417301	-11.3553	6.97991e-30	7.00511e-25	GPC3-AS1	intron	-204567	FALSE
chrX:103332295-103333340	43.2285	-0.474415	0.0418004	-11.3495	7.45505e-30	7.48196e-25	TCEAL7	TTS	2632	FALSE
chrX:39771873-39772998	54.0696	-0.414569	0.0365288	-11.3491	7.49076e-30	7.5178e-25	MIR1587	Intergenic	-65125	FALSE
chrX:40145025-40147058	187.932	-0.273479	0.024147	-11.3256	9.80087e-30	9.83625e-25	BCOR	intron	31287	FALSE
chrX:130604703-130605826	42.9954	-0.51972	0.0459168	-11.3187	1.05997e-29	1.0638e-24	FAM45BP	Intergenic	110324	FALSE
chrX:13769648-13770788	52.6187	-0.444187	0.0393385	-11.2914	1.4469e-29	1.45213e-24	OFD1	TTS	35505	FALSE
chrX:9384994-9385904	42.0335	-0.487682	0.0432094	-11.2865	1.53056e-29	1.53608e-24	TBL1X	Intergenic	-77846	FALSE
chrX:47384392-47385211	32.768	-0.451529	0.0400182	-11.2831	1.59078e-29	1.59652e-24	SNORA11C	intron	-3848	FALSE
chrX:74505154-74506436	43.7814	-0.423128	0.0375265	-11.2754	1.73548e-29	1.74175e-24	SLC16A2	intron	84302	FALSE
chrX:13764340-13765210	69.2231	-0.372328	0.0330406	-11.2688	1.87077e-29	1.87753e-24	OFD1	intron	30062	FALSE
chrX:18148996-18150154	35.9791	-0.499192	0.0443082	-11.2664	1.92327e-29	1.93022e-24	LINC01456	Intergenic	-44931	FALSE
chrX:140733706-140734325	20.7651	-0.515981	0.0458362	-11.2571	2.13787e-29	2.14559e-24	LINC00632	intron	24257	FALSE
chrX:39896775-39897884	50.0778	-0.432047	0.0384267	-11.2434	2.49572e-29	2.50473e-24	MIR1587	Intergenic	59769	FALSE
chrX:124814485-124815332	25.4	-0.537089	0.0477934	-11.2377	2.66149e-29	2.6711e-24	TENM1	intron	148908	FALSE
chrX:39829684-39830830	32.4328	-0.544663	0.0484743	-11.2361	2.7106e-29	2.72039e-24	MIR1587	Intergenic	-7304	FALSE
chrX:118823293-118824943	254.99	-0.218851	0.0195649	-11.1859	4.78138e-29	4.79864e-24	ZCCHC12	intron	375	FALSE
chrX:119189179-119190925	49.846	-0.402386	0.0359728	-11.1859	4.78291e-29	4.80018e-24	KIAA1210	Intergenic	-39473	FALSE
chrX:24298024-24298655	21.6235	-0.58486	0.052304	-11.1819	4.99938e-29	5.01742e-24	SUPT20HL2	Intergenic	15053	FALSE
chrX:151359285-151360820	58.5909	-0.334329	0.0299094	-11.1781	5.22202e-29	5.24088e-24	VMA21	Intergenic	-37132	FALSE
chrX:18885966-18888595	131.454	-0.270016	0.0241939	-11.1605	6.36434e-29	6.38731e-24	PHKA2-AS1	Intergenic	-3015	FALSE
chrX:132219291-132219684	35.7139	-0.464197	0.041623	-11.1524	6.96839e-29	6.99354e-24	RAP2C	promoter-TSS	-8	FALSE
chrX:136577429-136578219	32.119	-0.421837	0.0378831	-11.1352	8.45198e-29	8.48249e-24	MIR934	Intergenic	26946	FALSE
chrX:133307633-133308906	55.9493	-0.465384	0.0418279	-11.1262	9.35772e-29	9.3915e-24	TFDP3	intron	-89922	FALSE
chrX:150351376-150352684	39.3606	-0.46788	0.0420618	-11.1236	9.6285e-29	9.66326e-24	MAMLD1	Intergenic	-11248	FALSE
chrX:147283241-147285044	6.82999	-0.981294	0.0882792	-11.1158	1.05093e-28	1.05473e-23	MIR514A2	TTS	585	FALSE
chrX:14528464-14529994	143.25	-0.298752	0.0268794	-11.1145	1.06617e-28	1.07002e-23	GLRA2	promoter-TSS	-69	FALSE
chrX:8201861-8202736	28.8458	-0.519886	0.0467889	-11.1113	1.1051e-28	1.10909e-23	VCX2	Intergenic	-31032	FALSE
chrX:40086401-40087013	46.7617	-0.379012	0.0341223	-11.1075	1.15406e-28	1.15822e-23	BCOR	intron	10759	FALSE
chrX:40104726-40106720	330.877	-0.237324	0.0213708	-11.105	1.18567e-28	1.18995e-23	BCOR	intron	-8257	FALSE
chrX:124406195-124407138	31.1258	-0.44793	0.0403561	-11.0994	1.26229e-28	1.26685e-23	SH2D1A	intron	60385	FALSE
chrX:39065022-39066238	45.8191	-0.450715	0.0406082	-11.0991	1.26711e-28	1.27168e-23	LINC01281	Intergenic	261732	FALSE
chrX:3576934-3577554	21.5757	-0.623589	0.0562003	-11.0958	1.31443e-28	1.31918e-23	SNORA48B	Intergenic	-44993	FALSE
chrX:40247822-40249044	38.6239	-0.504023	0.0454479	-11.0901	1.40083e-28	1.40589e-23	LOC101927476	Intergenic	-14484	FALSE
chrX:102155020-102156438	149.806	-0.304186	0.0274438	-11.084	1.50085e-28	1.50627e-23	BEX5	promoter-TSS	61	FALSE
chrX:149470108-149471702	85.2236	-0.282348	0.0254877	-11.0778	1.60768e-28	1.61349e-23	IDS	Intergenic	34449	FALSE
chrX:119757704-119760034	156.67	-0.270209	0.0243937	-11.077	1.62254e-28	1.6284e-23	SOWAHD	exon	256	FALSE
chrX:39475257-39476254	38.9974	-0.460722	0.0415971	-11.0758	1.64392e-28	1.64985e-23	LINC01282	Intergenic	-83982	FALSE
chr6:27250628-27252169	285.049	-0.323166	0.029185	-11.073	1.69638e-28	1.70251e-23	PRSS16	intron	3676	FALSE
chrX:101219211-101221178	96.195	-0.287038	0.025977	-11.0497	2.19992e-28	2.20786e-23	DRP2	intron	251	FALSE
chrX:99353046-99354167	36.3763	-0.550554	0.0498439	-11.0456	2.3029e-28	2.31122e-23	XRCC6P5	Intergenic	586236	FALSE
chrX:39687199-39688066	124.483	-0.387242	0.0350737	-11.0408	2.4285e-28	2.43727e-23	MIR3937	Intergenic	26417	FALSE
chrX:70012596-70014219	53.0677	-0.35906	0.0325367	-11.0356	2.57447e-28	2.58377e-23	MIR676	intron	-9449	FALSE
chrX:49291650-49293249	54.2814	-0.370882	0.0336728	-11.0143	3.26141e-28	3.27318e-23	GAGE10	Intergenic	-11196	FALSE
chrX:154714377-154715430	31.1049	-0.402085	0.036507	-11.0139	3.27487e-28	3.28669e-23	GAB3	intron	36179	FALSE
chrX:153953090-153954093	59.925	-0.392317	0.0356835	-10.9944	4.06825e-28	4.08294e-23	RENBP	intron	-8812	FALSE
chrX:39450027-39451605	62.5961	-0.474434	0.0431948	-10.9836	4.5825e-28	4.59904e-23	LINC01282	Intergenic	-59042	FALSE
chrX:105120322-105122291	73.0765	-0.42373	0.0385923	-10.9796	4.78837e-28	4.80566e-23	TEX13A	intron	99386	FALSE
chrX:22652352-22653470	61.6142	-0.37671	0.0343534	-10.9657	5.58501e-28	5.60517e-23	DDX53	intron	-347050	FALSE
chrX:17411182-17411613	25.6837	-0.602232	0.0549256	-10.9645	5.66106e-28	5.68149e-23	MIR4768	intron	-14483	FALSE
chrX:38902975-38904576	56.9296	-0.505853	0.0461521	-10.9606	5.91178e-28	5.93312e-23	MID1IP1-AS1	Intergenic	-99893	FALSE
chrX:40484408-40485086	21.9041	-0.605549	0.0552494	-10.9603	5.93161e-28	5.95303e-23	ATP6AP2	Intergenic	-96217	FALSE
chrX:23789795-23790329	20.4387	-0.561369	0.0512268	-10.9585	6.05024e-28	6.07208e-23	SAT1	Intergenic	6904	FALSE
chrX:47190446-47191542	178.74	-0.296393	0.027067	-10.9504	6.6184e-28	6.64229e-23	UBA1	intron	194	FALSE
chrX:150316435-150317367	32.1671	-0.459684	0.0420132	-10.9414	7.3057e-28	7.33208e-23	MAMLD1	Intergenic	-46377	FALSE
chrX:47608326-47609695	39.4674	-0.417071	0.0381529	-10.9316	8.14369e-28	8.17308e-23	SYN1	intron	10846	FALSE
chrX:39149521-39150547	34.9116	-0.437547	0.0400888	-10.9145	9.83105e-28	9.86654e-23	LINC01281	Intergenic	177328	FALSE
chrX:32928706-32929869	48.8297	-0.701182	0.0643172	-10.9019	1.12829e-27	1.13236e-22	DMD	intron	199139	FALSE
chrX:111650740-111651498	25.6105	-0.660442	0.0607458	-10.8722	1.56357e-27	1.56921e-22	ALG13	Intergenic	-29999	FALSE
chrX:50579718-50580463	32.3591	-0.401907	0.0369761	-10.8694	1.61341e-27	1.61924e-22	DGKK	Intergenic	-109353	FALSE
chrX:149286812-149287699	37.3911	-0.389804	0.0358836	-10.863	1.72965e-27	1.7359e-22	IDS	Intergenic	218098	FALSE
chrX:40167646-40169164	113.821	-0.310796	0.0286142	-10.8616	1.75623e-27	1.76257e-22	BCOR	intron	8924	FALSE
chrX:103175981-103176854	51.8846	-0.361687	0.0333217	-10.8544	1.90049e-27	1.90735e-22	BEX4	Intergenic	-38674	FALSE
chrX:9521238-9521805	21.0006	-0.619039	0.0570565	-10.8496	2.00315e-27	2.01038e-22	TBL1X	intron	56361	FALSE
chrX:22748053-22748971	42.4395	-0.390445	0.0359924	-10.848	2.03876e-27	2.04612e-22	DDX53	intron	-251449	FALSE
chrX:137193517-137194624	32.1378	-0.46894	0.043253	-10.8418	2.18129e-27	2.18917e-22	GPR101	Intergenic	-162397	FALSE
chrX:140763978-140765886	132.389	-0.29174	0.0269154	-10.8392	2.24486e-27	2.25296e-22	CDR1	intron	19626	FALSE
chrX:41520190-41521486	78.2042	-0.460597	0.0425036	-10.8367	2.30752e-27	2.31585e-22	NYX	intron	73378	FALSE
chr11:22431933-22433484	98.6893	0.548311	0.0506335	10.829	2.50791e-27	2.51696e-22	LINC01495	Intergenic	59310	FALSE
chrX:124387652-124388954	54.5628	-0.396342	0.0366159	-10.8243	2.64038e-27	2.64991e-22	SH2D1A	intron	42021	FALSE
chrX:50988323-50989288	32.7636	-0.399304	0.0368991	-10.8215	2.72315e-27	2.73298e-22	BMP15	Intergenic	78071	FALSE
chrX:118115977-118117670	227.035	-0.26179	0.0242101	-10.8133	2.97846e-27	2.98922e-22	KLHL13	promoter-TSS	41	FALSE
chrX:36963058-36964197	36.2429	-0.548914	0.0507633	-10.8132	2.98059e-27	2.99135e-22	FAM47C	Intergenic	-44731	FALSE
chrX:137914425-137916678	87.7615	-0.437533	0.040463	-10.8132	2.982e-27	2.99277e-22	ZIC3	Intergenic	349365	FALSE
chrX:118603783-118604545	29.2909	-0.398766	0.0368992	-10.8069	3.19225e-27	3.20377e-22	DOCK11	intron	108255	FALSE
chrX:117972652-117974122	108.498	-0.284101	0.0262928	-10.8053	3.24959e-27	3.26132e-22	KLHL13	exon	351	FALSE
chrX:24983295-24984456	33.7942	-0.565275	0.0523546	-10.797	3.55446e-27	3.56729e-22	ARX	intron	32072	FALSE
chrX:45186784-45188164	62.1617	-0.315682	0.0292538	-10.7911	3.7904e-27	3.80408e-22	CXorf36	intron	13427	FALSE
chrX:108347507-108348359	49.9392	-0.495916	0.0459949	-10.782	4.18747e-27	4.20258e-22	COL4A6	intron	90497	FALSE
chrX:119880189-119881421	44.1536	-0.363239	0.0338115	-10.7431	6.38908e-27	6.41214e-22	RNF113A	Intergenic	-8977	FALSE
chrX:113618168-113618827	18.2145	-0.752604	0.0700702	-10.7407	6.55427e-27	6.57793e-22	XACT	intron	319720	FALSE
chrX:47282682-47283753	51.1998	-0.48395	0.045064	-10.7391	6.66552e-27	6.68959e-22	USP11	Intergenic	50303	FALSE
chrX:9076453-9077177	22.9601	-0.597567	0.0556683	-10.7344	7.0158e-27	7.04113e-22	FAM9B	Intergenic	-42688	FALSE
chrX:52574426-52575342	37.083	-0.379346	0.0353733	-10.7241	7.84841e-27	7.87674e-22	SSX8	Intergenic	-48051	FALSE
chrX:34576702-34577533	31.5417	-0.459962	0.0429199	-10.7168	8.49189e-27	8.52254e-22	TMEM47	Intergenic	80170	FALSE
chrX:19613497-19614480	31.6104	-0.476572	0.0444764	-10.7152	8.64153e-27	8.67272e-22	SH3KBP1	intron	57012	FALSE
chrX:150870088-150871152	34.6881	-0.43676	0.0407727	-10.7121	8.93456e-27	8.96682e-22	CD99L2	intron	28196	FALSE
chrX:118068310-118069572	51.8506	-0.449843	0.041998	-10.7111	9.03257e-27	9.06518e-22	KLHL13	intron	47924	FALSE
chrX:39017456-39019560	90.6665	-0.34228	0.0319792	-10.7032	9.82964e-27	9.86513e-22	MID1IP1-AS1	Intergenic	-214625	FALSE
chrX:136548670-136549701	37.4369	-0.450041	0.0420896	-10.6925	1.10409e-26	1.10807e-21	MIR934	intron	-1692	FALSE
chrX:71052820-71054053	53.1032	-0.39834	0.0372647	-10.6895	1.14017e-26	1.14428e-21	SNX12	Intergenic	15011	FALSE
chrX:100409521-100411492	276.242	-0.26795	0.0250779	-10.6847	1.20034e-26	1.20467e-21	PCDH19	promoter-TSS	-234	FALSE
chr21:10270163-10270726	7.98142	0.996193	0.093294	10.678	1.29026e-26	1.29492e-21	BAGE	Intergenic	-143075	FALSE
chrX:14291254-14293109	95.677	-0.337878	0.0316748	-10.6671	1.45103e-26	1.45627e-21	UBE2E4P	Intergenic	47917	FALSE
chrX:97859765-97860799	64.0354	-0.648472	0.060924	-10.6439	1.86075e-26	1.86747e-21	DIAPH2-AS1	Intergenic	-295747	FALSE
chrX:137565514-137567674	308.849	-0.332119	0.0312093	-10.6417	1.90716e-26	1.91404e-21	ZIC3	5' UTR	407	FALSE
chrX:39746290-39747526	61.6773	-0.49008	0.0460864	-10.6339	2.07178e-26	2.07926e-21	MIR3937	Intergenic	85692	FALSE
chrX:19121487-19123168	94.8988	-0.340222	0.032013	-10.6276	2.21671e-26	2.22471e-21	ADGRG2	intron	309	FALSE
chrX:120321375-120322442	31.7935	-0.50271	0.0473384	-10.6195	2.41854e-26	2.42727e-21	TMEM255A	Intergenic	-10373	FALSE
chrX:130896503-130897470	75.1523	-0.324986	0.0306054	-10.6186	2.44196e-26	2.45078e-21	ENOX2	intron	6330	FALSE
chrX:23667141-23668181	206.442	-0.272153	0.0256529	-10.609	2.70513e-26	2.71489e-21	PRDX4	exon	133	FALSE
chrX:152641883-152642529	32.8008	-0.399241	0.0376349	-10.6083	2.72754e-26	2.73738e-21	GABRQ	intron	4023	FALSE
chrX:133780290-133781118	39.9269	-0.52619	0.0496249	-10.6034	2.87461e-26	2.88499e-21	GPC3-AS1	intron	-116739	FALSE
chrX:12946681-12947855	40.6741	-0.404627	0.0381932	-10.5942	3.16927e-26	3.18071e-21	TLR8-AS1	Intergenic	-3968	FALSE
chrX:118216195-118217028	28.6524	-0.480042	0.0453799	-10.5783	3.75723e-26	3.77079e-21	KLHL13	Intergenic	-99272	FALSE
chrX:106959960-106960684	22.9543	-0.519143	0.0490952	-10.5742	3.92439e-26	3.93855e-21	MORC4	intron	39922	FALSE
chrX:39418539-39419651	37.4586	-0.526924	0.04988	-10.5638	4.38359e-26	4.39941e-21	LINC01282	Intergenic	-27321	FALSE
chrX:138859260-138860084	25.3621	-0.492183	0.0466276	-10.5556	4.78544e-26	4.80272e-21	FGF13	intron	7883	FALSE
chrX:139931214-139933785	448.599	-0.233859	0.0221777	-10.5448	5.37097e-26	5.39036e-21	ATP11C	5' UTR	517	FALSE
chrX:130749484-130751218	64.3229	-0.389011	0.036896	-10.5434	5.4472e-26	5.46687e-21	LOC105373338	intron	-52285	FALSE
chrX:72261839-72263281	54.9478	-0.529881	0.0502689	-10.5409	5.59439e-26	5.61458e-21	RPS4X	intron	14731	FALSE
chrX:107117948-107119245	91.398	-0.275838	0.0261746	-10.5384	5.74783e-26	5.76858e-21	RBM41	promoter-TSS	-12	FALSE
chrX:150268837-150270875	81.4307	-0.342999	0.0325581	-10.535	5.95917e-26	5.98068e-21	MIR2114	Intergenic	41852	FALSE
chrX:102899993-102901061	49.4771	-0.352747	0.0334854	-10.5344	5.99909e-26	6.02075e-21	RAB40AL	intron	-36745	FALSE
chrX:154750302-154751410	46.5828	-0.387866	0.036828	-10.5318	6.16375e-26	6.186e-21	GAB3	intron	227	FALSE
chrX:103329765-103331586	149.822	-0.294659	0.0279844	-10.5294	6.32279e-26	6.34562e-21	TCEAL7	intron	490	FALSE
chrX:129248240-129249680	48.2724	-0.396446	0.0376513	-10.5294	6.32409e-26	6.34692e-21	SMARCA1	Intergenic	274545	FALSE
chrX:45781601-45782686	35.4122	-0.397408	0.0378429	-10.5015	8.50004e-26	8.53073e-21	MIR222	Intergenic	-35020	FALSE
chrX:47264461-47265382	28.4997	-0.505175	0.0481413	-10.4936	9.2445e-26	9.27788e-21	USP11	Intergenic	32007	FALSE
chrX:13470503-13471749	64.0836	-0.365591	0.0348902	-10.4783	1.08633e-25	1.09025e-20	EGFL6	Intergenic	-98449	FALSE
chrX:100685406-100686307	37.2705	-0.367715	0.0351055	-10.4746	1.13069e-25	1.13477e-20	SRPX2	intron	41691	FALSE
chrX:72254650-72256098	61.6545	-0.344883	0.0329513	-10.4665	1.23171e-25	1.23615e-20	ERCC6L	intron	-16327	FALSE
chrX:69221295-69223151	119.382	-0.284189	0.0271533	-10.4661	1.23682e-25	1.24128e-20	LINC00269	Intergenic	42666	FALSE
chrX:120790075-120790549	21.2159	-0.470009	0.0449981	-10.4451	1.54291e-25	1.54848e-20	CT47B1	Intergenic	85613	FALSE
chrX:18793460-18794834	50.0172	-0.427958	0.0409758	-10.4442	1.55802e-25	1.56365e-20	PHKA2-AS1	intron	-96149	FALSE
chrX:40646276-40648199	246.003	-0.23632	0.0226446	-10.436	1.69807e-25	1.7042e-20	CXorf38	intron	329	FALSE
chrX:113721963-113723142	31.8736	-0.662205	0.0635045	-10.4277	1.85345e-25	1.86014e-20	XACT	intron	215665	FALSE
chrX:43972710-43973931	39.0391	-0.367914	0.0352947	-10.4241	1.92523e-25	1.93218e-20	NDP	5' UTR	354	FALSE
chrX:104098206-104098866	25.2332	-0.470659	0.0451726	-10.4191	2.02837e-25	2.03569e-20	ZCCHC18	TTS	-13990	FALSE
chrX:40471854-40472685	49.4299	-0.430639	0.0413819	-10.4064	2.31709e-25	2.32546e-20	ATP6AP2	Intergenic	-108694	FALSE
chrX:107627886-107629347	377.178	-0.189783	0.018247	-10.4007	2.46003e-25	2.46891e-20	PRPS1	5' UTR	193	FALSE
chrX:69031086-69032062	36.6028	-0.466951	0.0449616	-10.3855	2.8854e-25	2.89582e-20	PJA1	Intergenic	133948	FALSE
chrX:103309687-103311379	215.943	-0.245451	0.0236574	-10.3752	3.21477e-25	3.22638e-20	BEX2	intron	422	FALSE
chrX:68647085-68648197	43.8884	-0.388898	0.0375571	-10.3549	3.97782e-25	3.99218e-20	STARD8	promoter-TSS	-28	FALSE
chrX:105245725-105246712	30.4796	-0.469447	0.0453375	-10.3545	3.99311e-25	4.00753e-20	TEX13A	intron	-25526	FALSE
chrX:53287335-53288847	135.827	-0.282174	0.027259	-10.3516	4.11604e-25	4.1309e-20	IQSEC2	intron	-6477	FALSE
chrX:47573059-47575338	98.7828	-0.32027	0.0309547	-10.3464	4.34411e-25	4.3598e-20	TIMP1	exon	-8092	FALSE
chrX:69072527-69073484	33.4201	-0.469836	0.0454188	-10.3445	4.43101e-25	4.447e-20	PJA1	Intergenic	92516	FALSE
chrX:150503457-150505093	66.6509	-0.325463	0.0314704	-10.3419	4.5563e-25	4.57275e-20	MAMLD1	intron	58821	FALSE
chrX:20530204-20531516	55.9774	-0.364409	0.0352602	-10.3349	4.90117e-25	4.91886e-20	RPS6KA3	Intergenic	-264228	FALSE
chrX:39811242-39812107	45.766	-0.401595	0.0388761	-10.3301	5.14978e-25	5.16837e-20	MIR1587	Intergenic	-25886	FALSE
chrX:48945666-48946838	41.296	-0.35302	0.0341784	-10.3287	5.2242e-25	5.24306e-20	OTUD5	intron	11379	FALSE
chrX:76427364-76429258	178.881	-0.223938	0.0216842	-10.3272	5.30769e-25	5.32685e-20	MAGEE1	exon	658	FALSE
chrX:17967714-17969001	41.6742	-0.394498	0.0382412	-10.316	5.96274e-25	5.98427e-20	RAI2	Intergenic	-107021	FALSE
chrX:151680317-151681218	29.2576	-0.402047	0.0390591	-10.2933	7.55476e-25	7.58204e-20	PRRG3	Intergenic	-14490	FALSE
chrX:102141376-102143091	47.973	-0.42228	0.0410329	-10.2912	7.71787e-25	7.74573e-20	TCEAL6	intron	182	FALSE
chrX:138749133-138750260	38.08	-0.413208	0.0401555	-10.2902	7.80147e-25	7.82963e-20	FGF13	intron	-10344	FALSE
chrX:20664628-20665428	28.0321	-0.460175	0.0447611	-10.2807	8.61152e-25	8.64261e-20	RPS6KA3	Intergenic	-398396	FALSE
chrX:13733971-13735417	308.162	-0.209117	0.0203609	-10.2705	9.56834e-25	9.60288e-20	OFD1	promoter-TSS	-19	FALSE
chrX:132704644-132705599	54.0093	-0.454255	0.044294	-10.2554	1.11854e-24	1.12258e-19	HS6ST2-AS1	intron	37480	FALSE
chrX:98067786-98068727	26.9785	-0.73585	0.0717722	-10.2526	1.15236e-24	1.15652e-19	DIAPH2-AS1	Intergenic	-503722	FALSE
chrX:3697518-3698327	28.4993	-0.730602	0.0712624	-10.2523	1.15583e-24	1.16001e-19	PRKX	intron	15711	FALSE
chrX:23297214-23298309	29.7989	-0.523592	0.0510745	-10.2515	1.16465e-24	1.16886e-19	PTCHD1-AS	Intergenic	-4616	FALSE
chrX:107731696-107732608	31.4016	-0.663501	0.064736	-10.2493	1.19176e-24	1.19606e-19	TSC22D3	intron	-15091	FALSE
chrX:129905517-129906666	146.354	-0.241594	0.0235795	-10.2459	1.23415e-24	1.23861e-19	UTP14A	promoter-TSS	-29	FALSE
chrX:100629140-100630236	49.7145	-0.372277	0.0363414	-10.2439	1.26063e-24	1.26518e-19	TSPAN6	3' UTR	7044	FALSE
chrX:129726253-129726897	20.4296	-0.502366	0.049059	-10.24	1.31186e-24	1.3166e-19	XPNPEP2	Intergenic	-12395	FALSE
chrX:102124929-102126867	114.518	-0.318654	0.0311491	-10.23	1.45582e-24	1.46108e-19	TCEAL2	intron	210	FALSE
chrX:36957173-36958567	98.6952	-0.284295	0.0278009	-10.2261	1.51463e-24	1.5201e-19	FAM47C	Intergenic	-50489	FALSE
chrX:9887594-9888644	49.3139	-0.425975	0.0416746	-10.2215	1.5893e-24	1.59504e-19	SHROOM2	intron	-24253	FALSE
chrX:109455731-109456571	28.981	-0.505	0.0494286	-10.2168	1.6684e-24	1.67442e-19	GUCY2F	intron	25905	FALSE
chrX:140354849-140356355	40.5218	-0.498393	0.0487859	-10.2159	1.68278e-24	1.68885e-19	SOX3	Intergenic	149458	FALSE
chrX:40734957-40736529	417.082	-0.234293	0.0229383	-10.2141	1.71523e-24	1.72142e-19	MED14	promoter-TSS	-191	FALSE
chrX:65667113-65669319	191.068	-0.223373	0.0219061	-10.1968	2.04867e-24	2.05607e-19	MSN	intron	572	FALSE
chrX:130841309-130842327	40.1669	-0.414809	0.0407101	-10.1893	2.21273e-24	2.22072e-19	LOC105373338	intron	39182	FALSE
chrX:40107198-40110001	373.104	-0.238775	0.023448	-10.1832	2.35768e-24	2.36619e-19	BCOR	intron	-11134	FALSE
chrX:117537123-117539356	112.423	-0.321874	0.0316153	-10.1809	2.41199e-24	2.42069e-19	KLHL13	Intergenic	435498	FALSE
chrX:150898114-150899903	596.834	-0.208764	0.0205339	-10.1668	2.78906e-24	2.79913e-19	CD99L2	promoter-TSS	-193	FALSE
chrX:118345367-118346974	456.086	-0.204203	0.0201001	-10.1593	3.01326e-24	3.02414e-19	WDR44	promoter-TSS	98	FALSE
chrX:40093978-40095167	207.033	-0.243501	0.0239731	-10.1573	3.07605e-24	3.08715e-19	BCOR	intron	2893	FALSE
chrX:21939935-21941777	290.137	-0.256736	0.025281	-10.1553	3.13839e-24	3.14972e-19	SMS	exon	283	FALSE
chrX:118494848-118497014	433.069	-0.210805	0.0207676	-10.1507	3.29158e-24	3.30347e-19	DOCK11	promoter-TSS	22	FALSE
chrX:120213439-120214181	29.0369	-0.419278	0.0413285	-10.145	3.48801e-24	3.5006e-19	NKAPP1	Intergenic	31457	FALSE
chrX:52989082-52990528	53.8427	-0.317696	0.0313412	-10.1367	3.79767e-24	3.81138e-19	FAM156A	intron	5667	FALSE
chrX:39613300-39614228	44.4053	-0.422796	0.0417196	-10.1342	3.89443e-24	3.90849e-19	MIR3937	Intergenic	-47452	FALSE
chrX:129014348-129015571	39.8158	-0.459282	0.0453328	-10.1313	4.01119e-24	4.02567e-19	SMARCA1	Intergenic	508545	FALSE
chrX:124230648-124232167	48.2314	-0.420859	0.0415415	-10.1311	4.02271e-24	4.03723e-19	TEX13D	Intergenic	-101252	FALSE
chrX:150965992-150967244	41.7337	-0.437825	0.0432164	-10.131	4.02582e-24	4.04035e-19	HMGB3	Intergenic	-13890	FALSE
chrX:101415290-101416334	47.2956	-0.32859	0.0324343	-10.131	4.02652e-24	4.04106e-19	ARMCX4	Intergenic	-2451	FALSE
chrX:50798584-50800108	57.6959	-0.41443	0.0409129	-10.1296	4.08463e-24	4.09938e-19	SHROOM4	intron	14698	FALSE
chrX:52934348-52935702	418.832	-0.230857	0.0228334	-10.1105	4.96135e-24	4.97926e-19	FAM156B	Intergenic	21730	FALSE
chrX:153765215-153767101	160.198	-0.257148	0.0254497	-10.1042	5.2946e-24	5.31371e-19	PLXNB3	intron	1962	FALSE
chrX:19544287-19545097	30.3026	-0.390089	0.0386198	-10.1007	5.48269e-24	5.50248e-19	MAP3K15	intron	-29431	FALSE
chrX:22951974-22952549	19.5887	-0.527861	0.0522681	-10.0991	5.57455e-24	5.59467e-19	DDX53	intron	-47699	FALSE
chrX:139204707-139205769	181.575	-0.254278	0.025193	-10.0932	5.9193e-24	5.94067e-19	FGF13	promoter-TSS	-215	FALSE
chrX:55907797-55909490	68.6242	-0.336688	0.0333678	-10.0902	6.10438e-24	6.12641e-19	KLF8	5' UTR	359	FALSE
chrX:8390637-8391663	39.2692	-0.531642	0.0526976	-10.0886	6.20785e-24	6.23026e-19	VCX3B	Intergenic	-73680	FALSE
chrX:13836660-13837841	44.3061	-0.416482	0.0413618	-10.0692	7.55599e-24	7.58327e-19	GPM6B	intron	-19892	FALSE
chrX:13378911-13379454	8.68208	-0.76669	0.0761662	-10.066	7.80762e-24	7.83581e-19	LINC01203	Intergenic	43942	FALSE
chrX:129606807-129607572	32.874	-0.395388	0.0392902	-10.0633	8.02841e-24	8.05739e-19	APLN	Intergenic	47766	FALSE
chrX:130682458-130684063	95.5443	-0.335855	0.0333747	-10.0632	8.03762e-24	8.06664e-19	LOC105373338	intron	-119375	FALSE
chrX:33056649-33057508	26.0146	-0.568483	0.0564959	-10.0624	8.10228e-24	8.13153e-19	DMD	intron	71348	FALSE
chrX:139559347-139560184	29.5551	-0.399608	0.039727	-10.0589	8.39529e-24	8.4256e-19	F9	intron	29030	FALSE
chrX:110734753-110735376	20.3076	-0.558057	0.055546	-10.0468	9.49403e-24	9.5283e-19	CHRDL1	intron	60783	FALSE
chrX:104711839-104712917	45.8918	-0.443213	0.0441797	-10.0321	1.10195e-23	1.10593e-18	IL1RAPL2	intron	146063	FALSE
chrX:69178597-69180348	210.669	-0.264632	0.0264031	-10.0228	1.21072e-23	1.21509e-18	LINC00269	promoter-TSS	-84	FALSE
chrX:69128232-69129299	81.54	-0.276705	0.0276316	-10.0141	1.3219e-23	1.32667e-18	PJA1	Intergenic	36756	FALSE
chrX:9878127-9878999	54.6373	-0.397703	0.0397154	-10.0138	1.32556e-23	1.33034e-18	SHROOM2	intron	-33809	FALSE
chrX:129957029-129958086	84.0631	-0.313044	0.0312808	-10.0075	1.41216e-23	1.41725e-18	BCORL1	Intergenic	-47630	FALSE
chrX:101191121-101191935	26.2547	-0.484843	0.0484727	-10.0024	1.48734e-23	1.49271e-18	DRP2	Intergenic	-28416	FALSE
chrX:21738298-21739299	60.0322	-0.368078	0.0368196	-9.99679	1.57417e-23	1.57985e-18	SMPX	intron	19361	FALSE
chrX:27555389-27556230	27.6744	-0.428595	0.0428875	-9.99348	1.62769e-23	1.63356e-18	DCAF8L2	Intergenic	-34572	FALSE
chrX:105566552-105568327	74.434	-0.402601	0.040309	-9.98787	1.72249e-23	1.72871e-18	NRK	intron	-255103	FALSE
chrX:69020926-69021958	48.3633	-0.474128	0.0474937	-9.98298	1.80944e-23	1.81598e-18	PJA1	Intergenic	144080	FALSE
chrX:72029024-72030900	116.048	-0.254427	0.0255131	-9.97241	2.01289e-23	2.02016e-18	RPS26P11	intron	-14447	FALSE
chrX:51001514-51003424	50.2812	-0.350799	0.0351853	-9.97006	2.06105e-23	2.06849e-18	BMP15	Intergenic	91734	FALSE
chrX:9857230-9858409	46.1967	-0.431097	0.0432494	-9.9677	2.11056e-23	2.11818e-18	SHROOM2	intron	-54552	FALSE
chrX:150771904-150773015	75.093	-0.304846	0.0305846	-9.96731	2.11896e-23	2.12661e-18	MTMR1	intron	60705	FALSE
chrX:41718383-41719390	43.5794	-0.498214	0.0500043	-9.96343	2.20338e-23	2.21134e-18	GPR82	intron	-5268	FALSE
chrX:34918740-34919351	21.7601	-0.444099	0.0446464	-9.94704	2.59798e-23	2.60736e-18	FAM47B	Intergenic	-23750	FALSE
chrX:137052022-137053305	112.77	-0.255457	0.025682	-9.94693	2.6008e-23	2.61019e-18	GPR101	Intergenic	-20990	FALSE
chrX:30308104-30309764	115.181	-0.230925	0.0232238	-9.94346	2.69302e-23	2.70274e-18	NR0B1	exon	444	FALSE
chrX:136747599-136748328	23.8306	-0.479975	0.0482892	-9.9396	2.79953e-23	2.80964e-18	ARHGEF6	intron	19428	FALSE
chrX:153032153-153033464	78.9417	-0.283928	0.0285771	-9.93551	2.91665e-23	2.92718e-18	PNMA3	Intergenic	-23600	FALSE
chrX:150362642-150366832	420.435	-0.227953	0.0229827	-9.91849	3.45963e-23	3.47212e-18	MAMLD1	intron	1459	FALSE
chrX:128762824-128763766	26.6465	-0.547548	0.0552865	-9.90383	4.00613e-23	4.02059e-18	ACTRT1	Intergenic	-710892	FALSE
chrX:129925424-129926334	41.6707	-0.363223	0.0367022	-9.89651	4.31056e-23	4.32612e-18	UTP14A	intron	19758	FALSE
chrX:136766666-136768271	124.33	-0.276622	0.0279793	-9.88667	4.75608e-23	4.77324e-18	ARHGEF6	promoter-TSS	-77	FALSE
chrX:68867434-68868428	46.2839	-0.421692	0.042722	-9.87062	5.58195e-23	5.6021e-18	EFNB1	Intergenic	38934	FALSE
chrX:43949520-43950342	39.8111	-0.339459	0.0344546	-9.85236	6.69553e-23	6.7197e-18	NDP-AS1	exon	199	FALSE
chrX:43881788-43882865	45.1556	-0.390361	0.0396409	-9.84745	7.03058e-23	7.05596e-18	MAOB	5' UTR	148	FALSE
chrX:140490766-140491616	24.7872	-0.538767	0.054714	-9.84697	7.06393e-23	7.08943e-18	SOX3	Intergenic	13869	FALSE
chrX:40008351-40009746	193.181	-0.263279	0.0267551	-9.84033	7.54648e-23	7.57373e-18	BCOR	Intergenic	88417	FALSE
chrX:153554386-153555634	56.1613	-0.310416	0.0315836	-9.82839	8.49697e-23	8.52764e-18	ATP2B3	intron	18888	FALSE
chrX:115344595-115345997	58.9908	-0.656493	0.0668495	-9.82046	9.19225e-23	9.22544e-18	LUZP4	Intergenic	55579	FALSE
chrX:31132210-31133469	41.1666	-0.38417	0.0392729	-9.78206	1.34443e-22	1.34928e-17	FTHL17	intron	-60787	FALSE
chrX:91770634-91771518	7.69414	-0.745758	0.076249	-9.78055	1.36461e-22	1.36953e-17	PCDH11X	Intergenic	-64385	FALSE
chrX:13791392-13792576	39.5008	-0.395108	0.0404153	-9.77621	1.42441e-22	1.42955e-17	GPM6B	intron	25375	FALSE
chrX:132703102-132704351	45.7428	-0.557736	0.0571024	-9.7673	1.55534e-22	1.56096e-17	HS6ST2-AS1	intron	36085	FALSE
chrX:126164856-126166823	96.7131	-0.318578	0.0326286	-9.76375	1.61083e-22	1.61664e-17	DCAF12L2	exon	257	FALSE
chrX:17266895-17267594	25.4402	-0.473482	0.0484942	-9.76369	1.61188e-22	1.6177e-17	NHS	Intergenic	-108175	FALSE
chrX:90574689-90575920	8.80592	-0.71821	0.0736124	-9.75664	1.72793e-22	1.73417e-17	TGIF2LX	Intergenic	653364	FALSE
chrX:134459615-134461158	242.349	-0.21776	0.0223473	-9.74435	1.95016e-22	1.9572e-17	HPRT1	intron	242	FALSE
chrX:140712503-140713667	96.652	-0.349654	0.0358881	-9.74291	1.97811e-22	1.98525e-17	LINC00632	TTS	3326	FALSE
chrX:22193907-22195181	37.9877	-0.42891	0.0440356	-9.74006	2.03427e-22	2.04161e-17	PHEX-AS1	non-coding	-21561	FALSE
chrX:124274236-124275547	67.4956	-0.345909	0.0355475	-9.7309	2.22616e-22	2.23419e-17	TEX13D	Intergenic	-57768	FALSE
chrX:40013005-40015430	399.294	-0.202551	0.020824	-9.7268	2.31768e-22	2.32605e-17	BCOR	Intergenic	83248	FALSE
chrX:23194371-23195617	40.6341	-0.454645	0.0467544	-9.72411	2.37968e-22	2.38827e-17	PTCHD1-AS	intron	98152	FALSE
chrX:48918172-48919783	389.796	-0.176947	0.0181975	-9.72371	2.38904e-22	2.39767e-17	PIM2	5' UTR	158	FALSE
chrX:38191835-38192908	35.5597	-0.385876	0.0397173	-9.71557	2.58786e-22	2.5972e-17	SRPX	intron	28552	FALSE
chrX:17851894-17853269	44.2887	-0.372273	0.0383261	-9.71332	2.64571e-22	2.65526e-17	RAI2	intron	8245	FALSE
chrX:15233268-15234357	33.307	-0.445421	0.0458612	-9.71236	2.67077e-22	2.68041e-17	ASB9	Intergenic	36358	FALSE
chrX:13165578-13166569	35.8002	-0.403115	0.0415193	-9.70909	2.75788e-22	2.76783e-17	FAM9C	Intergenic	-121276	FALSE
chrX:57136405-57137917	54.4218	-0.389402	0.04014	-9.70108	2.9833e-22	2.99407e-17	SPIN2A	intron	464	FALSE
chrX:130339351-130340976	117.448	-0.232224	0.0239412	-9.69977	3.02185e-22	3.03276e-17	SLC25A14	5' UTR	276	FALSE
chrX:74382567-74383126	21.3333	-0.429871	0.0443212	-9.69898	3.04523e-22	3.05622e-17	SLC16A2	Intergenic	-38646	FALSE
chrX:117327131-117328484	91.3282	-0.354067	0.0365153	-9.6964	3.12336e-22	3.13463e-17	LOC100126447	Intergenic	-509948	FALSE
chrX:152925796-152926807	45.8437	-0.364487	0.0376072	-9.69193	3.26292e-22	3.2747e-17	ZNF185	intron	8437	FALSE
chrX:19382546-19383259	22.243	-0.483209	0.0498629	-9.69076	3.30068e-22	3.3126e-17	PDHA1	intron	39010	FALSE
chrX:79366467-79367830	70.6641	-0.27022	0.0279399	-9.67146	3.98657e-22	4.00096e-17	ITM2A	exon	403	FALSE
chrX:24315916-24316882	38.1008	-0.513956	0.0531498	-9.66996	4.04553e-22	4.06013e-17	SUPT20HL2	Intergenic	-3006	FALSE
chrX:116896308-116897059	28.7221	-0.424655	0.0439754	-9.65665	4.60685e-22	4.62348e-17	LOC100126447	Intergenic	-78824	FALSE
chrX:129637456-129638152	30.7575	-0.406732	0.0421292	-9.65439	4.70936e-22	4.72636e-17	APLN	Intergenic	17152	FALSE
chrX:97027273-97027971	24.8703	-0.699834	0.0725454	-9.64685	5.06894e-22	5.08723e-17	RPA4	intron	143714	FALSE
chrX:118871842-118873007	43.2202	-0.372601	0.0386378	-9.64341	5.2415e-22	5.26042e-17	LINC01285	intron	32869	FALSE
chrX:133685616-133686904	69.299	-0.418886	0.0434497	-9.64073	5.38035e-22	5.39977e-17	GPC3-AS1	intron	-211183	FALSE
chrX:107445501-107446048	47.3593	-0.523499	0.0543136	-9.63844	5.50157e-22	5.52143e-17	FRMPD3	Intergenic	-76675	FALSE
chrX:20056298-20057303	46.7613	-0.346321	0.0359345	-9.63756	5.54891e-22	5.56894e-17	MIR23C	intron	-39614	FALSE
chrX:17860042-17861962	279.302	-0.229188	0.0237893	-9.63409	5.73972e-22	5.76044e-17	RAI2	promoter-TSS	-175	FALSE
chrX:106998877-107000658	226.799	-0.216109	0.0224594	-9.62218	6.44504e-22	6.46831e-17	MORC4	intron	476	FALSE
chrX:18924329-18925410	45.62	-0.455753	0.0473812	-9.61887	6.65612e-22	6.68015e-17	PHKA2-AS1	intron	34574	FALSE
chrX:139211310-139212484	53.9914	-0.411002	0.0428198	-9.5984	8.1192e-22	8.14851e-17	FGF13	Intergenic	-6874	FALSE
chrX:28585877-28587663	104.559	-0.286216	0.0298437	-9.5905	8.76563e-22	8.79727e-17	IL1RAPL1	promoter-TSS	-794	FALSE
chrX:133032378-133033599	41.2314	-0.520219	0.0542449	-9.59019	8.79193e-22	8.82367e-17	USP26	Intergenic	-4717	FALSE
chrX:129982072-129983243	398.313	-0.207196	0.0216155	-9.5855	9.20102e-22	9.23423e-17	BCORL1	Intergenic	-22530	FALSE
chrX:72142254-72143610	133.96	-0.229618	0.023978	-9.5762	1.00677e-21	1.0104e-16	FLJ44635	intron	-1252	FALSE
chrX:69537857-69538993	51.0042	-0.350592	0.0366521	-9.56542	1.11744e-21	1.12147e-16	FAM155B	Intergenic	33190	FALSE
chrX:39877535-39879131	85.0139	-0.447162	0.0467534	-9.56429	1.12978e-21	1.13386e-16	MIR1587	Intergenic	40772	FALSE
chrX:153980877-153981847	34.3667	-0.383366	0.0401692	-9.54378	1.37724e-21	1.38221e-16	MIR3202-2	promoter-TSS	-186	FALSE
chrX:103438702-103439795	32.1818	-0.428965	0.044986	-9.53552	1.49137e-21	1.49676e-16	BEX3	Intergenic	62068	FALSE
chrX:153672280-153674636	135.04	-0.298134	0.0312816	-9.53063	1.56336e-21	1.569e-16	PNCK	promoter-TSS	-170	FALSE
chrX:129522176-129524003	256.998	-0.247521	0.0259754	-9.52903	1.58755e-21	1.59328e-16	SMARCA1	intron	415	FALSE
chrX:31092893-31093909	36.6141	-0.385989	0.0405658	-9.51514	1.81466e-21	1.82121e-16	FTHL17	Intergenic	-21348	FALSE
chrX:130059783-130061215	242.825	-0.205823	0.0216314	-9.51503	1.81654e-21	1.82309e-16	ELF4	Intergenic	50001	FALSE
chrX:40169497-40170134	57.1968	-0.332517	0.0349509	-9.51382	1.83785e-21	1.84448e-16	BCOR	intron	7513	FALSE
chrX:130393178-130394050	28.1531	-0.415944	0.0438101	-9.49426	2.21786e-21	2.22586e-16	GPR119	Intergenic	-8077	FALSE
chrX:38219667-38221465	138.925	-0.212885	0.022448	-9.48349	2.45922e-21	2.4681e-16	SRPX	intron	358	FALSE
chrX:68196661-68197717	38.7204	-0.335293	0.0353812	-9.47658	2.62764e-21	2.63712e-16	OPHN1	exon	236268	FALSE
chrX:38400320-38401112	30.4613	-0.405596	0.0428034	-9.47578	2.6477e-21	2.65726e-16	OTC	intron	48233	FALSE
chrX:100417092-100418327	67.8363	-0.391017	0.0412823	-9.47176	2.75158e-21	2.76151e-16	PCDH19	Intergenic	-7437	FALSE
chrX:65594870-65595954	50.5363	-0.321067	0.0339099	-9.46826	2.84547e-21	2.85574e-16	FRMD8P1	Intergenic	-42991	FALSE
chrX:69493032-69493967	33.9541	-0.376621	0.0397869	-9.46596	2.90873e-21	2.91923e-16	FAM155B	Intergenic	-11735	FALSE
chrX:14029101-14030254	288.209	-0.204052	0.0215651	-9.46215	3.01681e-21	3.0277e-16	GEMIN8	intron	238	FALSE
chrX:31266197-31267432	90.6409	-0.280579	0.0296808	-9.45319	3.28666e-21	3.29853e-16	DMD	promoter-TSS	92	FALSE
chrX:118187833-118189473	53.1487	-0.395734	0.0418816	-9.44888	3.42459e-21	3.43696e-16	KLHL13	Intergenic	-71313	FALSE
chrX:100928395-100929794	69.1237	-0.266319	0.028191	-9.44695	3.48851e-21	3.50111e-16	XKRX	promoter-TSS	-186	FALSE
chrX:134538030-134538828	37.3244	-0.408001	0.0431914	-9.44636	3.50826e-21	3.52092e-16	MIR450B	Intergenic	1833	FALSE
chrX:140761912-140762590	36.6844	-0.366027	0.0388151	-9.43002	4.10024e-21	4.11504e-16	CDR1	intron	22307	FALSE
chrX:130191984-130192903	32.7159	-0.375724	0.0398799	-9.42138	4.45211e-21	4.46818e-16	RAB33A	Intergenic	20645	FALSE
chrX:134795838-134797559	236.262	-0.218573	0.0232324	-9.4081	5.05199e-21	5.07023e-16	FAM122C	promoter-TSS	286	FALSE
chrX:39650460-39651415	106.148	-0.414041	0.044023	-9.4051	5.19822e-21	5.21698e-16	MIR3937	Intergenic	-10278	FALSE
chrX:22109422-22110222	30.6401	-0.455211	0.0484039	-9.40443	5.23138e-21	5.25026e-16	PHEX-AS1	intron	63161	FALSE
chrX:124736625-124737456	31.4342	-0.375635	0.0399483	-9.40303	5.30149e-21	5.32063e-16	TENM1	exon	226776	FALSE
chrX:68892318-68893535	70.9852	-0.341012	0.0362848	-9.39821	5.54976e-21	5.56979e-16	EFNB1	Intergenic	63930	FALSE
chrX:20527342-20528423	47.7882	-0.367054	0.0390713	-9.39448	5.7501e-21	5.77085e-16	RPS6KA3	Intergenic	-261251	FALSE
chrX:123647964-123649169	40.5472	-0.389739	0.0414983	-9.39169	5.90437e-21	5.92568e-16	THOC2	intron	84487	FALSE
chrX:19707059-19708710	86.7323	-0.406274	0.0432665	-9.39004	5.99781e-21	6.01946e-16	SH3KBP1	intron	-36884	FALSE
chrX:85897192-85898830	64.6396	-0.385435	0.0410881	-9.3807	6.55338e-21	6.57704e-16	MIR361	intron	5696	FALSE
chrX:107825438-107827302	160.69	-0.221288	0.0235946	-9.37876	6.67528e-21	6.69937e-16	MID2	5' UTR	516	FALSE
chrX:80576320-80577638	64.2219	-0.331218	0.0353226	-9.37692	6.79253e-21	6.81705e-16	TENT5D	Intergenic	156532	FALSE
chrX:53421908-53423357	461.243	-0.227241	0.0242343	-9.37681	6.80003e-21	6.82458e-16	SMC1A	promoter-TSS	95	FALSE
chrX:72114555-72116193	85.2676	-0.315722	0.033686	-9.37252	7.08205e-21	7.10761e-16	RTL5	intron	16527	FALSE
chrX:9582708-9583551	25.5725	-0.556258	0.0593957	-9.3653	7.58317e-21	7.61054e-16	TBL1X	intron	117969	FALSE
chrX:32768438-32769337	27.93	-0.563552	0.0601917	-9.36261	7.77905e-21	7.80714e-16	MIR548F5	intron	-127329	FALSE
chrX:134964913-134965959	32.3077	-0.36993	0.0395377	-9.35639	8.25107e-21	8.28086e-16	LINC02243	Intergenic	15887	FALSE
chrX:109536410-109537689	250.898	-0.216629	0.0231672	-9.35068	8.70888e-21	8.74032e-16	NXT2	promoter-TSS	-68	FALSE
chrX:74492148-74494290	128.846	-0.262656	0.0280905	-9.35035	8.73589e-21	8.76742e-16	SLC16A2	intron	71726	FALSE
chrX:40097260-40099479	404.702	-0.216742	0.023182	-9.34958	8.79927e-21	8.83104e-16	BCOR	promoter-TSS	-904	FALSE
chrX:103585172-103586715	122.199	-0.204405	0.0218843	-9.34025	9.61069e-21	9.64539e-16	TCEAL4	5' UTR	459	FALSE
chrX:68911828-68913794	219.809	-0.215039	0.0230542	-9.32753	1.08369e-20	1.0876e-15	EFNB1	Intergenic	83814	FALSE
chrX:50812928-50815032	205.377	-0.207526	0.0222703	-9.31851	1.17982e-20	1.18408e-15	SHROOM4	promoter-TSS	64	FALSE
chrX:25130575-25131562	26.9458	-0.577349	0.0620957	-9.29773	1.4348e-20	1.43998e-15	ARX	Intergenic	-115121	FALSE
chrX:29616998-29618064	31.2785	-0.411432	0.0442536	-9.29715	1.44267e-20	1.44788e-15	MIR4666B	intron	43253	FALSE
chrX:151722252-151723169	41.0328	-0.331363	0.0356956	-9.28304	1.64707e-20	1.65301e-15	FATE1	exon	6675	FALSE
chrX:10196965-10198335	50.4969	-0.351197	0.0378817	-9.2709	1.84574e-20	1.8524e-15	CLCN4	intron	40705	FALSE
chrX:153947104-153948431	86.0728	-0.31592	0.0341101	-9.26177	2.01077e-20	2.01802e-15	RENBP	3' UTR	-2988	FALSE
chrX:77527144-77528527	42.9967	-0.349339	0.0377303	-9.25884	2.06662e-20	2.07408e-15	FGF16	intron	80161	FALSE
chrX:41441935-41443254	60.2868	-0.471604	0.050942	-9.25766	2.08969e-20	2.09723e-15	NYX	Intergenic	-4865	FALSE
chrX:105020437-105021692	41.0107	-0.484535	0.0523712	-9.25193	2.20481e-20	2.21277e-15	TEX13A	intron	199628	FALSE
chrX:68845938-68847300	83.7577	-0.303087	0.0328677	-9.22141	2.93211e-20	2.9427e-15	EFNB1	Intergenic	17622	FALSE
chrX:153920534-153922473	95.8708	-0.275455	0.0299085	-9.20993	3.26336e-20	3.27514e-15	ARHGAP4	exon	4756	FALSE
chrX:12137687-12139388	210.996	-0.192031	0.020854	-9.20836	3.31131e-20	3.32327e-15	FRMPD4	promoter-TSS	72	FALSE
chrX:69080738-69081773	53.3038	-0.411757	0.0447268	-9.20604	3.38377e-20	3.39598e-15	PJA1	Intergenic	84266	FALSE
chrX:8930505-8931763	53.8361	-0.562172	0.061066	-9.20598	3.38581e-20	3.39803e-15	FAM9B	Intergenic	102993	FALSE
chrX:153491185-153492599	72.623	-0.276072	0.0299991	-9.20268	3.49147e-20	3.50407e-15	BGN	intron	-2997	FALSE
chrX:134990802-134991471	27.2016	-0.417521	0.0454197	-9.1925	3.83798e-20	3.85184e-15	SMIM10	exon	199	FALSE
chrX:51742553-51744577	115.752	-0.209214	0.0227629	-9.19102	3.89149e-20	3.90554e-15	GSPT2	5' UTR	180	FALSE
chrX:72060429-72061382	54.5369	-0.363926	0.0396136	-9.18689	4.04369e-20	4.05829e-15	RPS26P11	intron	16497	FALSE
chrX:32154771-32155870	40.9684	-0.387456	0.0422032	-9.18073	4.2819e-20	4.29735e-15	DMD	intron	148	FALSE
chrX:135295208-135296625	90.838	-0.303904	0.0331167	-9.17678	4.44164e-20	4.45768e-15	ZNF75D	5' UTR	122	FALSE
chrX:118727004-118728314	162.203	-0.268673	0.0292903	-9.17279	4.60947e-20	4.62611e-15	IL13RA1	promoter-TSS	63	FALSE
chrX:17616832-17617399	27.3157	-0.493065	0.0537577	-9.17199	4.64385e-20	4.66062e-15	NHS	intron	-18177	FALSE
chrX:40174928-40177299	222.511	-0.253304	0.0276193	-9.17126	4.67526e-20	4.69214e-15	BCOR	intron	1215	FALSE
chrX:21985098-21985827	40.9096	-0.353304	0.0385433	-9.16641	4.89024e-20	4.9079e-15	SMS	intron	44890	FALSE
chrX:153516940-153518766	100.363	-0.338396	0.0369448	-9.1595	5.21386e-20	5.23268e-15	ATP2B3	Intergenic	-18269	FALSE
chrX:21996631-21997764	34.5146	-0.404248	0.0441693	-9.15223	5.57696e-20	5.5971e-15	PHEX	Intergenic	-35246	FALSE
chrX:9899334-9900246	69.9062	-0.305963	0.0334467	-9.14777	5.81208e-20	5.83307e-15	SHROOM2	intron	-12582	FALSE
chrX:149512274-149513030	31.0621	-0.378507	0.0414544	-9.13067	6.80744e-20	6.83202e-15	IDS	Intergenic	-7298	FALSE
chrX:155056826-155057996	47.9181	-0.291268	0.0319186	-9.12532	7.15278e-20	7.1786e-15	CMC4	TTS	13861	FALSE
chrX:67699942-67701070	37.9892	-0.354134	0.0388671	-9.11142	8.13135e-20	8.1607e-15	AR	intron	155883	FALSE
chrX:138518787-138520144	83.1992	-0.312361	0.034291	-9.10911	8.30576e-20	8.33574e-15	LINC00889	Intergenic	98172	FALSE
chrX:134548851-134550594	218.418	-0.242566	0.0267223	-9.07727	1.11337e-19	1.11739e-14	LINC00629	promoter-TSS	-301	FALSE
chrX:116841195-116841725	19.0037	-0.505772	0.0557607	-9.0704	1.18577e-19	1.19005e-14	LOC100126447	Intergenic	-23600	FALSE
chrX:53071478-53073745	131.124	-0.197998	0.0218421	-9.06497	1.24642e-19	1.25092e-14	TSPYL2	intron	-9748	FALSE
chrX:39051410-39052644	43.5407	-0.416425	0.0459515	-9.06228	1.27746e-19	1.28207e-14	MID1IP1-AS1	Intergenic	-248144	FALSE
chrX:69314830-69315420	27.3136	-0.404592	0.044653	-9.0608	1.29502e-19	1.29969e-14	LINC00269	Intergenic	135568	FALSE
chrX:71669632-71670913	43.4337	-0.301085	0.0332369	-9.05877	1.31935e-19	1.32411e-14	LOC101059915	exon	2571	FALSE
chrX:36985293-36986742	62.9091	-0.335812	0.037106	-9.05005	1.42905e-19	1.43421e-14	FAM47C	Intergenic	-22341	FALSE
chrX:149524999-149526545	29.2843	-0.38968	0.0430583	-9.05005	1.42908e-19	1.43424e-14	LINC00893	Intergenic	13980	FALSE
chrX:22095089-22096120	33.2924	-0.388966	0.0429958	-9.04661	1.4748e-19	1.48013e-14	PHEX	intron	63161	FALSE
chrX:72094698-72096020	47.4844	-0.350157	0.0387251	-9.04211	1.53671e-19	1.54226e-14	RTL5	intron	36542	FALSE
chrX:17841597-17842523	31.8359	-0.405041	0.044797	-9.0417	1.54256e-19	1.54812e-14	RAI2	intron	18767	FALSE
chrX:41332721-41335340	757.34	-0.193937	0.0214664	-9.03447	1.64805e-19	1.654e-14	DDX3X	promoter-TSS	-131	FALSE
chrX:41922212-41924664	613.651	-0.205347	0.0227352	-9.03213	1.68366e-19	1.68973e-14	CASK	promoter-TSS	-404	FALSE
chrX:37348694-37350289	297.985	-0.206214	0.0228351	-9.03057	1.70774e-19	1.7139e-14	PRRG1	intron	162	FALSE
chrX:83888328-83889419	30.6099	-0.371904	0.0412839	-9.00845	2.08995e-19	2.09749e-14	CYLC1	Intergenic	27748	FALSE
chrX:48083129-48084063	30.3469	-0.381186	0.0423212	-9.00697	2.11824e-19	2.12588e-14	ZNF630	Intergenic	-11938	FALSE
chrX:68989512-68990595	38.1561	-0.415336	0.0461403	-9.00159	2.22473e-19	2.23276e-14	EFNB1	Intergenic	161057	FALSE
chrX:151151549-151152371	34.5593	-0.319679	0.0355355	-8.99604	2.34015e-19	2.3486e-14	MIR4330	Intergenic	-16262	FALSE
chrX:40272795-40274062	69.779	-0.341022	0.0379127	-8.99495	2.3635e-19	2.37203e-14	LOC101927476	intron	10512	FALSE
chrX:118198322-118199335	31.6327	-0.428888	0.0476871	-8.99379	2.38852e-19	2.39715e-14	KLHL13	Intergenic	-81489	FALSE
chrX:123959540-123962194	618.576	-0.208606	0.0232344	-8.97834	2.74873e-19	2.75865e-14	STAG2	promoter-TSS	307	FALSE
chrX:68894212-68895857	151.929	-0.287439	0.0320288	-8.97437	2.84965e-19	2.85994e-14	EFNB1	Intergenic	66038	FALSE
chrX:19682269-19683736	71.9747	-0.269162	0.0299976	-8.97278	2.89133e-19	2.90177e-14	SH3KBP1	intron	-12002	FALSE
chrX:135931616-135932197	26.9859	-0.369777	0.0412295	-8.96875	2.99908e-19	3.00991e-14	SAGE1	Intergenic	38273	FALSE
chrX:101687720-101688841	39.9833	-0.351895	0.0392595	-8.96331	3.15086e-19	3.16224e-14	ARMCX2	Intergenic	-28390	FALSE
chrX:119118653-119119308	22.7148	-0.421583	0.0470661	-8.95724	3.32911e-19	3.34113e-14	KIAA1210	intron	31598	FALSE
chrX:102832354-102833225	37.0092	-0.375446	0.0419163	-8.95703	3.33538e-19	3.34742e-14	LINC00630	intron	63637	FALSE
chrX:68977755-68978856	37.857	-0.406121	0.0453422	-8.95679	3.34276e-19	3.35483e-14	EFNB1	Intergenic	149309	FALSE
chr6:26043173-26044817	98.0986	-1.10507	0.123555	-8.94399	3.75378e-19	3.76733e-14	HIST1H2BB	promoter-TSS	-338	FALSE
chrX:49282261-49283170	37.2875	-0.327703	0.0366945	-8.93056	4.2385e-19	4.2538e-14	PPP1R3F	intron	12873	FALSE
chrX:12790876-12792550	182.292	-0.191424	0.0214448	-8.92633	4.40367e-19	4.41957e-14	PRPS2	intron	358	FALSE
chr2:218908574-218909605	156.588	-0.258074	0.028916	-8.92493	4.45963e-19	4.47572e-14	LINC01494	intron	21547	FALSE
chrX:13414376-13415509	36.6283	-0.460642	0.0516312	-8.92179	4.58808e-19	4.60464e-14	LINC01203	Intergenic	79702	FALSE
chrX:129960926-129961798	45.5703	-0.407169	0.0457106	-8.90754	5.21765e-19	5.23649e-14	BCORL1	Intergenic	-43826	FALSE
chrX:18691472-18692878	43.006	-0.410729	0.0461391	-8.90198	5.48581e-19	5.50562e-14	PPEF1-AS1	intron	512	FALSE
chrX:69158170-69159017	36.7067	-0.341488	0.0383627	-8.90156	5.50661e-19	5.52648e-14	PJA1	Intergenic	6928	FALSE
chrX:9402954-9403898	35.4382	-0.571979	0.0642756	-8.89885	5.64292e-19	5.6633e-14	TBL1X	Intergenic	-59869	FALSE
chrX:32280514-32281579	26.5601	-0.443967	0.0499198	-8.89359	5.91632e-19	5.93768e-14	DMD	intron	-125578	FALSE
chrX:136466873-136467855	32.4924	-0.432835	0.0486735	-8.89261	5.96891e-19	5.99046e-14	BRS3	Intergenic	-20602	FALSE
chrX:86677437-86678267	29.0748	-0.451358	0.0507598	-8.89204	5.99977e-19	6.02143e-14	DACH2	intron	414884	FALSE
chrX:56231523-56234047	111.489	-0.283867	0.0319546	-8.88344	6.48223e-19	6.50563e-14	KLF8	promoter-TSS	-373	FALSE
chrX:120452021-120452957	33.2375	-0.332286	0.0374111	-8.88202	6.56558e-19	6.58929e-14	LAMP2	intron	16860	FALSE
chrX:104472232-104473484	54.0813	-0.394835	0.0444618	-8.88032	6.66655e-19	6.69062e-14	IL1RAPL2	Intergenic	-93457	FALSE
chrX:20080363-20081089	25.6237	-0.416063	0.0468677	-8.87738	6.84544e-19	6.87016e-14	MAP7D2	intron	35912	FALSE
chrX:69163884-69165862	178.24	-0.195836	0.0220656	-8.87516	6.9834e-19	7.00861e-14	PJA1	intron	649	FALSE
chrX:50469136-50469864	48.6242	-0.278654	0.0314331	-8.86498	7.65154e-19	7.67916e-14	DGKK	intron	1238	FALSE
chrX:136321832-136322618	34.6548	-0.356925	0.0402654	-8.86432	7.69693e-19	7.72472e-14	ADGRG4	intron	21262	FALSE
chrX:44172992-44173970	32.9674	-0.392257	0.0443373	-8.84712	8.98102e-19	9.01344e-14	EFHC2	intron	170196	FALSE
chrX:38653910-38654892	36.8575	-0.343946	0.0389348	-8.8339	1.01089e-18	1.01454e-13	TSPAN7	intron	92923	FALSE
chr19:15584005-15585246	56.1259	-0.578149	0.0655221	-8.82373	1.1071e-18	1.1111e-13	CYP4F8	Intergenic	-30592	FALSE
chrX:155611970-155613421	128.271	-0.181994	0.0206381	-8.81837	1.16139e-18	1.16559e-13	SPRY3	intron	131	FALSE
chrX:133792352-133793195	67.8615	-0.428271	0.0485867	-8.81457	1.20144e-18	1.20577e-13	GPC3-AS1	intron	-104669	FALSE
chrX:40088048-40088864	52.4028	-0.279949	0.0317742	-8.81057	1.24509e-18	1.24959e-13	BCOR	intron	9010	FALSE
chrX:154048280-154049808	62.3279	-0.270929	0.0308162	-8.79177	1.47222e-18	1.47754e-13	MIR718	intron	-29055	FALSE
chrX:153539169-153540103	77.6338	-0.249138	0.028348	-8.78854	1.51514e-18	1.52061e-13	ATP2B3	intron	3514	FALSE
chrX:44343315-44344161	31.2717	-0.403927	0.0460033	-8.78038	1.62916e-18	1.63504e-13	EFHC2	promoter-TSS	-61	FALSE
chrX:13834127-13834997	32.2501	-0.412433	0.0469824	-8.77845	1.65749e-18	1.66348e-13	GPM6B	intron	-17203	FALSE
chrX:47644357-47645270	35.6686	-0.316083	0.0360301	-8.77277	1.74327e-18	1.74956e-13	ELK1	intron	5790	FALSE
chr20:25148224-25149306	54.7505	0.410272	0.0468118	8.76429	1.87964e-18	1.88643e-13	LOC284798	promoter-TSS	25	FALSE
chrX:85992539-85994106	57.5647	-0.354864	0.040502	-8.76164	1.92425e-18	1.93119e-13	CHM	intron	54002	FALSE
chrX:11787502-11788210	30.7984	-0.379653	0.0433373	-8.76042	1.94523e-18	1.95225e-13	MSL3	Intergenic	28240	FALSE
chrX:37509329-37509834	17.5868	-0.461074	0.0526416	-8.75874	1.97443e-18	1.98156e-13	LANCL3	Intergenic	-61987	FALSE
chrX:24727037-24728079	39.544	-0.436769	0.0499038	-8.75221	2.09214e-18	2.0997e-13	SCARNA23	intron	-16883	FALSE
chrX:74383639-74384252	22.0716	-0.404097	0.0461993	-8.74681	2.19476e-18	2.20268e-13	SLC16A2	Intergenic	-37547	FALSE
chrX:80284960-80285746	29.2464	-0.377889	0.0432178	-8.74382	2.25353e-18	2.26166e-13	CHMP1B2P	intron	49965	FALSE
chrX:23792952-23793729	35.8687	-0.424243	0.0485787	-8.73311	2.47773e-18	2.48668e-13	SAT1	Intergenic	10183	FALSE
chrX:134520815-134521411	24.0466	-0.405478	0.0464407	-8.73109	2.52227e-18	2.53138e-13	MIR450B	Intergenic	19149	FALSE
chrX:100768671-100769169	17.7115	-0.492234	0.0564109	-8.72587	2.64149e-18	2.65103e-13	SYTL4	Intergenic	-36772	FALSE
chrX:130023985-130024674	23.5875	-0.433299	0.0496628	-8.72482	2.66606e-18	2.67569e-13	BCORL1	intron	19142	FALSE
chrX:103160728-103162265	61.9741	-0.296082	0.0339408	-8.72348	2.69776e-18	2.7075e-13	BEX4	Intergenic	-53595	FALSE
chrX:153944107-153945186	97.811	-0.223205	0.0255973	-8.71986	2.78557e-18	2.79563e-13	RENBP	5' UTR	133	FALSE
chrX:68822404-68823770	82.0324	-0.274546	0.0314925	-8.71784	2.83564e-18	2.84588e-13	EFNB1	Intergenic	-5910	FALSE
chrX:45294813-45296159	103.161	-0.246405	0.028308	-8.70444	3.19148e-18	3.203e-13	CXorf36	Intergenic	-94585	FALSE
chrX:48910873-48912594	165.394	-0.210792	0.02422	-8.7032	3.22652e-18	3.23817e-13	SLC35A2	5' UTR	224	FALSE
chr2:54708475-54710676	98.3885	0.301676	0.0346708	8.70115	3.28537e-18	3.29723e-13	EML6	Intergenic	-15436	FALSE
chrX:40996606-40997741	53.8586	-0.358107	0.0411801	-8.69611	3.43464e-18	3.44703e-13	USP9X	Intergenic	-88461	FALSE
chrX:108735279-108737456	301.713	-0.189773	0.0218861	-8.67094	4.28556e-18	4.30103e-13	IRS4	promoter-TSS	9	FALSE
chrX:17994302-17995239	37.0793	-0.327707	0.0377961	-8.67039	4.30655e-18	4.3221e-13	LINC01456	intron	109873	FALSE
chrX:37685035-37686485	117.84	-0.219933	0.0253723	-8.66825	4.38807e-18	4.40391e-13	XK	promoter-TSS	4	FALSE
chrX:39158536-39159715	89.9464	-0.322504	0.0372474	-8.65842	4.78369e-18	4.80096e-13	LINC01281	Intergenic	168236	FALSE
chrX:69215033-69216115	52.2029	-0.504229	0.0582562	-8.65537	4.91308e-18	4.93082e-13	LINC00269	Intergenic	36017	FALSE
chrX:113106238-113107095	30.2722	-0.575277	0.0665068	-8.64989	5.1547e-18	5.17331e-13	LOC101928437	intron	63940	FALSE
chrX:133817843-133819020	52.7531	-0.431192	0.0499118	-8.63907	5.66712e-18	5.68757e-13	GPC3-AS1	intron	-79011	FALSE
chrX:44872228-44874217	508.417	-0.190716	0.0220889	-8.63404	5.92247e-18	5.94385e-13	KDM6A	promoter-TSS	48	FALSE
chrX:105845537-105846498	33.477	-0.420452	0.0487308	-8.62805	6.24056e-18	6.26309e-13	NRK	intron	23475	FALSE
chrX:70444173-70446634	202.772	-0.206172	0.0238981	-8.62711	6.29215e-18	6.31487e-13	DLG3	exon	549	FALSE
chrX:124501286-124502120	25.9416	-0.389387	0.0452187	-8.61119	7.23091e-18	7.25702e-13	SH2D1A	intron	155421	FALSE
chrX:151753108-151754441	87.6752	-0.249284	0.028975	-8.60341	7.73804e-18	7.76598e-13	CNGA2	Intergenic	19029	FALSE
chrX:38061236-38061937	22.2162	-0.447599	0.0520574	-8.59817	8.09998e-18	8.12922e-13	SYTL5	intron	28053	FALSE
chrX:120308783-120310095	132.164	-0.196979	0.0229228	-8.59315	8.46133e-18	8.49187e-13	TMEM255A	intron	2097	FALSE
chrX:43958135-43959091	52.709	-0.271012	0.0315674	-8.58518	9.06957e-18	9.10231e-13	NDP-AS1	exon	8881	FALSE
chrX:140090810-140092238	117.76	-0.221353	0.0257935	-8.58175	9.34446e-18	9.37819e-13	LOC389895	promoter-TSS	-143	FALSE
chrX:39151868-39152707	39.2754	-0.362767	0.0423163	-8.57276	1.01038e-17	1.01403e-12	LINC01281	Intergenic	175074	FALSE
chrX:13476207-13477158	35.4687	-0.530258	0.0618651	-8.57119	1.0242e-17	1.0279e-12	EGFL6	Intergenic	-92892	FALSE
chrX:14041433-14042187	26.0381	-0.396065	0.0462191	-8.56929	1.04123e-17	1.04499e-12	GEMIN8	Intergenic	-11894	FALSE
chrX:102950969-102952025	68.1566	-0.294142	0.0343519	-8.56261	1.10344e-17	1.10743e-12	RAB40AL	intron	14225	FALSE
chrX:25269989-25270808	24.3523	-0.410819	0.0479919	-8.56017	1.12697e-17	1.13104e-12	ARX	Intergenic	-254451	FALSE
chrX:38986979-38987658	24.2572	-0.497223	0.0581704	-8.5477	1.25561e-17	1.26014e-12	MID1IP1-AS1	Intergenic	-183436	FALSE
chrX:123472529-123473401	32.5057	-0.441714	0.0517015	-8.54355	1.30162e-17	1.30632e-12	THOC2	intron	260089	FALSE
chrX:46758006-46759968	281.004	-0.182652	0.0213851	-8.54107	1.32989e-17	1.33469e-12	SLC9A7	exon	185	FALSE
chrX:13376825-13378156	46.2557	-0.437594	0.0512368	-8.54062	1.33506e-17	1.33988e-12	LINC01203	Intergenic	42250	FALSE
chrX:40005781-40006719	98.9944	-0.285903	0.0334809	-8.5393	1.35041e-17	1.35528e-12	BCOR	Intergenic	91216	FALSE
chrX:72305398-72307657	206.505	-0.200446	0.0234786	-8.53742	1.37248e-17	1.37744e-12	CITED1	promoter-TSS	459	FALSE
chrX:50691607-50692430	35.1363	-0.323978	0.0379564	-8.53555	1.3949e-17	1.39993e-12	SHROOM4	intron	122025	FALSE
chrX:139642068-139643075	63.3641	-0.297707	0.0349113	-8.52752	1.49515e-17	1.50055e-12	MCF2	5' UTR	269	FALSE
chrX:70029340-70030998	80.8713	-0.253004	0.0296708	-8.52703	1.50152e-17	1.50694e-12	MIR676	intron	7312	FALSE
chrX:53284544-53285159	51.9718	-0.316111	0.0370723	-8.52687	1.50357e-17	1.509e-12	IQSEC2	intron	-3238	FALSE
chrX:52982926-52984604	67.0179	-0.257287	0.0301926	-8.52153	1.57457e-17	1.58026e-12	FAM156A	intron	11707	FALSE
chrX:69387271-69388435	79.6419	-0.252174	0.0295975	-8.5201	1.59418e-17	1.59993e-12	FAM155B	Intergenic	-117382	FALSE
chrX:132778914-132779456	19.145	-0.470905	0.0552745	-8.51937	1.60417e-17	1.60996e-12	HS6ST2-AS1	intron	111543	FALSE
chrX:129634263-129635355	99.6385	-0.282491	0.0331759	-8.51494	1.66682e-17	1.67284e-12	APLN	Intergenic	20147	FALSE
chrX:38174838-38175808	37.4393	-0.323158	0.0379849	-8.50754	1.77658e-17	1.783e-12	SRPX	intron	45601	FALSE
chrX:140507702-140508504	109.709	-0.25942	0.0305402	-8.49438	1.98989e-17	1.99707e-12	SOX3	Intergenic	-3043	FALSE
chrX:70097219-70097865	28.3132	-0.339186	0.0399446	-8.4914	2.04167e-17	2.04904e-12	OTUD6A	Intergenic	35051	FALSE
chrX:48493835-48494530	26.6651	-0.377126	0.0444137	-8.49122	2.04474e-17	2.05212e-12	LOC101927635	Intergenic	14656	FALSE
chr19:15555699-15557184	122.208	-0.332857	0.0392048	-8.4902	2.0628e-17	2.07024e-12	CYP4F22	Intergenic	47917	FALSE
chrX:68992753-68993307	21.5462	-0.502593	0.0591979	-8.49005	2.06556e-17	2.07302e-12	EFNB1	Intergenic	164033	FALSE
chrX:138648297-138649760	57.5693	-0.311061	0.0366408	-8.48948	2.07565e-17	2.08314e-12	MIR504	intron	18764	FALSE
chrX:53831805-53832312	18.9908	-0.420752	0.0495982	-8.4832	2.19075e-17	2.19866e-12	HUWE1	Intergenic	-145330	FALSE
chrX:30935978-30936656	23.1777	-0.379935	0.0448022	-8.48029	2.24643e-17	2.25454e-12	TAB3	Intergenic	-46923	FALSE
chrX:46903438-46904592	123.322	-0.204702	0.0241582	-8.47341	2.38321e-17	2.39182e-12	LINC01545	Intergenic	-4311	FALSE
chrX:10633348-10634250	54.7782	-0.312464	0.0368879	-8.47065	2.44036e-17	2.44917e-12	MID1	intron	-13165	FALSE
chrX:47361577-47362673	409.964	-0.239929	0.0283515	-8.46263	2.61404e-17	2.62348e-12	ZNF157	Intergenic	-8475	FALSE
chrX:21700185-21701735	70.8853	-0.332887	0.0393795	-8.4533	2.83179e-17	2.84202e-12	KLHL34	Intergenic	-42573	FALSE
chrX:152427907-152428930	30.8531	-0.358614	0.0424843	-8.4411	3.14373e-17	3.15508e-12	GABRA3	intron	22940	FALSE
chrX:132186099-132186944	28.3293	-0.532517	0.0631326	-8.4349	3.31482e-17	3.32679e-12	RAP2C	Intergenic	31639	FALSE
chrX:119515928-119516840	50.6411	-0.284217	0.0336954	-8.4349	3.31487e-17	3.32684e-12	SLC25A5-AS1	Intergenic	-47264	FALSE
chrX:72126337-72127133	87.7248	-0.205294	0.0243535	-8.42976	3.4638e-17	3.47631e-12	RTL5	TTS	5166	FALSE
chrX:130120290-130121417	111.55	-0.235742	0.027967	-8.4293	3.47749e-17	3.49005e-12	ELF4	Intergenic	-10141	FALSE
chrX:10833149-10834084	34.0903	-0.334995	0.0397527	-8.42697	3.54742e-17	3.56023e-12	MID1	promoter-TSS	73	FALSE
chrX:69189743-69190481	27.1636	-0.400091	0.0475124	-8.42077	3.74027e-17	3.75377e-12	LINC00269	intron	10555	FALSE
chrX:45850168-45852101	269.119	-0.190231	0.0225995	-8.41749	3.84646e-17	3.86034e-12	LOC401585	intron	355	FALSE
chrX:69524524-69525511	36.6835	-0.377416	0.044855	-8.41413	3.95821e-17	3.9725e-12	FAM155B	intron	19783	FALSE
chrX:137245043-137245936	29.7692	-0.564351	0.0670868	-8.41225	4.02217e-17	4.03669e-12	GPR101	Intergenic	-213816	FALSE
chrX:10883812-10884863	28.082	-0.41607	0.0495344	-8.39961	4.47964e-17	4.49581e-12	MID1	Intergenic	-50648	FALSE
chrX:21946606-21947830	43.1446	-0.3176	0.0378116	-8.39953	4.48273e-17	4.49891e-12	SMS	intron	6645	FALSE
chrX:90707218-90707786	8.68694	-0.673151	0.0801696	-8.39659	4.5965e-17	4.61309e-12	PABPC5	Intergenic	-727096	FALSE
chrX:139191046-139192265	52.6407	-0.339145	0.0403979	-8.3951	4.65479e-17	4.67159e-12	FGF13	intron	13367	FALSE
chrX:153900614-153902469	114.469	-0.27646	0.0329621	-8.38722	4.9777e-17	4.99567e-12	AVPR2	promoter-TSS	-989	FALSE
chrX:118839077-118840361	62.5167	-0.332662	0.0396738	-8.38493	5.07581e-17	5.09413e-12	LINC01285	non-coding	163	FALSE
chrX:38643709-38645238	72.2768	-0.332553	0.039665	-8.38405	5.11361e-17	5.13207e-12	TSPAN7	intron	82996	FALSE
chrX:21702651-21704188	57.3234	-0.319824	0.0381637	-8.38033	5.27795e-17	5.297e-12	KLHL34	Intergenic	-45033	FALSE
chrX:154019143-154020595	110.539	-0.329741	0.0393644	-8.37664	5.44605e-17	5.46571e-12	IRAK1	promoter-TSS	22	FALSE
chrX:20265224-20267772	444.677	-0.170098	0.020332	-8.36605	5.95798e-17	5.97949e-12	RPS6KA3	intron	134	FALSE
chrX:139194438-139195383	53.3176	-0.282418	0.0338358	-8.34671	7.01937e-17	7.04471e-12	FGF13	intron	10112	FALSE
chrX:120262771-120263964	41.5703	-0.29325	0.0351409	-8.34497	7.12295e-17	7.14866e-12	ZBTB33	intron	12613	FALSE
chrX:77493845-77494663	25.8405	-0.436002	0.0522539	-8.34392	7.18677e-17	7.21272e-12	FGF16	Intergenic	46579	FALSE
chrX:119512103-119512973	57.188	-0.281254	0.0337437	-8.33501	7.74928e-17	7.77726e-12	SLC25A5-AS1	Intergenic	-43418	FALSE
chrX:28693622-28694272	23.5464	-0.43014	0.0516119	-8.33412	7.80748e-17	7.83566e-12	IL1RAPL1	intron	106383	FALSE
chrX:29043425-29044331	32.6105	-0.435922	0.0523456	-8.32777	8.23825e-17	8.26799e-12	IL1RAPL1	intron	456314	FALSE
chrX:105140233-105141460	34.9857	-0.492686	0.0592058	-8.32158	8.6797e-17	8.71103e-12	TEX13A	intron	79846	FALSE
chrX:51758784-51760088	63.9753	-0.284976	0.0342481	-8.32095	8.72626e-17	8.75776e-12	GSPT2	Intergenic	16051	FALSE
chrX:123205696-123206757	48.8745	-0.360366	0.0433134	-8.31997	8.79876e-17	8.83053e-12	GRIA3	intron	21984	FALSE
chrX:65581534-65583082	65.9091	-0.231607	0.0278907	-8.3041	1.00579e-16	1.00943e-11	FRMD8P1	Intergenic	-29887	FALSE
chr19:15550819-15552063	45.0835	-0.507959	0.0612077	-8.29895	1.05038e-16	1.05417e-11	CYP4F22	exon	42916	FALSE
chrX:83845347-83845800	16.9318	-0.457013	0.0551204	-8.29117	1.1214e-16	1.12545e-11	CYLC1	Intergenic	-15552	FALSE
chrX:31837449-31837927	17.571	-0.439634	0.0530694	-8.28413	1.18971e-16	1.19401e-11	DMD	intron	317781	FALSE
chrX:153641714-153642682	52.7596	-0.324682	0.0392143	-8.27968	1.23505e-16	1.23951e-11	DUSP9	promoter-TSS	-245	FALSE
chrX:132877937-132878644	51.2747	-0.390628	0.0472043	-8.27525	1.28187e-16	1.2865e-11	HS6ST2	intron	83104	FALSE
chrX:22516590-22517616	42.7309	-0.354191	0.0428259	-8.27048	1.33424e-16	1.33906e-11	CBLL2	intron	244190	FALSE
chrX:120310285-120312072	184.841	-0.222084	0.0268825	-8.26127	1.44127e-16	1.44647e-11	TMEM255A	intron	357	FALSE
chrX:45806335-45807342	34.7617	-0.32108	0.038909	-8.25206	1.55684e-16	1.56246e-11	LOC401585	Intergenic	44651	FALSE
chrX:38769797-38770884	45.469	-0.439077	0.0532889	-8.23956	1.72839e-16	1.73463e-11	MID1IP1	Intergenic	-31091	FALSE
chrX:131935928-131936418	16.5752	-0.605295	0.073512	-8.23396	1.81122e-16	1.81776e-11	STK26	Intergenic	-87044	FALSE
chrX:53281122-53281872	32.7311	-0.412591	0.0501187	-8.23228	1.83677e-16	1.8434e-11	IQSEC2	exon	117	FALSE
chrX:18640582-18641563	43.6491	-0.34687	0.0421427	-8.23084	1.85898e-16	1.86569e-11	RS1	3' UTR	31030	FALSE
chrX:147376194-147377560	41.7082	-0.514715	0.0626027	-8.22193	2.00252e-16	2.00975e-11	MIR514A3	Intergenic	-92149	FALSE
chrX:18026097-18027968	72.7197	-0.329747	0.0401133	-8.2204	2.02819e-16	2.03551e-11	LINC01456	intron	77611	FALSE
chrX:12701490-12702184	29.9769	-0.332961	0.0405425	-8.21266	2.16342e-16	2.17123e-11	PRPS2	intron	-89518	FALSE
chrX:17836600-17837473	49.1164	-0.344767	0.041981	-8.21246	2.16706e-16	2.17488e-11	RAI2	intron	23790	FALSE
chrX:69323493-69324541	58.7477	-0.363025	0.0442111	-8.21118	2.1903e-16	2.1982e-11	LINC00269	Intergenic	144460	FALSE
chrX:69149552-69151080	88.7436	-0.292838	0.0356758	-8.20831	2.24322e-16	2.25132e-11	PJA1	Intergenic	15206	FALSE
chrX:53441211-53442685	99.0648	-0.210808	0.0256864	-8.20699	2.26802e-16	2.27621e-11	HSD17B10	Intergenic	-7572	FALSE
chrX:52920214-52921754	353.388	-0.193449	0.0236124	-8.19272	2.55391e-16	2.56313e-11	FAM156B	Intergenic	21925	FALSE
chrX:69106916-69108387	97.3925	-0.249022	0.0304274	-8.18413	2.74289e-16	2.75279e-11	PJA1	Intergenic	57870	FALSE
chrX:48917022-48918118	263.612	-0.167704	0.0204949	-8.18268	2.77593e-16	2.78595e-11	PIM2	intron	1566	FALSE
chrX:49171618-49172833	54.8101	-0.325789	0.0398211	-8.18133	2.80735e-16	2.81748e-11	PLP2	intron	389	FALSE
chrX:69313406-69314356	44.7431	-0.335923	0.0410887	-8.17556	2.94507e-16	2.9557e-11	LINC00269	Intergenic	134324	FALSE
chrX:118219839-118222325	103.851	-0.31814	0.0389244	-8.17328	3.00128e-16	3.01211e-11	KLHL13	Intergenic	-103742	FALSE
chrX:38992084-38993278	41.9347	-0.377857	0.0462527	-8.16941	3.09892e-16	3.1101e-11	MID1IP1-AS1	Intergenic	-188798	FALSE
chrX:20442414-20443056	22.5743	-0.38682	0.0473874	-8.16293	3.26985e-16	3.28166e-11	RPS6KA3	Intergenic	-176103	FALSE
chrX:23395871-23396701	29.1294	-0.374579	0.0458879	-8.16291	3.27056e-16	3.28237e-11	PTCHD1	3' UTR	61418	FALSE
chrX:149962580-149963724	67.1002	-0.240952	0.0295451	-8.15539	3.48044e-16	3.49301e-11	LINC00894	intron	24604	FALSE
chrX:149313375-149314546	39.0966	-0.344709	0.0422946	-8.15019	3.63352e-16	3.64663e-11	IDS	Intergenic	191393	FALSE
chrX:53433551-53434976	137.96	-0.18698	0.0229456	-8.14884	3.67432e-16	3.68759e-11	HSD17B10	intron	112	FALSE
chrX:131033558-131035060	89.4515	-0.338822	0.0416042	-8.14394	3.82617e-16	3.83999e-11	LINC01201	intron	23837	FALSE
chrX:128847967-128849155	59.6736	-0.337658	0.0414943	-8.13746	4.03672e-16	4.05129e-11	SMARCA1	Intergenic	674944	FALSE
chrX:153537296-153538513	67.2323	-0.279209	0.0343718	-8.12321	4.54022e-16	4.55661e-11	ATP2B3	intron	1783	FALSE
chrX:39827787-39828401	27.9346	-0.496519	0.0612316	-8.10888	5.10902e-16	5.12747e-11	MIR1587	Intergenic	-9467	FALSE
chr6:26044939-26045856	41.696	-0.844157	0.104121	-8.10745	5.16924e-16	5.1879e-11	HIST1H3C	promoter-TSS	-13	FALSE
chrX:100083171-100083965	22.5134	-0.473981	0.0584739	-8.10586	5.23743e-16	5.25634e-11	XRCC6P5	Intergenic	-143725	FALSE
chrX:152632187-152633029	31.9764	-0.309366	0.0381743	-8.10405	5.31602e-16	5.33521e-11	GABRQ	Intergenic	-5575	FALSE
chrY:10807724-10808225	9.47104	0.559298	0.0690218	8.1032	5.35322e-16	5.37254e-11	TTTY23B	Intergenic	897177	FALSE
chrX:123833047-123833816	29.8337	-0.314923	0.0388748	-8.10094	5.45376e-16	5.47344e-11	XIAP	Intergenic	-26380	FALSE
chrX:140192875-140193475	21.6423	-0.401855	0.0496554	-8.09289	5.82657e-16	5.8476e-11	LOC389895	Intergenic	101508	FALSE
chrX:38334767-38335832	32.8149	-0.332325	0.0411174	-8.08236	6.3527e-16	6.37564e-11	RPGR	Intergenic	-7765	FALSE
chrX:19624251-19626215	81.3587	-0.3036	0.0375707	-8.08077	6.43578e-16	6.45902e-11	SH3KBP1	intron	45768	FALSE
chrX:10768871-10770567	77.045	-0.280677	0.0347609	-8.07449	6.77608e-16	6.80054e-11	MID1	intron	63971	FALSE
chrX:140709330-140709871	36.4209	-0.351919	0.0436491	-8.06245	7.47807e-16	7.50506e-11	LINC00632	promoter-TSS	-158	FALSE
chrX:69133806-69134350	36.9705	-0.310634	0.038529	-8.06234	7.48458e-16	7.5116e-11	PJA1	Intergenic	31444	FALSE
chrX:40153706-40156170	798.645	-0.166286	0.0206682	-8.0455	8.58921e-16	8.62022e-11	BCOR	intron	22391	FALSE
chrX:15114547-15115508	40.8097	-0.322961	0.0401427	-8.04533	8.60164e-16	8.63269e-11	ASB9	Intergenic	155143	FALSE
chrX:118373254-118374100	22.1888	-0.422838	0.0526341	-8.03355	9.46923e-16	9.50342e-11	MIR1277	intron	-12717	FALSE
chr2:131393492-131395721	93.8244	0.269574	0.0335622	8.03209	9.5827e-16	9.61729e-11	LINC01120	Intergenic	-8294	FALSE
chrX:56248332-56248881	23.9192	-0.347641	0.0433071	-8.02736	9.95926e-16	9.99521e-11	KLF8	intron	15449	FALSE
chrX:154457562-154460420	395.958	-0.147392	0.0184161	-8.00341	1.21017e-15	1.21454e-10	PLXNA3	intron	710	FALSE
chrX:37641339-37642798	78.364	-0.272936	0.034137	-7.9953	1.29262e-15	1.29728e-10	XK	intron	-43687	FALSE
chrX:91747112-91748035	5.8189	-0.676624	0.0847244	-7.98618	1.39188e-15	1.39691e-10	PCDH11X	Intergenic	-87887	FALSE
chrX:148499857-148501926	156.581	-0.1809	0.0226587	-7.9837	1.42008e-15	1.4252e-10	AFF2	5' UTR	273	FALSE
chrX:39820834-39822206	302.341	-0.170683	0.021384	-7.98181	1.44202e-15	1.44723e-10	MIR1587	Intergenic	-16041	FALSE
chrX:46573091-46575707	259.997	-0.155949	0.0195393	-7.9813	1.44805e-15	1.45327e-10	CHST7	exon	712	FALSE
chrX:137365680-137366629	42.7862	-0.392267	0.0491836	-7.97556	1.51696e-15	1.52243e-10	ZIC3	Intergenic	-199972	FALSE
chrX:19886565-19888920	342.81	-0.179938	0.0225676	-7.97328	1.54512e-15	1.5507e-10	SH3KBP1	promoter-TSS	-117	FALSE
chrX:68658396-68659307	28.8962	-0.351759	0.0441221	-7.97241	1.55606e-15	1.56168e-10	STARD8	intron	11183	FALSE
chrX:119004812-119005536	39.3074	-0.296874	0.0373443	-7.94965	1.8704e-15	1.87715e-10	LONRF3	intron	28842	FALSE
chrX:123731278-123733536	125.483	-0.177467	0.0223313	-7.94702	1.91057e-15	1.91747e-10	THOC2	intron	647	FALSE
chrX:152600674-152602438	94.0975	-0.241657	0.0304279	-7.94195	1.99026e-15	1.99745e-10	GABRQ	Intergenic	-36627	FALSE
chrX:134806652-134808108	105.615	-0.17298	0.0217908	-7.93819	2.0515e-15	2.05891e-10	FAM122C	5' UTR	187	FALSE
chrX:128938263-128939676	41.1151	-0.364624	0.0459496	-7.9353	2.09979e-15	2.10737e-10	SMARCA1	Intergenic	584535	FALSE
chrX:129980579-129981063	60.7307	-0.325027	0.0410102	-7.92551	2.27218e-15	2.28038e-10	BCORL1	Intergenic	-24367	FALSE
chrX:45769757-45770830	151.872	-0.222209	0.0280373	-7.92549	2.27243e-15	2.28063e-10	MIR222	Intergenic	-23170	FALSE
chrX:10619662-10620977	115.332	-0.202391	0.0255537	-7.92022	2.37095e-15	2.37951e-10	MID1	5' UTR	314	FALSE
chrX:129802791-129804020	52.5874	-0.352405	0.0445132	-7.91687	2.43569e-15	2.44448e-10	SASH3	3' UTR	23490	FALSE
chrX:49198579-49200719	265.017	-0.133526	0.0168765	-7.91195	2.5339e-15	2.54305e-10	SYP	intron	553	FALSE
chrX:31433937-31434879	36.7234	-0.371105	0.0469148	-7.91019	2.56991e-15	2.57918e-10	DMD	intron	73890	FALSE
chrX:133265084-133265974	33.0554	-0.474012	0.0599272	-7.90981	2.57792e-15	2.58723e-10	TFDP3	Intergenic	-47181	FALSE
chrX:52436078-52437681	53.2602	-0.275351	0.0348139	-7.90921	2.59019e-15	2.59954e-10	XAGE1A	Intergenic	-58788	FALSE
chr14:105525806-105528906	418.422	-0.254779	0.0322239	-7.90652	2.64676e-15	2.65631e-10	TMEM121	5' UTR	251	FALSE
chrX:48890656-48892202	393.458	-0.192277	0.0243343	-7.90148	2.75603e-15	2.76598e-10	PQBP1	Intergenic	-6483	FALSE
chrX:86046418-86047971	147.094	-0.186372	0.0236157	-7.89188	2.97665e-15	2.9874e-10	CHM	intron	130	FALSE
chrX:140248952-140249709	32.7828	-0.386693	0.0490558	-7.88272	3.20338e-15	3.21494e-10	LOC389895	Intergenic	157664	FALSE
chrX:137747034-137748266	47.3774	-0.394275	0.0500542	-7.87698	3.35401e-15	3.36611e-10	ZIC3	Intergenic	181463	FALSE
chrX:13849203-13849931	24.9068	-0.406025	0.0516024	-7.86833	3.59393e-15	3.60691e-10	GPM6B	intron	-32208	FALSE
chrX:17802698-17803286	22.7005	-0.398253	0.0506149	-7.86829	3.59525e-15	3.60823e-10	RAI2	intron	57835	FALSE
chrX:130546078-130546941	24.4503	-0.501666	0.0638462	-7.85742	3.92128e-15	3.93543e-10	FAM45BP	Intergenic	51569	FALSE
chrX:101347675-101349616	135.474	-0.173816	0.0221216	-7.85732	3.92428e-15	3.93845e-10	TIMM8A	promoter-TSS	74	FALSE
chrX:78653059-78654112	38.3309	-0.348815	0.0444239	-7.85195	4.09603e-15	4.11082e-10	RTL3	Intergenic	5742	FALSE
chrX:102711608-102713964	290.216	-0.145885	0.0185843	-7.84989	4.16415e-15	4.17918e-10	ARMCX5-GPRASP2	promoter-TSS	-54	FALSE
chr6:27814197-27815540	233.334	-0.351839	0.04486	-7.84304	4.39757e-15	4.41345e-10	HIST1H2AJ	promoter-TSS	-129	FALSE
chrX:100659141-100660159	32.8887	-0.371664	0.0475429	-7.81745	5.39038e-15	5.40984e-10	SRPX2	intron	15484	FALSE
chrX:102720196-102721759	81.8097	-0.311002	0.0398155	-7.81107	5.67061e-15	5.69108e-10	BHLHB9	non-coding	264	FALSE
chrX:50469905-50471881	240.391	-0.157819	0.0202068	-7.8102	5.70989e-15	5.73051e-10	DGKK	promoter-TSS	-155	FALSE
chrX:11144035-11144723	27.9855	-0.342521	0.0438581	-7.80976	5.72954e-15	5.75022e-10	HCCS	intron	33093	FALSE
chrX:46376196-46376892	31.6078	-0.299272	0.0384014	-7.79325	6.53053e-15	6.55411e-10	LINC01186	Intergenic	-48870	FALSE
chrX:53317308-53318027	55.0839	-0.283971	0.0364533	-7.79	6.70111e-15	6.7253e-10	IQSEC2	intron	3656	FALSE
chrX:46963241-46964220	32.5017	-0.322756	0.0414722	-7.78248	7.11166e-15	7.13733e-10	JADE3	intron	51298	FALSE
chrX:129145285-129146543	52.4233	-0.335331	0.0430887	-7.78232	7.12038e-15	7.14608e-10	SMARCA1	Intergenic	377591	FALSE
chrX:26219128-26220370	35.112	-0.42635	0.0548392	-7.77455	7.57186e-15	7.59919e-10	MAGEB5	Intergenic	3580	FALSE
chrX:48498012-48498947	41.3529	-0.277348	0.0356921	-7.77056	7.81397e-15	7.84217e-10	LOC101927635	Intergenic	10359	FALSE
chrX:136953865-136954655	31.1926	-0.327565	0.0421676	-7.76816	7.96343e-15	7.99218e-10	RBMX	Intergenic	-73480	FALSE
chrX:118579245-118579927	23.193	-0.394702	0.0508383	-7.76387	8.23732e-15	8.26705e-10	DOCK11	intron	83677	FALSE
chrX:11664185-11666672	255.951	-0.176366	0.022731	-7.75885	8.57007e-15	8.60101e-10	ARHGAP6	non-coding	272	FALSE
chrX:49701538-49702707	46.761	-0.27445	0.035463	-7.73904	1.00172e-14	1.00533e-09	PAGE1	Intergenic	-6130	FALSE
chrX:154013351-154014298	55.3499	-0.231156	0.0298836	-7.73519	1.03252e-14	1.03625e-09	IRAK1	intron	6066	FALSE
chrX:40103009-40103457	62.3233	-0.239432	0.0309732	-7.73028	1.0731e-14	1.07697e-09	BCOR	intron	-5767	FALSE
chrX:129931040-129933103	720.372	-0.150329	0.019499	-7.7096	1.2621e-14	1.26666e-09	UTP14A	Intergenic	25951	FALSE
chrX:148624985-148625820	33.5911	-0.319477	0.0414438	-7.70869	1.27117e-14	1.27576e-09	AFF2	intron	-93688	FALSE
chrX:130401225-130402717	143.59	-0.186626	0.0242126	-7.70783	1.27979e-14	1.28441e-09	RBMX2	promoter-TSS	22	FALSE
chrX:17923653-17925188	53.3552	-0.333345	0.0432522	-7.70699	1.28819e-14	1.29284e-09	RAI2	Intergenic	-63084	FALSE
chrX:10669137-10670132	29.4849	-0.457385	0.0593917	-7.70116	1.34832e-14	1.35318e-09	MID1	intron	8104	FALSE
chrX:10676145-10677107	84.5004	-0.238776	0.0310604	-7.68747	1.50072e-14	1.50614e-09	MID1	intron	1113	FALSE
chrX:989760-990912	27.1669	-0.979707	0.127527	-7.68234	1.56207e-14	1.56771e-09	CRLF2	Intergenic	222387	FALSE
chrX:55451382-55453079	172.44	-0.155329	0.0202276	-7.67907	1.60244e-14	1.60823e-09	MAGEH1	promoter-TSS	142	FALSE
chr1:178973005-178974465	174.525	0.197904	0.0257936	7.67261	1.68527e-14	1.69135e-09	FAM20B	Intergenic	-52069	FALSE
chrX:69396405-69397627	38.6513	-0.354789	0.0462545	-7.67037	1.715e-14	1.72119e-09	FAM155B	Intergenic	-108219	FALSE
chrX:18674290-18675872	174.546	-0.158086	0.0206139	-7.66888	1.73508e-14	1.74135e-09	RS1	Intergenic	-2978	FALSE
chrX:49977307-49978562	56.8147	-0.265841	0.0346993	-7.66128	1.84092e-14	1.84757e-09	MIR532	intron	-25213	FALSE
chrX:30005126-30006299	41.9784	-0.316177	0.041307	-7.65432	1.94337e-14	1.95039e-09	MAGEB2	Intergenic	-209845	FALSE
chrX:119174994-119176694	48.4571	-0.356057	0.0465317	-7.65193	1.97988e-14	1.98703e-09	KIAA1210	Intergenic	-25265	FALSE
chrX:49042788-49044184	740.754	-0.139652	0.0182716	-7.64315	2.11967e-14	2.12732e-09	TFE3	promoter-TSS	31	FALSE
chr19:3275012-3276953	417.398	-0.224047	0.0293332	-7.63802	2.20588e-14	2.21384e-09	CELF5	exon	50498	FALSE
chrX:129741959-129742665	24.0652	-0.49232	0.0645053	-7.63224	2.30701e-14	2.31534e-09	XPNPEP2	intron	3342	FALSE
chrX:153763901-153764576	49.6616	-0.268056	0.0351789	-7.61979	2.54079e-14	2.54996e-09	PLXNB3	promoter-TSS	43	FALSE
chrX:153885314-153887262	170.597	-0.215887	0.0283647	-7.6111	2.7177e-14	2.72751e-09	L1CAM	promoter-TSS	-114	FALSE
chr15:90664734-90666124	86.9785	0.326384	0.0429031	7.60747	2.79523e-14	2.80532e-09	LINC01585	TTS	5195	FALSE
chrX:20382399-20383955	57.3972	-0.314631	0.0413818	-7.60314	2.89033e-14	2.90077e-09	RPS6KA3	Intergenic	-116545	FALSE
chrX:17993004-17993569	18.5312	-0.397063	0.052252	-7.59902	2.98392e-14	2.99469e-09	LINC01456	intron	111357	FALSE
chrX:119398789-119400146	76.4765	-0.262276	0.034533	-7.59494	3.07931e-14	3.09042e-09	SLC25A43	exon	173	FALSE
chrX:129842862-129844500	311.983	-0.150949	0.0198773	-7.59406	3.10031e-14	3.1115e-09	ZDHHC9	promoter-TSS	-96	FALSE
chrX:129308158-129309130	36.1762	-0.366222	0.0482877	-7.58418	3.34606e-14	3.35814e-09	SMARCA1	Intergenic	214861	FALSE
chrX:75155399-75157056	104.05	-0.187062	0.0246784	-7.58001	3.45518e-14	3.46766e-09	ABCB7	exon	112	FALSE
chrX:18931744-18932480	26.6133	-0.354837	0.0468282	-7.57742	3.52496e-14	3.53769e-09	PHKA2-AS1	intron	41816	FALSE
chr22:18892360-18892590	2.09971	0.900762	0.11902	7.56814	3.78601e-14	3.79968e-09	LINC01663	intron	1956	FALSE
chrX:64394528-64395915	112.693	-0.182156	0.0240743	-7.56642	3.83641e-14	3.85026e-09	MTMR8	intron	231	FALSE
chrX:37571100-37572692	83.6686	-0.224736	0.0297319	-7.55873	4.07026e-14	4.08496e-09	LANCL3	exon	327	FALSE
chrX:91777238-91777651	10.807	-0.726963	0.0961765	-7.55864	4.0731e-14	4.08781e-09	PCDH11X	Intergenic	-58016	FALSE
chrX:68827775-68829766	473.703	-0.169359	0.0224139	-7.55595	4.15804e-14	4.17306e-09	EFNB1	promoter-TSS	-226	FALSE
chrX:137573330-137575306	104.207	-0.430427	0.0569916	-7.55246	4.27105e-14	4.28647e-09	ZIC3	intron	8131	FALSE
chrX:130330655-130331131	21.5973	-0.353482	0.0468133	-7.55089	4.32307e-14	4.33868e-09	SLC25A14	Intergenic	-8995	FALSE
chrX:12234753-12235631	33.3705	-0.307275	0.0407149	-7.547	4.4541e-14	4.47018e-09	FRMPD4	intron	96726	FALSE
chrX:34559261-34559993	36.1925	-0.43316	0.0574448	-7.54047	4.68289e-14	4.6998e-09	TMEM47	Intergenic	97661	FALSE
chrX:140710752-140711140	37.1599	-0.352497	0.0468098	-7.53042	5.05788e-14	5.07614e-09	LINC00632	intron	1187	FALSE
chrX:149503203-149504585	66.2537	-0.268714	0.0356906	-7.52898	5.11366e-14	5.13212e-09	IDS	intron	1460	FALSE
chrX:10578943-10580353	57.0419	-0.297381	0.0395029	-7.52807	5.14947e-14	5.16806e-09	MID1	intron	-2731	FALSE
chrX:101622727-101624718	209.885	-0.133298	0.0177161	-7.52413	5.30713e-14	5.32629e-09	ARMCX3	intron	362	FALSE
chrX:19514689-19516007	60.1529	-0.30508	0.0405789	-7.51818	5.55433e-14	5.57439e-09	MAP3K15	promoter-TSS	-87	FALSE
chrX:130170630-130172694	415.984	-0.129073	0.017174	-7.51559	5.66552e-14	5.68597e-09	RAB33A	promoter-TSS	-137	FALSE
chrX:10309566-10311191	68.6338	-0.309357	0.0412336	-7.50255	6.25886e-14	6.28145e-09	CLCN4	Intergenic	153434	FALSE
chrX:48822647-48823948	78.141	-0.371649	0.0495864	-7.49498	6.63074e-14	6.65468e-09	ERAS	exon	-3215	FALSE
chrX:50721606-50722707	36.7277	-0.291199	0.0388579	-7.49393	6.68409e-14	6.70822e-09	SHROOM4	intron	91887	FALSE
chr1:200872165-200874248	106.238	0.247841	0.0330728	7.49379	6.69123e-14	6.71538e-09	GPR25	exon	252	FALSE
chrX:155263495-155264869	161.443	-0.142189	0.0189765	-7.49291	6.73612e-14	6.76044e-09	RAB39B	exon	407	FALSE
chrX:10634428-10635330	35.5527	-0.341808	0.0456823	-7.48228	7.30449e-14	7.33086e-09	MID1	intron	-14245	FALSE
chrX:119685280-119687075	88.9034	-0.205727	0.0274978	-7.48159	7.34282e-14	7.36933e-09	2023-09-06	intron	7192	FALSE
chrX:71128938-71129776	39.847	-0.276547	0.0369717	-7.47996	7.43429e-14	7.46113e-09	MED12	exon	10801	FALSE
chrX:126695202-126695969	27.3561	-0.397099	0.0531203	-7.47547	7.69293e-14	7.7207e-09	PRR32	Intergenic	-124178	FALSE
chrX:73728260-73729825	52.1299	-0.494134	0.0661321	-7.47193	7.90299e-14	7.93152e-09	TSIX	Intergenic	-63162	FALSE
chrX:14465913-14467099	51.4465	-0.354	0.0474414	-7.46184	8.53252e-14	8.56332e-09	GLRA2	Intergenic	-62792	FALSE
chrX:74419827-74422256	436.32	-0.131918	0.0176804	-7.46126	8.57009e-14	8.60103e-09	SLC16A2	promoter-TSS	-451	FALSE
chrX:55488136-55490356	304.483	-0.131529	0.0176507	-7.45178	9.20899e-14	9.24224e-09	USP51	promoter-TSS	-48	FALSE
chrX:130079690-130080309	31.1436	-0.295598	0.0396766	-7.45019	9.32059e-14	9.35423e-09	ELF4	intron	30500	FALSE
chrX:56777331-56780899	2.2907	-0.788354	0.10593	-7.44223	9.89977e-14	9.9355e-09	UQCRBP1	intron	-41531	FALSE
chrX:154060383-154061198	32.6541	-0.290533	0.0390615	-7.43783	1.02349e-13	1.02719e-08	MECP2	intron	36940	FALSE
chrX:130788630-130789653	86.458	-0.275549	0.0370469	-7.43782	1.02358e-13	1.02728e-08	LOC105373338	intron	-13494	FALSE
chr2:218979713-218981293	215.033	-0.202366	0.0272455	-7.42749	1.10677e-13	1.11077e-08	LINC00608	TTS	4219	FALSE
chr2:43067580-43069497	91.8368	0.281443	0.0379926	7.40786	1.28358e-13	1.28821e-08	LINC01819	Intergenic	-28996	FALSE
chrX:43654292-43656534	490.425	-0.126098	0.0170521	-7.39486	1.41554e-13	1.42065e-08	MAOA	5' UTR	506	FALSE
chrX:38965840-38966581	31.0504	-0.327107	0.0442503	-7.39219	1.44432e-13	1.44953e-08	MID1IP1-AS1	Intergenic	-162328	FALSE
chrX:130004762-130005753	34.4908	-0.385576	0.0521705	-7.39069	1.46064e-13	1.46592e-08	BCORL1	promoter-TSS	70	FALSE
chrX:128459534-128460695	46.0474	-0.333784	0.0451659	-7.39019	1.46623e-13	1.47153e-08	ACTRT1	Intergenic	-407712	FALSE
chrX:123170451-123171073	20.1623	-0.392077	0.0530547	-7.39005	1.46768e-13	1.47298e-08	GRIA3	Intergenic	-13481	FALSE
chrX:56729896-56730663	38.6052	-0.264998	0.0359085	-7.37981	1.5851e-13	1.59083e-08	NBDY	intron	1061	FALSE
chrX:31836262-31837010	26.5141	-0.346508	0.0469616	-7.37854	1.60034e-13	1.60611e-08	DMD	intron	318833	FALSE
chrX:152906820-152907924	113.197	-0.26125	0.0354085	-7.37819	1.60457e-13	1.61036e-08	ZNF185	Intergenic	-7070	FALSE
chrX:150692815-150694499	181.909	-0.163928	0.0222731	-7.35992	1.84023e-13	1.84688e-08	MTMR1	exon	293	FALSE
chrX:56563066-56565665	308.488	-0.133355	0.0181386	-7.35204	1.95211e-13	1.95916e-08	UBQLN2	exon	773	TRUE
chrX:126552291-126553121	24.2757	-0.451586	0.0616376	-7.32647	2.363e-13	2.37153e-08	DCAF12L1	5' UTR	153	FALSE
chrX:84187020-84189073	356.105	-0.124858	0.0170608	-7.31845	2.50846e-13	2.51752e-08	RPS6KA6	promoter-TSS	-112	FALSE
chrX:19990194-19991934	385.865	-0.143639	0.0196527	-7.30889	2.69364e-13	2.70336e-08	LOC729609	Intergenic	-1285	FALSE
chrX:101595920-101596707	38.6938	-0.276805	0.0378734	-7.3087	2.69749e-13	2.70723e-08	ARMCX6	Intergenic	21687	FALSE
chrX:152897412-152898351	43.821	-0.31761	0.0436301	-7.27961	3.34795e-13	3.36004e-08	ZNF185	Intergenic	-16560	FALSE
chrX:140522004-140522726	25.1288	-0.350193	0.0482391	-7.25954	3.88422e-13	3.89824e-08	SOX3	Intergenic	-17305	FALSE
chrX:47517812-47518622	41.4004	-0.340471	0.0469036	-7.25896	3.90082e-13	3.9149e-08	ZNF41	Intergenic	-34948	FALSE
chrX:130267977-130269415	222.248	-0.176616	0.0243354	-7.25758	3.94083e-13	3.95506e-08	ZNF280C	intron	252	FALSE
chrX:13368547-13370630	114.265	-0.265188	0.0365647	-7.25257	4.08936e-13	4.10412e-08	LINC01203	Intergenic	34348	FALSE
chrX:22268290-22269339	37.2009	-0.397703	0.0548688	-7.24825	4.22192e-13	4.23716e-08	CBLL2	intron	-4098	FALSE
chrX:28532811-28533534	24.0676	-0.377348	0.0520616	-7.24811	4.22624e-13	4.2415e-08	MIR6134	Intergenic	-37510	FALSE
chrX:140087680-140088363	32.8813	-0.411647	0.0568257	-7.24403	4.35537e-13	4.37109e-08	LOC389895	Intergenic	-3645	FALSE
chrX:2690305-2692083	274.21	0.193884	0.0267669	7.24344	4.37451e-13	4.3903e-08	CD99	promoter-TSS	61	FALSE
chrX:136250389-136252058	130.548	-0.196247	0.027129	-7.23384	4.69515e-13	4.7121e-08	MAP7D3	intron	355	FALSE
chrX:39518374-39519912	80.1836	-0.313344	0.0433742	-7.2242	5.04057e-13	5.05877e-08	LINC01282	Intergenic	-127369	FALSE
chrX:122691772-122692335	21.7146	-0.391478	0.0542194	-7.22027	5.18859e-13	5.20732e-08	GRIA3	Intergenic	-492189	FALSE
chrX:130105534-130106646	95.3291	-0.260682	0.0361075	-7.21959	5.21444e-13	5.23326e-08	ELF4	intron	4410	FALSE
chrX:130009369-130010513	52.9208	-0.316083	0.0438783	-7.20364	5.86243e-13	5.88359e-08	BCORL1	intron	4753	FALSE
chrX:72073615-72074587	38.7188	-0.288363	0.0400729	-7.19596	6.20223e-13	6.22462e-08	RPS26P11	intron	29692	FALSE
chrX:28085465-28086466	27.9266	-0.491058	0.0682442	-7.19559	6.21914e-13	6.24159e-08	DCAF8L1	Intergenic	-104517	FALSE
chrX:65689832-65690949	42.8183	-0.280216	0.0389431	-7.19552	6.22211e-13	6.24457e-08	MSN	intron	22747	FALSE
chrX:29229599-29230281	23.0935	-0.404308	0.0562195	-7.19159	6.40403e-13	6.42715e-08	MIR4666B	intron	-344338	FALSE
chrX:14351456-14352739	50.462	-0.350278	0.0488008	-7.1777	7.08929e-13	7.11488e-08	UBE2E4P	Intergenic	107833	FALSE
chrX:31038739-31039521	27.8105	-0.30244	0.0421748	-7.17111	7.43935e-13	7.46621e-08	FTHL17	Intergenic	32923	FALSE
chrX:19758485-19760380	100.285	-0.216761	0.0302704	-7.16082	8.01982e-13	8.04877e-08	SH3KBP1	intron	40366	FALSE
chrX:140918177-140919532	39.6875	-0.367282	0.0513159	-7.15727	8.2301e-13	8.25981e-08	MIR320D2	Intergenic	7364	FALSE
chrX:140318114-140318744	25.2547	-0.367906	0.0514447	-7.15148	8.58461e-13	8.6156e-08	SOX3	Intergenic	186631	FALSE
chrX:106168037-106168631	23.3461	-0.329952	0.0461639	-7.14741	8.84333e-13	8.87525e-08	MUM1L1	promoter-TSS	29	FALSE
chrX:30712864-30713454	21.6895	-0.327247	0.0458495	-7.13742	9.50978e-13	9.54411e-08	GK	intron	59800	FALSE
chrX:74550028-74550820	52.9893	-0.215606	0.030235	-7.131	9.96457e-13	1.00005e-07	RLIM	Intergenic	64202	FALSE
chrX:120244142-120245612	114.528	-0.159194	0.0223248	-7.1308	9.97847e-13	1.00145e-07	NKAPP1	non-coding	390	FALSE
chr6:76876503-76877433	45.7703	-0.357443	0.0502073	-7.11934	1.08446e-12	1.08838e-07	LINC02540	Intergenic	-283345	FALSE
chrX:153726413-153727165	105.969	-0.172184	0.0242192	-7.10942	1.16535e-12	1.16955e-07	ABCD1	intron	1921	FALSE
chrX:67543609-67547032	291.086	-0.16784	0.0236309	-7.10259	1.2244e-12	1.22882e-07	AR	exon	698	FALSE
chrX:153507183-153508172	96.363	-0.183541	0.0258644	-7.09627	1.28172e-12	1.28635e-07	HAUS7	intron	-12153	FALSE
chrX:10747846-10749249	69.2752	-0.293128	0.04138	-7.0838	1.40252e-12	1.40759e-07	MID1	intron	-70809	FALSE
chrX:38326782-38328143	252.403	-0.143895	0.020341	-7.07415	1.50364e-12	1.50907e-07	RPGR	promoter-TSS	72	FALSE
chrX:49838421-49838881	20.0336	-0.335147	0.0474011	-7.07044	1.54445e-12	1.55003e-07	PAGE4	Intergenic	9348	FALSE
chrX:68693247-68694409	126.023	-0.182558	0.0258557	-7.06064	1.65735e-12	1.66333e-07	STARD8	intron	188	FALSE
chrX:102515839-102517560	315.77	-0.113754	0.0161205	-7.05649	1.70755e-12	1.71371e-07	TMSB15A	promoter-TSS	71	FALSE
chrX:51641317-51642279	37.3314	-0.264433	0.037478	-7.05569	1.71749e-12	1.72369e-07	CENPVL3	Intergenic	-22880	FALSE
chrY:10925273-10925791	9.82776	0.477428	0.0677721	7.04461	1.85987e-12	1.86658e-07	TTTY23B	Intergenic	1014734	FALSE
chrX:70433680-70435256	272.328	-0.125694	0.0178667	-7.03511	1.99097e-12	1.99816e-07	DLG3	Intergenic	-10387	FALSE
chrY:10986681-10987588	17.1764	0.414452	0.0589552	7.02995	2.06604e-12	2.0735e-07	TTTY23B	Intergenic	1076337	FALSE
chrX:151749090-151750272	73.7673	-0.220457	0.0313709	-7.02743	2.10366e-12	2.11125e-07	CNGA2	Intergenic	14935	FALSE
chrX:69139474-69140173	40.3442	-0.341666	0.0486222	-7.02696	2.11075e-12	2.11837e-07	PJA1	Intergenic	25698	FALSE
chrX:129983485-129984734	200	-0.170139	0.0242374	-7.01971	2.22323e-12	2.23125e-07	BCORL1	Intergenic	-21078	FALSE
chrX:149630553-149632395	174.584	-0.140372	0.0200181	-7.01226	2.345e-12	2.35347e-07	TMEM185A	intron	438	FALSE
chrX:71095218-71096972	161.253	-0.153779	0.0219809	-6.99602	2.63329e-12	2.6428e-07	FOXO4	promoter-TSS	-54	FALSE
chr22:18730339-18730985	8.74568	0.683607	0.097728	6.99499	2.65271e-12	2.66228e-07	LINC01662	Intergenic	-3252	FALSE
chrX:153667381-153668539	86.1555	-0.218019	0.0311774	-6.99286	2.69343e-12	2.70315e-07	PNCK	Intergenic	5328	FALSE
chrX:140439153-140440419	103.557	-0.277425	0.039722	-6.98418	2.86533e-12	2.87567e-07	SOX3	Intergenic	65274	FALSE
chrX:153708117-153709111	100.77	-0.176131	0.0253096	-6.95907	3.4252e-12	3.43757e-07	BCAP31	intron	15487	FALSE
chrX:71870037-71871174	58.7327	-0.254873	0.036626	-6.9588	3.43177e-12	3.44415e-07	NHSL2	Intergenic	-40482	FALSE
chrX:51178168-51180252	62.8162	-0.262481	0.0377445	-6.95416	3.54676e-12	3.55957e-07	LINC01284	Intergenic	-7789	FALSE
chrX:119690762-119691300	66.0344	-0.213709	0.0307433	-6.95139	3.61708e-12	3.63014e-07	2023-09-06	intron	2339	FALSE
chrX:119692232-119694302	431.581	-0.127103	0.0182941	-6.94776	3.71121e-12	3.72461e-07	2023-09-06	5' UTR	103	FALSE
chrX:10156281-10157298	84.1238	-0.184532	0.0265672	-6.94584	3.76203e-12	3.77561e-07	CLCN4	promoter-TSS	-155	FALSE
chrX:153688855-153690232	191.148	-0.178481	0.0257275	-6.93738	3.99425e-12	4.00867e-07	SLC6A8	promoter-TSS	33	FALSE
chrX:136168568-136169809	97.6229	-0.200232	0.0288702	-6.9356	4.04514e-12	4.05974e-07	FHL1	promoter-TSS	-107	FALSE
chr16:30927921-30928520	182.045	-0.177632	0.0256159	-6.93445	4.07819e-12	4.09291e-07	FBXL19	intron	3646	FALSE
chr19:17829884-17831565	586.945	-0.215154	0.0310311	-6.93351	4.10528e-12	4.1201e-07	INSL3	intron	-9151	FALSE
chrX:10636040-10636996	40.701	-0.276203	0.0398587	-6.92953	4.22231e-12	4.23755e-07	MID1	intron	-15884	FALSE
chrX:102650546-102652914	223.626	-0.210206	0.030367	-6.92221	4.44661e-12	4.46266e-07	GPRASP1	5' UTR	329	FALSE
chrX:10722723-10723230	23.3882	-0.315874	0.0456942	-6.91277	4.7528e-12	4.76996e-07	MID1	intron	-45238	FALSE
chrX:74422543-74423300	94.3329	-0.202069	0.0292498	-6.90839	4.90199e-12	4.91969e-07	SLC16A2	intron	1429	FALSE
chr1:3393092-3394721	137.129	-0.205575	0.0297745	-6.90442	5.04089e-12	5.05909e-07	ARHGEF16	intron	-60676	FALSE
chrX:101550111-101551750	153.848	-0.220158	0.0319224	-6.89666	5.32381e-12	5.34303e-07	ARMCX1	intron	400	FALSE
chrY:9141824-9142031	2.36727	0.814479	0.118193	6.89108	5.53692e-12	5.55691e-07	RBMY1A3P	Intergenic	180946	FALSE
chrX:148268578-148270146	67.0081	-0.26625	0.0386457	-6.88952	5.59819e-12	5.6184e-07	AFF2	Intergenic	-231257	FALSE
chrX:46461218-46462126	23.6741	-0.383363	0.055671	-6.88623	5.72916e-12	5.74984e-07	KRBOX4	intron	14483	FALSE
chrX:48747351-48748190	33.8436	-0.304084	0.0443014	-6.86399	6.6963e-12	6.72047e-07	GLOD5	Intergenic	-13979	FALSE
chrX:69136329-69137855	152.615	-0.17796	0.0259548	-6.85654	7.05484e-12	7.08031e-07	PJA1	Intergenic	28430	FALSE
chrX:46796416-46797074	24.2206	-0.310342	0.0452736	-6.85481	7.14087e-12	7.16664e-07	SLC9A7	Intergenic	-37573	FALSE
chrX:143094317-143095084	25.6059	-0.462225	0.0674831	-6.84949	7.41134e-12	7.4381e-07	SPANXN4	Intergenic	68783	FALSE
chrX:9885120-9885567	28.1739	-0.299901	0.0438167	-6.84444	7.67758e-12	7.7053e-07	SHROOM2	intron	-27028	FALSE
chrX:70168281-70169200	41.6965	-0.22757	0.0332751	-6.83905	7.97221e-12	8.00099e-07	DGAT2L6	Intergenic	-8742	FALSE
chrX:153333581-153335251	292.079	-0.125173	0.0183159	-6.83411	8.25185e-12	8.28164e-07	ZNF275	intron	261	FALSE
chrX:14922268-14923315	54.8785	-0.25501	0.0373145	-6.83409	8.25283e-12	8.28263e-07	MOSPD2	TTS	37501	FALSE
chrX:57909094-57910754	90.0952	-0.251863	0.0368799	-6.82927	8.535e-12	8.56581e-07	ZXDA	exon	709	FALSE
chrX:140157232-140158178	38.2033	-0.353292	0.0517567	-6.82602	8.73057e-12	8.76209e-07	LOC389895	Intergenic	66038	FALSE
chrX:148876131-148877059	33.8559	-0.336992	0.0495991	-6.79433	1.0882e-11	1.09213e-06	AFF2	intron	157504	FALSE
chrX:124679151-124679744	23.9573	-0.339092	0.0499764	-6.78504	1.16053e-11	1.16472e-06	TENM1	intron	284369	FALSE
chrX:45888364-45889075	23.9223	-0.305959	0.0451263	-6.78006	1.20128e-11	1.20562e-06	LOC401585	Intergenic	-37230	FALSE
chr16:56637798-56638910	83.5754	-0.195286	0.0288718	-6.76391	1.34317e-11	1.34801e-06	MT1A	promoter-TSS	-312	FALSE
chr10:104353253-104354752	130.856	-0.218449	0.0323094	-6.76117	1.36885e-11	1.37379e-06	CFAP58	promoter-TSS	239	FALSE
chrX:38560924-38563202	403.412	-0.114248	0.0169027	-6.75919	1.38762e-11	1.39263e-06	TSPAN7	intron	585	FALSE
chrX:135984706-135986620	232.356	-0.141367	0.0209153	-6.75902	1.38928e-11	1.39429e-06	SLC9A6	exon	236	FALSE
chrX:153460733-153461449	30.7368	-0.261005	0.0386356	-6.75555	1.42297e-11	1.42811e-06	HAUS7	intron	9540	FALSE
chrX:10775084-10776200	35.6089	-0.372762	0.055265	-6.74499	1.53038e-11	1.53591e-06	MID1	intron	58048	FALSE
chrX:21839056-21840561	147.853	-0.142574	0.0211396	-6.74441	1.53655e-11	1.54209e-06	MBTPS2	exon	271	FALSE
chrX:120280739-120281672	36.816	-0.260923	0.0387049	-6.74135	1.56925e-11	1.57491e-06	TMEM255A	intron	30330	FALSE
chrX:55135212-55135712	20.1108	-0.319848	0.0474631	-6.73887	1.59624e-11	1.60201e-06	FAM104B	Intergenic	25640	FALSE
chrX:32103461-32104476	32.9965	-0.309474	0.0459289	-6.7381	1.60467e-11	1.61047e-06	DMD	intron	51500	FALSE
chrX:48834131-48836171	184.102	-0.169977	0.0252284	-6.73752	1.61108e-11	1.61689e-06	PCSK1N	intron	487	FALSE
chrX:148504361-148505051	39.955	-0.261266	0.0387917	-6.7351	1.63812e-11	1.64403e-06	AFF2	intron	4087	FALSE
chrX:31835551-31836209	28.0294	-0.338773	0.0503192	-6.73248	1.66795e-11	1.67398e-06	DMD	intron	319589	FALSE
chrX:73562589-73564243	196.515	-0.131876	0.0195931	-6.73072	1.68822e-11	1.69431e-06	CHIC1	promoter-TSS	268	FALSE
chrX:53695559-53696645	58.6806	-0.22117	0.032872	-6.7282	1.71778e-11	1.72398e-06	HUWE1	Intergenic	-9373	FALSE
chr19:15451941-15453120	206.191	-0.30651	0.0455574	-6.728	1.72015e-11	1.72636e-06	WIZ	intron	-2580	FALSE
chrX:102745096-102746837	148.551	-0.222487	0.0330698	-6.72782	1.72229e-11	1.7285e-06	BHLHB9	promoter-TSS	-12	FALSE
chrX:153638771-153639608	54.1939	-0.329112	0.0489678	-6.72098	1.80507e-11	1.81158e-06	DUSP9	Intergenic	-3253	FALSE
chrX:153494495-153495670	68.7923	-0.240943	0.0358859	-6.71413	1.89188e-11	1.89871e-06	BGN	5' UTR	194	FALSE
chrX:2608286-2610047	224.968	0.174795	0.026071	6.70458	2.01982e-11	2.02712e-06	MIR6089	promoter-TSS	-24	FALSE
chrX:154003794-154004939	38.8102	-0.232388	0.0346918	-6.69864	2.10371e-11	2.1113e-06	IRAK1	Intergenic	15524	FALSE
chrX:54494831-54496866	265.32	-0.119162	0.0178006	-6.6943	2.16701e-11	2.17483e-06	FGD1	5' UTR	317	FALSE
chrX:47854385-47855005	24.185	-0.295569	0.0441524	-6.6943	2.16714e-11	2.17496e-06	ZNF81	intron	17793	FALSE
chrX:136879863-136881403	199.781	-0.137439	0.0205318	-6.69395	2.17219e-11	2.18003e-06	RBMX	non-coding	147	FALSE
chr19:47446913-47448219	312.244	-0.190671	0.0284995	-6.69033	2.22669e-11	2.23473e-06	SLC8A2	intron	24484	FALSE
chr16:56657220-56658872	139.392	-0.195835	0.0292792	-6.68855	2.25387e-11	2.26201e-06	MT1F	5' UTR	103	FALSE
chrX:132911878-132913108	37.1771	-0.406499	0.0608061	-6.68517	2.3065e-11	2.31482e-06	HS6ST2	intron	48902	FALSE
chrX:71859337-71860026	25.509	-0.291964	0.0437178	-6.67838	2.41606e-11	2.42478e-06	NHSL2	Intergenic	-51406	FALSE
chrX:147539985-147540692	22.1123	-0.493567	0.0739397	-6.67526	2.46789e-11	2.4768e-06	MIR514A3	Intergenic	-255611	FALSE
chrX:69305386-69306895	121.302	-0.217451	0.0325999	-6.67028	2.55317e-11	2.56239e-06	LINC00269	Intergenic	126584	FALSE
chrX:38012644-38014196	52.0854	-0.283801	0.0425971	-6.66246	2.69289e-11	2.70261e-06	SYTL5	intron	6838	FALSE
chrX:17955113-17956358	82.2701	-0.212359	0.031901	-6.6568	2.79858e-11	2.80868e-06	RAI2	Intergenic	-94399	FALSE
chrX:101658324-101660287	193.291	-0.136873	0.0205706	-6.65384	2.85539e-11	2.8657e-06	ARMCX2	intron	585	FALSE
chrX:19767523-19768347	32.2838	-0.308937	0.0464616	-6.6493	2.9448e-11	2.95543e-06	SH3KBP1	intron	31864	FALSE
chrX:119564945-119565881	69.7855	-0.208123	0.0313094	-6.64732	2.98484e-11	2.99562e-06	CXorf56	promoter-TSS	-4	FALSE
chrX:38803362-38805339	408.937	-0.150998	0.0227187	-6.64639	3.00367e-11	3.01451e-06	MID1IP1-AS1	promoter-TSS	-468	FALSE
chrX:120497768-120498473	32.6813	-0.243119	0.0366015	-6.64232	3.08792e-11	3.09907e-06	LAMP2	Intergenic	-28772	FALSE
chr20:30488800-30490047	40.5929	0.546854	0.0824392	6.63342	3.27987e-11	3.29171e-06	MLLT10P1	Intergenic	-85962	FALSE
chrX:51614416-51614959	28.8511	-0.241723	0.0364443	-6.63267	3.29674e-11	3.30865e-06	CENPVL3	Intergenic	4230	FALSE
chrX:106176960-106177683	47.2761	-0.223972	0.0337716	-6.63197	3.31241e-11	3.32437e-06	MUM1L1	5' UTR	9017	FALSE
chrX:72088873-72089814	42.9009	-0.295453	0.0445679	-6.62928	3.37328e-11	3.38546e-06	RTL5	intron	42557	FALSE
chrX:35890766-35891194	19.339	-0.353079	0.053262	-6.6291	3.37729e-11	3.38948e-06	CFAP47	Intergenic	-28754	FALSE
chrX:120468403-120469654	235.98	-0.1087	0.0164146	-6.62218	3.53946e-11	3.55224e-06	LAMP2	intron	320	FALSE
chrX:118847574-118848172	23.2287	-0.303721	0.0458838	-6.61934	3.60811e-11	3.62113e-06	LINC01285	intron	8317	FALSE
chrX:153609570-153611189	211.287	-0.133399	0.020158	-6.61765	3.64942e-11	3.6626e-06	LOC105373383	Intergenic	11040	FALSE
chrX:86547402-86548240	27.7561	-0.334142	0.0505433	-6.611	3.81723e-11	3.83101e-06	DACH2	intron	284853	FALSE
chrX:134174903-134175503	38.5111	-0.363881	0.0550591	-6.60891	3.87172e-11	3.88569e-06	MIR106A	Intergenic	-4925	FALSE
chr1:1629805-1630979	97.7095	0.313706	0.0474768	6.60757	3.90687e-11	3.92097e-06	MMP23B	exon	-1789	FALSE
chrX:118284493-118285100	24.4652	-0.338744	0.051296	-6.6037	4.01012e-11	4.02459e-06	WDR44	Intergenic	-61276	FALSE
chr12:113582278-113583279	64.8001	-0.295787	0.0448069	-6.60136	4.07391e-11	4.08861e-06	LHX5	Intergenic	-110707	FALSE
chrX:19566238-19567323	47.2121	-0.247096	0.0374436	-6.59915	4.13515e-11	4.15008e-06	MAP3K15	intron	-51520	FALSE
chrX:105155416-105156181	25.4633	-0.405044	0.0614324	-6.59333	4.30069e-11	4.31622e-06	TEX13A	intron	64894	FALSE
chr8:119671713-119674094	116.504	0.249742	0.037878	6.59331	4.30118e-11	4.31671e-06	ENPP2	intron	672	FALSE
chrX:154411053-154412776	209.729	-0.128574	0.0195197	-6.58688	4.49175e-11	4.50797e-06	DNASE1L1	exon	176	FALSE
chrX:119604995-119606862	297.065	-0.114182	0.0173387	-6.58542	4.53589e-11	4.55226e-06	NKRF	promoter-TSS	-46	FALSE
chrX:20857666-20858317	22.7446	-0.356154	0.0542548	-6.56447	5.22192e-11	5.24077e-06	CNKSR2	Intergenic	-516306	FALSE
chrX:148903076-148903956	25.8245	-0.330246	0.0503525	-6.55868	5.42845e-11	5.44805e-06	AFF2	intron	184425	FALSE
chrX:72713532-72714984	139.421	-0.140167	0.0214072	-6.54764	5.84515e-11	5.86625e-06	PHKA1	promoter-TSS	-77	FALSE
chrX:154443475-154445023	161.485	-0.14358	0.0219286	-6.54761	5.84667e-11	5.86778e-06	FAM50A	TTS	123	FALSE
chrX:120758638-120760222	63.6092	-0.27927	0.0426535	-6.54742	5.85399e-11	5.87513e-06	CT47B1	Intergenic	116495	FALSE
chrX:133809320-133809924	23.7384	-0.37535	0.0573289	-6.54731	5.85835e-11	5.8795e-06	GPC3-AS1	intron	-87821	FALSE
chrX:74535007-74537381	228.311	-0.164221	0.0251022	-6.5421	6.06601e-11	6.08791e-06	RLIM	Intergenic	78432	FALSE
chrX:48631230-48632259	46.0132	-0.258487	0.0395337	-6.5384	6.21797e-11	6.24042e-06	WDR13	Intergenic	33936	FALSE
chrX:100864558-100865266	28.9017	-0.272841	0.0417469	-6.53559	6.33591e-11	6.35878e-06	NOX1	intron	9433	FALSE
chr19:6515918-6517528	686.617	-0.136251	0.0208701	-6.5285	6.64328e-11	6.66727e-06	TUBB4A	Intergenic	-13875	FALSE
chrX:14690394-14691177	26.4791	-0.339727	0.0520686	-6.52461	6.81773e-11	6.84234e-06	GLRA2	exon	161488	FALSE
chrX:151694274-151696453	153.108	-0.212432	0.0325691	-6.52251	6.91386e-11	6.93881e-06	PRRG3	intron	106	FALSE
chrX:40158138-40158574	76.2903	-0.194148	0.0297951	-6.51611	7.21548e-11	7.24153e-06	BCOR	intron	18973	FALSE
chrX:51617884-51619098	34.1273	-0.258709	0.039729	-6.51185	7.42324e-11	7.45003e-06	CENPVL3	exon	427	FALSE
chrX:54840582-54842013	113.515	-0.212945	0.0328165	-6.48895	8.64353e-11	8.67473e-06	SNORA11	Intergenic	26928	FALSE
chr4:3040656-3042335	90.8652	0.22329	0.0344168	6.48782	8.70872e-11	8.74016e-06	HTT-AS	TTS	33018	FALSE
chrX:40580296-40581559	323.942	-0.117761	0.018165	-6.48288	8.99895e-11	9.03144e-06	ATP6AP2	promoter-TSS	-36	FALSE
chrX:63784129-63785984	192.685	-0.127549	0.0197169	-6.46905	9.86228e-11	9.89788e-06	ARHGEF9	TTS	489	FALSE
chrX:11426870-11428632	159.413	-0.17515	0.0270843	-6.46686	1.00058e-10	1.00419e-05	ARHGAP6	promoter-TSS	34	FALSE
chrX:117969075-117969873	28.5286	-0.352887	0.0545788	-6.46565	1.00863e-10	1.01227e-05	KLHL13	intron	4264	FALSE
chrX:789012-791472	347.141	0.198885	0.0307742	6.46273	1.02833e-10	1.03204e-05	SHOX	Intergenic	165898	FALSE
chrX:19743889-19744769	33.0432	-0.310917	0.0481499	-6.45726	1.06614e-10	1.06999e-05	SH3KBP1	intron	55470	FALSE
chr20:30537416-30538177	47.9553	0.59939	0.092868	6.45421	1.08782e-10	1.09175e-05	MLLT10P1	Intergenic	-134335	FALSE
chr19:46489231-46490141	92.4434	0.209562	0.0325129	6.44551	1.15211e-10	1.15627e-05	PNMA8B	intron	6226	FALSE
chrX:40459450-40460173	28.6688	-0.40301	0.0625344	-6.44461	1.15896e-10	1.16315e-05	ATP6AP2	Intergenic	-121152	FALSE
chrX:14902100-14902975	26.1054	-0.338717	0.0525981	-6.43972	1.19691e-10	1.20123e-05	MOSPD2	intron	17247	FALSE
chrX:148566594-148567851	73.0583	-0.216821	0.0336754	-6.43856	1.20612e-10	1.21047e-05	AFF2	intron	66604	FALSE
chrX:154748583-154749223	23.2896	-0.288217	0.0447646	-6.4385	1.20662e-10	1.21098e-05	GAB3	intron	2180	FALSE
chr20:41339701-41341518	295.436	-0.131861	0.0204885	-6.43586	1.22775e-10	1.23218e-05	LPIN3	promoter-TSS	-243	FALSE
chrX:68365206-68365927	27.7757	-0.272522	0.0424193	-6.42448	1.32321e-10	1.32799e-05	OPHN1	intron	67890	FALSE
chr1:157978431-157979530	50.899	0.284764	0.0443363	6.42282	1.33771e-10	1.34254e-05	KIRREL1	Intergenic	-14292	FALSE
chrX:72054690-72055677	59.5252	-0.196691	0.0306243	-6.42272	1.3386e-10	1.34344e-05	RPS26P11	intron	10775	FALSE
chrX:119235682-119237970	442.964	-0.104082	0.0162157	-6.41862	1.37516e-10	1.38012e-05	PGRMC1	intron	581	FALSE
chrX:34656296-34658000	337.603	-0.176723	0.0275475	-6.4152	1.40636e-10	1.41144e-05	TMEM47	5' UTR	140	FALSE
chrY:10666824-10667123	6.80914	0.565384	0.0882172	6.409	1.46482e-10	1.4701e-05	TTTY23B	Intergenic	756176	FALSE
chrX:48042042-48043476	51.7848	-0.326511	0.0509648	-6.4066	1.48803e-10	1.4934e-05	ZNF630-AS1	Intergenic	-13551	FALSE
chrX:53481850-53482608	28.7706	-0.289492	0.04524	-6.39904	1.5636e-10	1.56925e-05	HSD17B10	Intergenic	-47853	FALSE
chrX:136146623-136148641	385.658	-0.122094	0.0191066	-6.39018	1.65689e-10	1.66287e-05	FHL1	promoter-TSS	232	FALSE
chrX:54452863-54454277	61.2088	-0.213843	0.0334918	-6.38492	1.71489e-10	1.72108e-05	TSR2	intron	13195	FALSE
chrX:153646759-153647592	69.9687	-0.218442	0.0342381	-6.3801	1.76974e-10	1.77613e-05	DUSP9	promoter-TSS	-27	FALSE
chr1:67700248-67701615	96.7047	-0.207528	0.0325564	-6.37441	1.83672e-10	1.84335e-05	GADD45A	TTS	15755	FALSE
chrX:136908964-136910673	512.062	-0.120071	0.018845	-6.37151	1.87176e-10	1.87852e-05	RBMX	Intergenic	-29039	FALSE
chrX:19213496-19214976	78.4566	-0.23309	0.0366009	-6.36843	1.90972e-10	1.91662e-05	ADGRG2	Intergenic	-91599	FALSE
chr5:151923712-151925859	230.579	-0.151992	0.0238942	-6.36105	2.00381e-10	2.01105e-05	GLRA1	promoter-TSS	50	FALSE
chrX:51802709-51803872	99.514	-0.153943	0.0242133	-6.3578	2.04667e-10	2.05406e-05	MAGED1	intron	232	FALSE
chrX:103687721-103688274	93.3681	-0.171442	0.0269683	-6.35717	2.055e-10	2.06242e-05	MORF4L2	non-coding	160	FALSE
chrX:151974068-151975296	73.4124	-0.24626	0.0387399	-6.35674	2.06081e-10	2.06825e-05	GABRE	promoter-TSS	-3	FALSE
chrX:153828702-153831719	328.546	-0.139231	0.0219044	-6.35629	2.06683e-10	2.07429e-05	PDZD4	promoter-TSS	-315	FALSE
chrX:102768328-102769700	126.51	-0.157774	0.0248295	-6.35432	2.09348e-10	2.10104e-05	LINC00630	promoter-TSS	-139	FALSE
chrX:126730728-126731028	10.861	-0.420964	0.0662579	-6.35341	2.10587e-10	2.11347e-05	PRR32	Intergenic	-88886	FALSE
chrX:102598898-102600228	126.313	-0.154505	0.0243292	-6.35061	2.1446e-10	2.15235e-05	ARMCX5	promoter-TSS	65	FALSE
chrX:122991331-122992606	79.3059	-0.311466	0.0491081	-6.34244	2.26149e-10	2.26965e-05	GRIA3	Intergenic	-192274	FALSE
chrX:118570112-118570855	25.1734	-0.360575	0.0568558	-6.34191	2.26927e-10	2.27747e-05	DOCK11	intron	74575	FALSE
chrX:84334852-84335825	35.1645	-0.273431	0.0431201	-6.34115	2.28062e-10	2.28885e-05	MIR548I4	intron	-109511	FALSE
chrX:71532075-71534626	258.788	-0.122927	0.0193923	-6.33895	2.3133e-10	2.32165e-05	OGT	intron	289	FALSE
chr20:46683423-46684641	74.9972	-0.176312	0.027823	-6.3369	2.34432e-10	2.35278e-05	SLC13A3	TTS	453	FALSE
chrX:102659541-102661176	123.562	-0.153977	0.0243272	-6.32944	2.46046e-10	2.46934e-05	ARMCX5-GPRASP2	intron	422	FALSE
chrX:14219834-14221222	91.1236	-0.259882	0.0412708	-6.29699	3.03479e-10	3.04575e-05	UBE2E4P	Intergenic	-23737	FALSE
chrX:70436187-70437212	103.325	-0.200145	0.0318894	-6.27621	3.46924e-10	3.48176e-05	DLG3	Intergenic	-8155	FALSE
chrX:120358318-120359744	188.244	-0.15817	0.0252218	-6.27117	3.58341e-10	3.59635e-05	ATP1B4	Intergenic	-3054	FALSE
chrX:46953522-46954277	27.6404	-0.286922	0.0457784	-6.26763	3.66587e-10	3.6791e-05	JADE3	intron	41467	FALSE
chrX:150568050-150569356	422.755	-0.118682	0.0189567	-6.26067	3.83321e-10	3.84705e-05	MTM1	intron	106	FALSE
chrX:103651517-103652455	25.3119	-0.446791	0.0714089	-6.2568	3.92968e-10	3.94387e-05	TCEAL1	Intergenic	23022	FALSE
chrX:72131307-72132714	279.525	-0.135628	0.0216927	-6.25221	4.04682e-10	4.06142e-05	RTL5	promoter-TSS	-110	FALSE
chrX:18699814-18700352	23.5841	-0.285213	0.045633	-6.25014	4.10081e-10	4.11562e-05	PPEF1-AS1	intron	-7396	FALSE
chrX:50067150-50068812	138.601	-0.151737	0.0243132	-6.24094	4.34949e-10	4.36519e-05	CLCN5	intron	421	FALSE
chr19:15456652-15457879	70.8414	-0.258228	0.0413973	-6.2378	4.43761e-10	4.45363e-05	WIZ	intron	-7315	FALSE
chr2:219001473-219003599	153.639	-0.183543	0.0294502	-6.2323	4.59644e-10	4.61303e-05	LOC100129175	promoter-TSS	321	FALSE
chrX:18983697-18985379	370.119	-0.114393	0.0183549	-6.2323	4.59648e-10	4.61307e-05	PHKA2	promoter-TSS	-176	FALSE
chrX:45290336-45291459	47.6199	-0.320971	0.051566	-6.22447	4.83174e-10	4.84918e-05	CXorf36	Intergenic	-89997	FALSE
chrX:48508164-48510218	223.376	-0.114593	0.0184325	-6.21689	5.07097e-10	5.08928e-05	PORCN	promoter-TSS	232	FALSE
chr9:7319811-7321280	61.6504	-0.217323	0.0349592	-6.21648	5.08419e-10	5.10255e-05	DMAC1	Intergenic	479260	FALSE
chrX:10314116-10314994	37.3926	-0.323399	0.0520371	-6.21478	5.13975e-10	5.15831e-05	CLCN4	Intergenic	157610	FALSE
chr18:41630080-41630843	27.6472	-0.317088	0.0511428	-6.20005	5.64443e-10	5.6648e-05	KC6	Intergenic	-109785	FALSE
chr6:29722997-29724742	137.662	-0.260458	0.0420348	-6.19624	5.78293e-10	5.80381e-05	HLA-F	exon	530	FALSE
chrX:63560450-63561813	108.857	-0.146513	0.0236611	-6.19215	5.93507e-10	5.95649e-05	LINC01278	promoter-TSS	-37	FALSE
chrX:48971259-48973079	217.3	-0.173405	0.0280728	-6.17698	6.53385e-10	6.55744e-05	KCND1	promoter-TSS	-325	FALSE
chrX:71909857-71912369	263.489	-0.149108	0.0241448	-6.17559	6.59161e-10	6.61541e-05	NHSL2	promoter-TSS	25	FALSE
chrX:22366927-22367587	23.0528	-0.348003	0.0563764	-6.17286	6.7067e-10	6.73091e-05	CBLL2	intron	94344	FALSE
chrX:154006659-154007562	29.1026	-0.30423	0.0492883	-6.17245	6.72397e-10	6.74825e-05	IRAK1	Intergenic	12780	FALSE
chrX:154041629-154042610	38.2236	-0.230715	0.0374206	-6.16544	7.0287e-10	7.05407e-05	MIR718	intron	-22131	FALSE
chrX:153908687-153910068	83.1776	-0.295672	0.0479957	-6.1604	7.25633e-10	7.28252e-05	AVPR2	intron	4664	FALSE
chrX:150236128-150237164	39.4469	-0.396154	0.06431	-6.16006	7.2718e-10	7.29805e-05	MIR2114	Intergenic	8642	FALSE
chrX:154534273-154535858	125.312	-0.140558	0.0228668	-6.14681	7.90591e-10	7.93445e-05	IKBKG	intron	-7174	FALSE
chrX:19775020-19776415	66.2721	-0.245589	0.0399697	-6.14439	8.02738e-10	8.05636e-05	SH3KBP1	intron	24081	FALSE
chrX:73213758-73215323	127.622	-0.139842	0.0227747	-6.14023	8.23999e-10	8.26973e-05	NAP1L2	5' UTR	333	FALSE
chrX:101051083-101052454	132.329	-0.133351	0.0217513	-6.13071	8.74856e-10	8.78014e-05	TRMT2B	intron	347	FALSE
chrX:53435976-53436334	23.5898	-0.287609	0.0469204	-6.12972	8.80364e-10	8.83542e-05	HSD17B10	Intergenic	-1779	FALSE
chrX:137062856-137063767	82.6102	-0.22979	0.0375049	-6.12692	8.95957e-10	8.99191e-05	GPR101	Intergenic	-31638	FALSE
chrX:70422641-70424136	95.753	-0.218196	0.0356133	-6.12682	8.96556e-10	8.99792e-05	GDPD2	intron	358	FALSE
chrX:40530548-40531943	67.3327	-0.477508	0.0779715	-6.12413	9.11779e-10	9.15071e-05	ATP6AP2	Intergenic	-49718	FALSE
chrX:10202446-10203929	55.2917	-0.375674	0.0613596	-6.1225	9.21175e-10	9.245e-05	CLCN4	intron	46243	FALSE
chr15:78263482-78265357	88.9264	0.228824	0.0373745	6.12246	9.21422e-10	9.24748e-05	DNAJA4	promoter-TSS	-227	FALSE
chrX:49754123-49754775	31.3344	-0.235509	0.0384768	-6.12081	9.31027e-10	9.34388e-05	PAGE1	Intergenic	-58456	FALSE
chr6:44342224-44343041	48.3634	0.246885	0.0403365	6.12063	9.32082e-10	9.35447e-05	SPATS1	promoter-TSS	-27	FALSE
chrX:65406422-65408088	54.6762	-0.308127	0.050432	-6.10975	9.97901e-10	0.00010015	ZC3H12B	Intergenic	-81480	FALSE
chr19:49442329-49444065	836.733	-0.128247	0.0210322	-6.09766	1.07631e-09	0.000108019	SLC17A7	Intergenic	-1646	FALSE
chr14:20434912-20436420	62.2018	0.210889	0.0346266	6.09039	1.12638e-09	0.000113045	KLHL33	promoter-TSS	-24	FALSE
chr2:218896333-218898814	167.792	-0.181457	0.029879	-6.07306	1.25498e-09	0.000125951	WNT10A	Intergenic	17041	FALSE
chrX:152904093-152905454	93.3786	-0.207081	0.0341068	-6.07153	1.26694e-09	0.000127152	ZNF185	Intergenic	-9668	FALSE
chrX:54774179-54775527	149.176	-0.17209	0.0284107	-6.05724	1.38481e-09	0.000138981	ITIH6	intron	23387	FALSE
chrX:49079326-49080623	87.0413	-0.168361	0.027839	-6.04767	1.46952e-09	0.000147483	WDR45	promoter-TSS	-70	FALSE
chrX:100871624-100872522	33.1181	-0.293045	0.0484656	-6.04646	1.48062e-09	0.000148596	NOX1	intron	2272	FALSE
chrX:75273448-75275116	219.593	-0.107145	0.0177359	-6.04114	1.53028e-09	0.000153581	UPRT	exon	223	FALSE
chr3:196966513-196967553	65.2332	0.331825	0.0549304	6.04083	1.53324e-09	0.000153878	PIGZ	intron	1838	FALSE
chr6:26233032-26235176	180.47	-0.161405	0.0267323	-6.0378	1.56226e-09	0.00015679	HIST1H1D	TTS	884	FALSE
chrX:13647458-13648152	22.5722	-0.439306	0.0727693	-6.03697	1.57032e-09	0.000157599	TCEANC	Intergenic	-5301	FALSE
chrX:13266313-13267372	44.2244	-0.323878	0.0537037	-6.03083	1.63121e-09	0.000163709	LINC02154	non-coding	36609	FALSE
chrX:101484930-101486219	246.865	-0.117924	0.0195649	-6.02731	1.66715e-09	0.000167317	ARMCX4	intron	321	FALSE
chrX:51892883-51895250	581.03	-0.0911002	0.0151335	-6.01975	1.74683e-09	0.000175314	MAGED1	intron	465	FALSE
chrX:119573755-119575600	306.902	-0.109142	0.0181634	-6.00891	1.86771e-09	0.000187445	UBE2A	5' UTR	211	FALSE
chrX:101598144-101602189	4.13702	-0.530892	0.0883517	-6.00885	1.86843e-09	0.000187517	ARMCX6	Intergenic	17834	FALSE
[truncated: 98,782 more rows]

## Sheet: Table_S3_PBMC_DARs
	baseMean	log2FoldChange	lfcSE	stat	pvalue	padj	Gene.Name	Annotation	Distance.to.TSS	ALS_gene_TSS
[truncated: 100,363 more rows]

## Sheet: Table_S4_Sequencer_DARs
	baseMean	log2FoldChange	lfcSE	stat	pvalue	padj	Gene.Name	Annotation	Distance.to.TSS	ALS_gene_TSS
[truncated: 100,363 more rows]

[truncated: 6 more sheets: Table_S5_ALS_DARs, Table_S6_YearsSinceOnset_DARs, Table_S7_LASSO_sample_list, Table_S8_LASSO_extendedFeatures, Table_S9_RNA_ATAC_all_sig_assoc, Table_S10_peaks_pos_neg_slopes]
