# Supplementary material for: Disease related changes in ATAC-seq of iPSC-derived motor neuron lines from ALS patients and controls
Source: Nat Commun. 2024 May 2;15:3606. doi: 10.1038/s41467-024-47758-8 (PMC11066062; doi:10.1038/s41467-024-47758-8)
Supplement: Supplementary file 5 — Supplementary Data S11 [file 41467_2024_47758_MOESM5_ESM.xlsx]

## Sheet: Sheet1
Sample IDs used in general analysis		Sample IDs used for replication analysis			Sample IDs used for matched ATAC-seq/RNA-seq analysis
		Original Sample ID	Replicate Sample ID		ATAC-seq sample ID	RNA-seq sample ID
CASE-NEUAA599TMX-5312-E		CASE-NEUAW157NMJ-5552	CASE-NEUAW157NMJ-8914		CASE-NEUTA689LN5-5531-E	CASE-NEUTA689LN5-5529-T
CASE-NEUAB000NKC-5728-E		CASE-NEUBW008RJ5-6630	CASE-NEUEB422WW0-8907		CASE-NEUDG000ZG5-5403-E	CASE-NEUDG000ZG5-5401-T
CASE-NEUAE228FF6-7461-E		CASE-NEUEB422WW0-5503	CASE-NEUGE540TC4-8893		CTRL-NEUNN472ACB-7675-E	CTRL-NEUNN472ACB-7673-T
CASE-NEUAE993EPR-6289-E		CASE-NEUGE540TC4-5340	CASE-NEUMN012EVP-8928		CASE-NEUGP781PDU-5742-E	CASE-NEUGP781PDU-5740-T
CASE-NEUAF553MJ3-5886-E		CASE-NEUHG644RYB-6166	CASE-NEUWD538KT3-8921		CTRL-NEUMN061ATZ-5790-E	CTRL-NEUMN061ATZ-5789-T
CASE-NEUAG241NUD-6683-E		CASE-NEUHK991AVP-6950	CASE-NEUYY225MNZ-8900		CTRL-NEUHE723FGT-5935-E	CTRL-NEUHE723FGT-5933-T
CASE-NEUAG603XLK-5756-E		CASE-NEULZ548ZXV-6331	CTRL-NEUAJ025JC3-8942		CTRL-NEUCA748GF2-6005-E	CTRL-NEUCA748GF2-6003-T
CASE-NEUAG766ULB-7612-E		CASE-NEUMN012EVP-5970	CTRL-NEUCV809LL4-8977		CTRL-NEUFZ508VBV-5558-E	CTRL-NEUFZ508VBV-5557-T
CASE-NEUAL076FCE-6820-E		CASE-NEUPK546ZLD-6138	CTRL-NEUDM126GNG-8956		CASE-NEUTM934BPY-6352-E	CASE-NEUTM934BPY-6350-T
CASE-NEUAM655HF7-5545-E		CASE-NEUWD538KT3-5735	CTRL-NEUPH301NNX-8970		CASE-NEUBD218YR3-5517-E	CASE-NEUBD218YR3-5515-T
CASE-NEUAP285GGU-6848-E		CASE-NEUYY225MNZ-5452	CTRL-NEURJ861MMD-8949		CTRL-NEUPL878MTL-6345-E	CTRL-NEUPL878MTL-6343-T
CASE-NEUAT234RK6-6447-E		CASE-NEUZY975XKL-6573	CTRL-NEUYM205MRL-8935		CASE-NEUKY704JVA-7495-E	CASE-NEUKY704JVA-7494-T
CASE-NEUAW157NMJ-5552-E		CTRL-NEUAJ025JC3-5347	CASE-NEUBW008RJ5-9131		CASE-NEUTC791PVE-7696-E	CASE-NEUTC791PVE-7694-T
CASE-NEUAW717TN6-6317-E		CTRL-NEUCV809LL4-5858	CASE-NEUHG644RYB-9103		CASE-NEUAE993EPR-6289-E	CASE-NEUAE993EPR-6287-T
CASE-NEUAX665ZHY-6531-E		CTRL-NEUDM126GNG-5693	CASE-NEUHK991AVP-9138		CASE-NEUVU735HU6-6785-E	CASE-NEUVU735HU6-6783-T
CASE-NEUAY067UTB-6676-E		CTRL-NEUHE723FGT-5935	CASE-NEULZ548ZXV-9110		CASE-NEUFY342UNG-5991-E	CASE-NEUFY342UNG-5989-T
CASE-NEUAZ394JEZ-7405-E		CTRL-NEUMF089KLV-6978	CASE-NEUPK546ZLD-9096		CASE-NEUYJ705VN9-7535-E	CASE-NEUYJ705VN9-7533-T
CASE-NEUBA169GXD-6026-E		CTRL-NEUPH301NNX-5830	CASE-NEUZY975XKL-9117		CTRL-NEURV546WMW-7160-E	CTRL-NEURV546WMW-7158-T
CASE-NEUBC901KL3-7640-E		CTRL-NEURJ861MMD-5584	CTRL-NEUHE723FGT-9145		CASE-NEUUZ216XY8-7419-E	CASE-NEUUZ216XY8-7417-T
CASE-NEUBC998WWB-5914-E		CTRL-NEUWT164JRQ-6482	CTRL-NEUMF089KLV-9180		CASE-NEUVJ560JGZ-5956-E	CASE-NEUVJ560JGZ-5954-T
CASE-NEUBD218YR3-5517-E		CTRL-NEUXC258VTR-6764	CTRL-NEUWT164JRQ-9159		CTRL-NEUCV809LL4-5858-E	CTRL-NEUCV809LL4-5856-T
CASE-NEUBD288RXQ-6429-E		CTRL-NEUYM205MRL-5305	CTRL-NEUXC258VTR-9166		CASE-NEUME498PCJ-5872-E	CASE-NEUME498PCJ-5870-T
CASE-NEUBK117YXL-5942-E					CASE-NEUUL311NRQ-7006-E	CASE-NEUUL311NRQ-7004-T
CASE-NEUBM949LA5-6757-E					CASE-NEULL648LJ1-6061-E	CASE-NEULL648LJ1-6059-T
CASE-NEUBN979ZZ5-7605-E					CASE-NEUJX780XXK-6096-E	CASE-NEUJX780XXK-6094-T
CASE-NEUBT273FH3-6936-E					CASE-NEUWJ389FC7-6408-E	CASE-NEUWJ389FC7-6406-T
CASE-NEUBW008RJ5-6630-E					CASE-NEUHV216EHA-6233-E	CASE-NEUHV216EHA-6231-T
CASE-NEUBY734PFR-5714-E					CTRL-NEUJX341NDP-5900-E	CTRL-NEUJX341NDP-5898-T
CASE-NEUCB613CA9-6489-E					CASE-NEUYP226CPW-7454-E	CASE-NEUYP226CPW-7452-T
CASE-NEUCD502BFU-7703-E					CTRL-NEUDA782GW3-5686-E	CTRL-NEUDA782GW3-5684-T
CASE-NEUCE965ZGK-5273-E					CASE-NEUTN952DDG-5375-E	CASE-NEUTN952DDG-5373-T
CASE-NEUCF538BRM-6124-E					CASE-NEUGW340YEB-6475-E	CASE-NEUGW340YEB-6473-T
CASE-NEUCG511MJ6-7528-E					CTRL-NEUCV136DHM-6152-E	CTRL-NEUCV136DHM-6150-T
CASE-NEUCN596RR3-5770-E					CASE-NEUCE965ZGK-5273-E	CASE-NEUCE965ZGK-5271-T
CASE-NEUCP218XVV-7633-E					CASE-NEUAE228FF6-7461-E	CASE-NEUAE228FF6-7459-T
CASE-NEUCT022VTK-6644-E					CASE-NEURR881FKY-5851-E	CASE-NEURR881FKY-5849-T
CASE-NEUCT842RJV-6929-E					CTRL-NEUFL733GX5-7759-E	CTRL-NEUFL733GX5-7757-T
CASE-NEUCU076ADN-7710-E					CASE-NEUYT193FFG-6943-E	CASE-NEUYT193FFG-6941-T
CASE-NEUCU245GBQ-5489-E					CASE-NEUBC998WWB-5914-E	CASE-NEUBC998WWB-5912-T
CASE-NEUCV578DFJ-7549-E					CASE-NEUDH063DEA-6827-E	CASE-NEUDH063DEA-6825-T
CASE-NEUDD018KAH-5361-E					CASE-NEURX315DYH-6194-E	CASE-NEURX315DYH-6192-T
CASE-NEUDE902GCT-5721-E					CASE-NEULY177TTN-5816-E	CASE-NEULY177TTN-5814-T
CASE-NEUDG000ZG5-5403-E					CASE-NEUUH658EYH-6862-E	CASE-NEUUH658EYH-6860-T
CASE-NEUDG272XWC-6173-E					CASE-NEUKV547CFA-7780-E	CASE-NEUKV547CFA-7778-T
CASE-NEUDH063DEA-6827-E					CASE-NEUYY225MNZ-5452-E	CASE-NEUYY225MNZ-5451-T
CASE-NEUDM949BAR-6736-E					CTRL-NEUFE306EFY-5477-E	CTRL-NEUFE306EFY-5476-T
CASE-NEUDP155HFH-6538-E					CASE-NEUTD713DE3-5431-E	CASE-NEUTD713DE3-5429-T
CASE-NEUDT709YHN-5333-E					CASE-NEUCT022VTK-6644-E	CASE-NEUCT022VTK-6642-T
CASE-NEUDY534KGP-6778-E					CASE-NEUYP235ZLD-6226-E	CASE-NEUYP235ZLD-6224-T
CASE-NEUDZ473EGM-7731-E					CASE-NEUEN476CLW-5524-E	CASE-NEUEN476CLW-5522-T
CASE-NEUEB422WW0-5503-E					CASE-NEUKA860NUG-8074-E	CASE-NEUKA860NUG-8072-T
CASE-NEUEC400NYR-6303-E					CASE-NEUAA599TMX-5312-E	CASE-NEUAA599TMX-5310-T
CASE-NEUEK191WYC-5844-E					CASE-NEUHL999WWT-6380-E	CASE-NEUHL999WWT-6378-T
CASE-NEUEM029XXZ-5651-E					CASE-NEUVR814YCY-7146-E	CASE-NEUVR814YCY-7144-T
CASE-NEUEM720BUU-5280-E					CASE-NEUCU245GBQ-5489-E	CASE-NEUCU245GBQ-5487-T
CASE-NEUEN017PCJ-6359-E					CTRL-NEUPH301NNX-5830-E	CTRL-NEUPH301NNX-5828-T
CASE-NEUEN476CLW-5524-E					CASE-NEUCG511MJ6-7528-E	CASE-NEUCG511MJ6-7526-T
CASE-NEUET072VDG-7027-E					CTRL-NEUNC876ZB2-7500-E	CTRL-NEUNC876ZB2-7498-T
CASE-NEUEU318NY2-6855-E					CASE-NEUEY478NZP-6922-E	CASE-NEUEY478NZP-6920-T
CASE-NEUEU558MNK-5625-E					CASE-NEUYD306HAB-7850-E	CASE-NEUYD306HAB-7848-T
CASE-NEUEY478NZP-6922-E					CASE-NEUYL149PRF-5319-E	CASE-NEUYL149PRF-5317-T
CASE-NEUFB989DT1-5672-E					CTRL-NEUHZ716BZ2-5637-E	CTRL-NEUHZ716BZ2-5635-T
CASE-NEUFH122WN7-5928-E					CASE-NEULA777DBT-6461-E	CASE-NEULA777DBT-6459-T
CASE-NEUFH461AAN-7034-E					CASE-NEUYY878JGP-6454-E	CASE-NEUYY878JGP-6452-T
CASE-NEUFU395MJD-6743-E					CASE-NEUNJ155KYL-6869-E	CASE-NEUNJ155KYL-6867-T
CASE-NEUFV237VCZ-6401-E					CASE-NEUUU506WZF-7475-E	CASE-NEUUU506WZF-7473-T
CASE-NEUFX386KMB-6580-E					CASE-NEUAF553MJ3-5886-E	CASE-NEUAF553MJ3-5884-T
CASE-NEUFY342UNG-5991-E					CASE-NEUAW157NMJ-5552-E	CASE-NEUAW157NMJ-5550-T
CASE-NEUGD965XVD-5977-E					CTRL-NEUDT762KUL-6908-E	CTRL-NEUDT762KUL-6906-T
CASE-NEUGE540TC4-5340-E					CTRL-NEUML507PFJ-6971-E	CTRL-NEUML507PFJ-6969-T
CASE-NEUGH995TFK-7563-E					CASE-NEUUL256UC9-6254-E	CASE-NEUUL256UC9-6252-T
CASE-NEUGJ081HKR-5293-E					CASE-NEUMY871DGF-5998-E	CASE-NEUMY871DGF-5996-T
CASE-NEUGL543NJ1-6387-E					CASE-NEUNL303HLF-6722-E	CASE-NEUNL303HLF-6720-T
CASE-NEUGP781PDU-5742-E					CASE-NEUHM532NDD-6442-E	CASE-NEUHM532NDD-6441-T
CASE-NEUGR121TFD-6103-E					CASE-NEUBC901KL3-7640-E	CASE-NEUBC901KL3-7638-T
CASE-NEUGR539MVT-6711-E					CASE-NEUEK191WYC-5844-E	CASE-NEUEK191WYC-5842-T
CASE-NEUGW326BRV-5448-E					CASE-NEUVW680LPK-6296-E	CASE-NEUVW680LPK-6294-T
CASE-NEUGW340YEB-6475-E					CASE-NEUTD866EAH-7654-E	CASE-NEUTD866EAH-7652-T
CASE-NEUHB491NGF-6187-E					CASE-NEULH729AU2-7836-E	CASE-NEULH729AU2-7834-T
CASE-NEUHG644RYB-6166-E					CASE-NEUWX167DAH-6310-E	CASE-NEUWX167DAH-6308-T
CASE-NEUHG791RV5-5266-E					CASE-NEUGJ081HKR-5293-E	CASE-NEUGJ081HKR-5292-T
CASE-NEUHK991AVP-6950-E					CASE-NEUJK720JCL-6601-E	CASE-NEUJK720JCL-6599-T
CASE-NEUHL999WWT-6380-E					CTRL-NEUMT184NWC-6208-E	CTRL-NEUMT184NWC-6206-T
CASE-NEUHM532NDD-6442-E					CTRL-NEUMA002VLD-7118-E	CTRL-NEUMA002VLD-7116-T
CASE-NEUHT569HT1-7482-E					CASE-NEUVP060WFG-6704-E	CASE-NEUVP060WFG-6702-T
CASE-NEUHV216EHA-6233-E					CASE-NEUPR357AUF-6545-E	CASE-NEUPR357AUF-6543-T
CASE-NEUHW530WD8-6517-E					CASE-NEURA639MK8-5382-E	CASE-NEURA639MK8-5380-T
CASE-NEUHW590KBH-5893-E					CASE-NEUBA169GXD-6026-E	CASE-NEUBA169GXD-6024-T
CASE-NEUHY206ZEQ-6957-E					CASE-NEUHZ302VU4-5570-E	CASE-NEUHZ302VU4-5568-T
CASE-NEUHZ302VU4-5570-E					CASE-NEUVV225XKB-6594-E	CASE-NEUVV225XKB-6592-T
CASE-NEUJA217MTJ-5658-E					CASE-NEUVM674HUA-5259-E	CASE-NEUVM674HUA-5257-T
CASE-NEUJA666PYD-5700-E					CASE-NEULA694DDC-7843-E	CASE-NEULA694DDC-7841-T
CASE-NEUJC191RLE-6552-E					CTRL-NEUXC258VTR-6764-E	CTRL-NEUXC258VTR-6762-T
CASE-NEUJG311WGV-7048-E					CASE-NEUZN836GME-6068-E	CASE-NEUZN836GME-6066-T
CASE-NEUJG885PY7-7153-E					CASE-NEUAG241NUD-6683-E	CASE-NEUAG241NUD-6681-T
CASE-NEUJH197AK2-6040-E					CASE-NEUJG885PY7-7153-E	CASE-NEUJG885PY7-7151-T
CASE-NEUJK720JCL-6601-E					CASE-NEUZE432DZM-7801-E	CASE-NEUZE432DZM-7799-T
CASE-NEUJL547WVQ-7717-E					CASE-NEUEU318NY2-6855-E	CASE-NEUEU318NY2-6853-T
CASE-NEUJL595JAZ-7111-E					CASE-NEUWM344ZLM-6896-E	CASE-NEUWM344ZLM-6895-T
CASE-NEUJP935AVF-7069-E					CASE-NEUHK991AVP-6950-E	CASE-NEUHK991AVP-6948-T
CASE-NEUJX780XXK-6096-E					CASE-NEUAM655HF7-5545-E	CASE-NEUAM655HF7-5543-T
CASE-NEUJX990GR5-7738-E					CASE-NEUAL076FCE-6820-E	CASE-NEUAL076FCE-6818-T
CASE-NEUJY426MBU-5949-E					CASE-NEUZX847VWV-6089-E	CASE-NEUZX847VWV-6087-T
CASE-NEUJY536DKF-6468-E					CASE-NEUPN525XEW-5464-E	CASE-NEUPN525XEW-5462-T
CASE-NEUKA860NUG-8074-E					CASE-NEUTU360YJY-6075-E	CASE-NEUTU360YJY-6073-T
CASE-NEUKD025JPF-5396-E					CASE-NEUAW717TN6-6317-E	CASE-NEUAW717TN6-6315-T
CASE-NEUKP160HX8-6876-E					CASE-NEUNZ171UYF-6621-E	CASE-NEUNZ171UYF-6620-T
CASE-NEUKR376CW3-7097-E					CASE-NEUYK029WUU-5879-E	CASE-NEUYK029WUU-5877-T
CASE-NEUKV547CFA-7780-E					CASE-NEUXP595FFP-5389-E	CASE-NEUXP595FFP-5387-T
CASE-NEUKY704JVA-7495-E					CASE-NEUXP289KRC-5963-E	CASE-NEUXP289KRC-5961-T
CASE-NEULA694DDC-7843-E					CTRL-NEUYM205MRL-5305-E	CTRL-NEUYM205MRL-5303-T
CASE-NEULA777DBT-6461-E					CASE-NEUTA057AF6-5984-E	CASE-NEUTA057AF6-5983-T
CASE-NEULD354RZB-6436-E					CASE-NEUPR600MBU-5471-E	CASE-NEUPR600MBU-5469-T
CASE-NEULH729AU2-7836-E					CASE-NEUCP218XVV-7633-E	CASE-NEUCP218XVV-7631-T
CASE-NEULL588ALG-5749-E					CASE-NEUUF613PHL-7020-E	CASE-NEUUF613PHL-7018-T
CASE-NEULL648LJ1-6061-E					CASE-NEUET072VDG-7027-E	CASE-NEUET072VDG-7025-T
CASE-NEULP998KDJ-6221-E					CASE-NEUJG311WGV-7048-E	CASE-NEUJG311WGV-7046-T
CASE-NEULT851ENP-6608-E					CASE-NEUZF473UEP-7542-E	CASE-NEUZF473UEP-7540-T
CASE-NEULY177TTN-5816-E					CASE-NEUZP278MR4-6324-E	CASE-NEUZP278MR4-6322-T
CASE-NEULY328CRJ-7139-E					CASE-NEUPG593UTV-7626-E	CASE-NEUPG593UTV-7624-T
CASE-NEULZ548ZXV-6331-E					CASE-NEUJA217MTJ-5658-E	CASE-NEUJA217MTJ-5656-T
CASE-NEUMB242CLN-7556-E					CASE-NEUJP935AVF-7069-E	CASE-NEUJP935AVF-7067-T
CASE-NEUME498PCJ-5872-E					CASE-NEUAG603XLK-5756-E	CASE-NEUAG603XLK-5754-T
CASE-NEUMH634MKT-6587-E					CASE-NEUZJ053JGZ-7076-E	CASE-NEUZJ053JGZ-7074-T
CASE-NEUMN012EVP-5970-E					CASE-NEUHG791RV5-5266-E	CASE-NEUHG791RV5-5264-T
CASE-NEUMN922PMZ-6282-E					CASE-NEUJC191RLE-6552-E	CASE-NEUJC191RLE-6550-T
CASE-NEUMW598YMT-7514-E					CASE-NEUTJ613AH9-5763-E	CASE-NEUTJ613AH9-5761-T
CASE-NEUMY871DGF-5998-E					CASE-NEUVW999FP9-6180-E	CASE-NEUVW999FP9-6178-T
CASE-NEUNA248WXL-5644-E					CASE-NEUCU076ADN-7710-E	CASE-NEUCU076ADN-7708-T
CASE-NEUNG326MFP-6201-E					CASE-NEUEM029XXZ-5651-E	CASE-NEUEM029XXZ-5649-T
CASE-NEUNJ155KYL-6869-E					CASE-NEUCN596RR3-5770-E	CASE-NEUCN596RR3-5768-T
CASE-NEUNJ938DUL-7447-E					CASE-NEUGL543NJ1-6387-E	CASE-NEUGL543NJ1-6385-T
CASE-NEUNL303HLF-6722-E					CASE-NEULP998KDJ-6221-E	CASE-NEULP998KDJ-6220-T
CASE-NEUNL415AFW-5457-E					CASE-NEUWH380YHV-6366-E	CASE-NEUWH380YHV-6364-T
CASE-NEUNR020KV6-7041-E					CASE-NEUZV656DD1-6054-E	CASE-NEUZV656DD1-6052-T
CASE-NEUNZ171UYF-6621-E					CASE-NEUBY734PFR-5714-E	CASE-NEUBY734PFR-5712-T
CASE-NEUPG593UTV-7626-E					CASE-NEUHG644RYB-6166-E	CASE-NEUHG644RYB-6164-T
CASE-NEUPK546ZLD-6138-E					CASE-NEUVD687XD8-7412-E	CASE-NEUVD687XD8-7410-T
CASE-NEUPM937TMY-7132-E					CASE-NEULD354RZB-6436-E	CASE-NEULD354RZB-6434-T
CASE-NEUPN525XEW-5464-E					CASE-NEUUD158CJF-7391-E	CASE-NEUUD158CJF-7389-T
CASE-NEUPR357AUF-6545-E					CASE-NEUDT709YHN-5333-E	CASE-NEUDT709YHN-5331-T
CASE-NEUPR600MBU-5471-E					CASE-NEUFU395MJD-6743-E	CASE-NEUFU395MJD-6741-T
CASE-NEUPY050ANK-7426-E					CASE-NEUNG326MFP-6201-E	CASE-NEUNG326MFP-6199-T
CASE-NEURA639MK8-5382-E					CASE-NEULZ548ZXV-6331-E	CASE-NEULZ548ZXV-6329-T
CASE-NEURF720KHA-6792-E					CASE-NEUTL699WJ0-6524-E	CASE-NEUTL699WJ0-6522-T
CASE-NEURJ362MXH-6394-E					CASE-NEUWY079WUH-7342-E	CASE-NEUWY079WUH-7340-T
CASE-NEURR881FKY-5851-E					CASE-NEUPK546ZLD-6138-E	CASE-NEUPK546ZLD-6136-T
CASE-NEURX315DYH-6194-E					CASE-NEUZT557DHF-5612-E	CASE-NEUZT557DHF-5610-T
CASE-NEURX909UL6-5707-E					CASE-NEUDY534KGP-6778-E	CASE-NEUDY534KGP-6776-T
CASE-NEUTA057AF6-5984-E					CASE-NEUCT842RJV-6929-E	CASE-NEUCT842RJV-6927-T
CASE-NEUTA689LN5-5531-E					CASE-NEUDD018KAH-5361-E	CASE-NEUDD018KAH-5359-T
CASE-NEUTB230DA3-6131-E					CASE-NEUJX990GR5-7738-E	CASE-NEUJX990GR5-7736-T
CASE-NEUTC791PVE-7696-E					CASE-NEUEN017PCJ-6359-E	CASE-NEUEN017PCJ-6357-T
CASE-NEUTD314VFT-6247-E					CASE-NEURJ362MXH-6394-E	CASE-NEURJ362MXH-6392-T
CASE-NEUTD713DE3-5431-E					CASE-NEUTL257PNR-6890-E	CASE-NEUTL257PNR-6888-T
CASE-NEUTD866EAH-7654-E					CASE-NEUBT273FH3-6936-E	CASE-NEUBT273FH3-6934-T
CASE-NEUTJ613AH9-5763-E					CASE-NEUHW590KBH-5893-E	CASE-NEUHW590KBH-5891-T
CASE-NEUTL257PNR-6890-E					CTRL-NEUAJ928PAA-5777-E	CTRL-NEUAJ928PAA-5775-T
CASE-NEUTL699WJ0-6524-E					CASE-NEUXP495XE2-6729-E	CASE-NEUXP495XE2-6727-T
CASE-NEUTM934BPY-6352-E					CASE-NEUEU558MNK-5625-E	CASE-NEUEU558MNK-5624-T
CASE-NEUTN952DDG-5375-E					CASE-NEUEC400NYR-6303-E	CASE-NEUEC400NYR-6301-T
CASE-NEUTU360YJY-6075-E					CASE-NEUVN746WKV-5538-E	CASE-NEUVN746WKV-5536-T
CASE-NEUUC458RFT-7570-E					CASE-NEUDZ473EGM-7731-E	CASE-NEUDZ473EGM-7729-T
CASE-NEUUD158CJF-7391-E					CASE-NEUMW598YMT-7514-E	CASE-NEUMW598YMT-7512-T
CASE-NEUUE852BB1-5809-E					CASE-NEUAY067UTB-6676-E	CASE-NEUAY067UTB-6674-T
CASE-NEUUF613PHL-7020-E					CTRL-NEUAA485DZL-7577-E	CTRL-NEUAA485DZL-7575-T
CASE-NEUUH658EYH-6862-E					CASE-NEUGH995TFK-7563-E	CASE-NEUGH995TFK-7561-T
CASE-NEUUJ507EAB-7724-E					CTRL-NEUEB210XRC-6964-E	CTRL-NEUEB210XRC-6962-T
CASE-NEUUL256UC9-6254-E					CASE-NEUXD985ZU1-7090-E	CASE-NEUXD985ZU1-7088-T
CASE-NEUUL292XRC-7647-E					CASE-NEUPM937TMY-7132-E	CASE-NEUPM937TMY-7130-T
CASE-NEUUL311NRQ-7006-E					CASE-NEUGR539MVT-6711-E	CASE-NEUGR539MVT-6709-T
CASE-NEUUP280KXL-6510-E					CASE-NEUXX361RUG-5326-E	CASE-NEUXX361RUG-5324-T
CASE-NEUUU506WZF-7475-E					CTRL-NEUNW343RXP-5865-E	CTRL-NEUNW343RXP-5863-T
CASE-NEUUZ216XY8-7419-E					CASE-NEUZW701NNF-6883-E	CASE-NEUZW701NNF-6881-T
CASE-NEUVD687XD8-7412-E					CASE-NEUMN012EVP-5970-E	CASE-NEUMN012EVP-5968-T
CASE-NEUVF888UHM-5605-E					CASE-NEULY328CRJ-7139-E	CASE-NEULY328CRJ-7137-T
CASE-NEUVJ560JGZ-5956-E					CASE-NEUEB422WW0-5503-E	CASE-NEUEB422WW0-5501-T
CASE-NEUVM674HUA-5259-E					CASE-NEUZD231YZ6-6813-E	CASE-NEUZD231YZ6-6811-T
CASE-NEUVN746WKV-5538-E					CASE-NEUDE902GCT-5721-E	CASE-NEUDE902GCT-5719-T
CASE-NEUVP060WFG-6704-E					CASE-NEUZY975XKL-6573-E	CASE-NEUZY975XKL-6571-T
CASE-NEUVR636VTP-6047-E					CASE-NEUJY426MBU-5949-E	CASE-NEUJY426MBU-5947-T
CASE-NEUVR814YCY-7146-E					CASE-NEUUC458RFT-7570-E	CASE-NEUUC458RFT-7568-T
CASE-NEUVU735HU6-6785-E					CASE-NEUAB000NKC-5728-E	CASE-NEUAB000NKC-5726-T
CASE-NEUVV225XKB-6594-E					CASE-NEUVX902YNL-6275-E	CASE-NEUVX902YNL-6273-T
CASE-NEUVW680LPK-6296-E					CTRL-NEUDM126GNG-5693-E	CTRL-NEUDM126GNG-5691-T
CASE-NEUVW999FP9-6180-E					CASE-NEUPY050ANK-7426-E	CASE-NEUPY050ANK-7424-T
CASE-NEUVX902YNL-6275-E					CASE-NEUXV122FN3-6019-E	CASE-NEUXV122FN3-6017-T
CASE-NEUWD538KT3-5735-E					CASE-NEUTD314VFT-6247-E	CASE-NEUTD314VFT-6245-T
CASE-NEUWD946RDA-7521-E					CASE-NEUJY536DKF-6468-E	CASE-NEUJY536DKF-6466-T
CASE-NEUWH380YHV-6366-E					CASE-NEUHW530WD8-6517-E	CASE-NEUHW530WD8-6515-T
CASE-NEUWH955FJF-7314-E					CTRL-NEUWT164JRQ-6482-E	CTRL-NEUWT164JRQ-6480-T
CASE-NEUWJ389FC7-6408-E					CASE-NEUFH122WN7-5928-E	CASE-NEUFH122WN7-5926-T
CASE-NEUWM344ZLM-6896-E					CASE-NEULL588ALG-5749-E	CASE-NEULL588ALG-5747-T
CASE-NEUWP426NBR-5442-E					CASE-NEUGE540TC4-5340-E	CASE-NEUGE540TC4-5338-T
CASE-NEUWX167DAH-6310-E					CTRL-NEUUV825HYF-5410-E	CTRL-NEUUV825HYF-5408-T
CASE-NEUWY079WUH-7342-E					CASE-NEURF720KHA-6792-E	CASE-NEURF720KHA-6790-T
CASE-NEUWZ614ARQ-7083-E					CASE-NEUWZ614ARQ-7083-E	CASE-NEUWZ614ARQ-7081-T
CASE-NEUXD985ZU1-7090-E					CASE-NEUJH197AK2-6040-E	CASE-NEUJH197AK2-6038-T
CASE-NEUXE491RMM-5598-E					CASE-NEUGD965XVD-5977-E	CASE-NEUGD965XVD-5975-T
CASE-NEUXG265ME9-6637-E					CASE-NEUNL415AFW-5457-E	CASE-NEUNL415AFW-5455-T
CASE-NEUXH833LL4-6669-E					CASE-NEUZY128BJ2-7815-E	CASE-NEUZY128BJ2-7813-T
CASE-NEUXP289KRC-5963-E					CASE-NEUNA248WXL-5644-E	CASE-NEUNA248WXL-5642-T
CASE-NEUXP495XE2-6729-E					CASE-NEUAX665ZHY-6531-E	CASE-NEUAX665ZHY-6529-T
CASE-NEUXP595FFP-5389-E					CASE-NEUEM720BUU-5280-E	CASE-NEUEM720BUU-5278-T
CASE-NEUXV122FN3-6019-E					CASE-NEUZN936HJ9-6117-E	CASE-NEUZN936HJ9-6115-T
CASE-NEUXX361RUG-5326-E					CASE-NEUZK054DP5-6841-E	CASE-NEUZK054DP5-6839-T
CASE-NEUYC055XPZ-7013-E					CTRL-NEUEY565NWT-5577-E	CTRL-NEUEY565NWT-5575-T
CASE-NEUYC198DCR-6651-E					CASE-NEUYH924UCE-6110-E	CASE-NEUYH924UCE-6108-T
CASE-NEUYC303AJY-6999-E					CASE-NEUHY206ZEQ-6957-E	CASE-NEUHY206ZEQ-6955-T
CASE-NEUYD306HAB-7850-E					CASE-NEUXG265ME9-6637-E	CASE-NEUXG265ME9-6635-T
CASE-NEUYG208KVV-6750-E					CASE-NEUYC303AJY-6999-E	CASE-NEUYC303AJY-6997-T
CASE-NEUYG298CA9-6503-E					CASE-NEUUL292XRC-7647-E	CASE-NEUUL292XRC-7645-T
CASE-NEUYH924UCE-6110-E					CASE-NEUNJ938DUL-7447-E	CASE-NEUNJ938DUL-7445-T
CASE-NEUYJ705VN9-7535-E					CASE-NEUWH955FJF-7314-E	CASE-NEUWH955FJF-7312-T
CASE-NEUYK029WUU-5879-E					CASE-NEUAT234RK6-6447-E	CASE-NEUAT234RK6-6445-T
CASE-NEUYL008GM4-5619-E					CASE-NEUUJ507EAB-7724-E	CASE-NEUUJ507EAB-7722-T
CASE-NEUYL149PRF-5319-E					CASE-NEUMB242CLN-7556-E	CASE-NEUMB242CLN-7554-T
CASE-NEUYP226CPW-7454-E					CTRL-NEUMF089KLV-6978-E	CTRL-NEUMF089KLV-6976-T
CASE-NEUYP235ZLD-6226-E					CASE-NEUYC055XPZ-7013-E	CASE-NEUYC055XPZ-7011-T
CASE-NEUYT193FFG-6943-E					CASE-NEUUE852BB1-5809-E	CASE-NEUUE852BB1-5807-T
CASE-NEUYY225MNZ-5452-E					CASE-NEUDG272XWC-6173-E	CASE-NEUDG272XWC-6171-T
CASE-NEUYY614DN8-7619-E					CASE-NEUYY614DN8-7619-E	CASE-NEUYY614DN8-7617-T
CASE-NEUYY878JGP-6454-E					CASE-NEUBM949LA5-6757-E	CASE-NEUBM949LA5-6755-T
CASE-NEUZD231YZ6-6813-E					CTRL-NEUWN092BVG-6690-E	CTRL-NEUWN092BVG-6688-T
CASE-NEUZE432DZM-7801-E					CASE-NEUYG208KVV-6750-E	CASE-NEUYG208KVV-6748-T
CASE-NEUZF321EW4-6901-E					CASE-NEUAG766ULB-7612-E	CASE-NEUAG766ULB-7610-T
CASE-NEUZF473UEP-7542-E					CASE-NEUMN922PMZ-6282-E	CASE-NEUMN922PMZ-6280-T
CASE-NEUZJ053JGZ-7076-E					CTRL-NEURJ861MMD-5584-E	CTRL-NEURJ861MMD-5582-T
CASE-NEUZK054DP5-6841-E					CASE-NEUCB613CA9-6489-E	CASE-NEUCB613CA9-6487-T
CASE-NEUZN836GME-6068-E					CASE-NEUUP280KXL-6510-E	CASE-NEUUP280KXL-6508-T
CASE-NEUZN936HJ9-6117-E					CASE-NEUCV578DFJ-7549-E	CASE-NEUCV578DFJ-7547-T
CASE-NEUZP278MR4-6324-E					CASE-NEUVF888UHM-5605-E	CASE-NEUVF888UHM-5603-T
CASE-NEUZT557DHF-5612-E					CASE-NEUAZ394JEZ-7405-E	CASE-NEUAZ394JEZ-7403-T
CASE-NEUZT902WVB-6662-E					CASE-NEUZT902WVB-6662-E	CASE-NEUZT902WVB-6660-T
CASE-NEUZV656DD1-6054-E					CTRL-NEUZL045YD3-6559-E	CTRL-NEUZL045YD3-6557-T
CASE-NEUZW701NNF-6883-E					CASE-NEUBN979ZZ5-7605-E	CASE-NEUBN979ZZ5-7603-T
CASE-NEUZX521TKK-5795-E					CASE-NEUFH461AAN-7034-E	CASE-NEUFH461AAN-7032-T
CASE-NEUZX847VWV-6089-E					CASE-NEUWP426NBR-5442-E	CASE-NEUWP426NBR-5440-T
CASE-NEUZY128BJ2-7815-E					CASE-NEUKR376CW3-7097-E	CASE-NEUKR376CW3-7095-T
CASE-NEUZY975XKL-6573-E					CASE-NEUVR636VTP-6047-E	CASE-NEUVR636VTP-6045-T
CTRL-NEUAA485DZL-7577-E					CASE-NEUZX521TKK-5795-E	CASE-NEUZX521TKK-5793-T
CTRL-NEUAJ025JC3-5347-E					CASE-NEUWD946RDA-7521-E	CASE-NEUWD946RDA-7519-T
CTRL-NEUAJ928PAA-5777-E					CASE-NEUYL008GM4-5619-E	CASE-NEUYL008GM4-5617-T
CTRL-NEUCA748GF2-6005-E					CASE-NEUBK117YXL-5942-E	CASE-NEUBK117YXL-5940-T
CTRL-NEUCV136DHM-6152-E					CASE-NEUGW326BRV-5448-E	CASE-NEUGW326BRV-5447-T
CTRL-NEUCV809LL4-5858-E					CASE-NEUFX386KMB-6580-E	CASE-NEUFX386KMB-6578-T
CTRL-NEUDA782GW3-5686-E					CASE-NEUDP155HFH-6538-E	CASE-NEUDP155HFH-6536-T
CTRL-NEUDE949BP3-5437-E					CASE-NEUJA666PYD-5700-E	CASE-NEUJA666PYD-5698-T
CTRL-NEUDM126GNG-5693-E					CASE-NEUGR121TFD-6103-E	CASE-NEUGR121TFD-6101-T
CTRL-NEUDT762KUL-6908-E					CTRL-NEUDE949BP3-5437-E	CTRL-NEUDE949BP3-5436-T
CTRL-NEUEB210XRC-6964-E					CASE-NEUYG298CA9-6503-E	CASE-NEUYG298CA9-6501-T
CTRL-NEUEU392AE8-5212-E					CASE-NEUFV237VCZ-6401-E	CASE-NEUFV237VCZ-6399-T
CTRL-NEUEU392AE8-5213-E					CTRL-NEUXW311EFC-7055-E	CTRL-NEUXW311EFC-7053-T
CTRL-NEUEU392AE8-5214-E					CASE-NEUJL595JAZ-7111-E	CASE-NEUJL595JAZ-7109-T
CTRL-NEUEU392AE8-5215-E					CASE-NEUNR020KV6-7041-E	CASE-NEUNR020KV6-7039-T
CTRL-NEUEU392AE8-5216-E					CASE-NEUJL547WVQ-7717-E	CASE-NEUJL547WVQ-7715-T
CTRL-NEUEU392AE8-5287-E					CTRL-NEUXP955XW7-7433-E	CTRL-NEUXP955XW7-7431-T
CTRL-NEUEU392AE8-5298-E					CTRL-NEULL933JXY-6082-E	CTRL-NEULL933JXY-6080-T
CTRL-NEUEU392AE8-5354-E					CASE-NEUZF321EW4-6901-E	CASE-NEUZF321EW4-6899-T
CTRL-NEUEU392AE8-5424-E					CASE-NEUDM949BAR-6736-E	CASE-NEUDM949BAR-6734-T
CTRL-NEUEU392AE8-5482-E					CTRL-NEUVZ050YX7-5510-E	CTRL-NEUVZ050YX7-5508-T
CTRL-NEUEU392AE8-5496-E					CASE-NEUCD502BFU-7703-E	CASE-NEUCD502BFU-7701-T
CTRL-NEUEU392AE8-5563-E					CASE-NEUBW008RJ5-6630-E	CASE-NEUBW008RJ5-6628-T
CTRL-NEUEU392AE8-5630-E					CASE-NEUCF538BRM-6124-E	CASE-NEUCF538BRM-6122-T
CTRL-NEUEU392AE8-5784-E					CASE-NEURX909UL6-5707-E	CASE-NEURX909UL6-5705-T
CTRL-NEUEU392AE8-5837-E					CASE-NEUWD538KT3-5735-E	CASE-NEUWD538KT3-5733-T
CTRL-NEUEU392AE8-5907-E					CASE-NEUKD025JPF-5396-E	CASE-NEUKD025JPF-5394-T
CTRL-NEUEY565NWT-5577-E					CASE-NEUXH833LL4-6669-E	CASE-NEUXH833LL4-6667-T
CTRL-NEUFE306EFY-5477-E					CASE-NEUYC198DCR-6651-E	CASE-NEUYC198DCR-6649-T
CTRL-NEUFL733GX5-7759-E					CASE-NEUBD288RXQ-6429-E	CASE-NEUBD288RXQ-6427-T
CTRL-NEUFZ500KDB-5802-E					CTRL-NEUPW536ZKZ-6985-E	CTRL-NEUPW536ZKZ-6983-T
CTRL-NEUFZ508VBV-5558-E					CASE-NEUHB491NGF-6187-E	CASE-NEUHB491NGF-6185-T
CTRL-NEUHE723FGT-5935-E					CASE-NEUFB989DT1-5672-E	CASE-NEUFB989DT1-5670-T
CTRL-NEUHZ716BZ2-5637-E					CTRL-NEUFZ500KDB-5802-E	CTRL-NEUFZ500KDB-5800-T
CTRL-NEUJH290RH7-5368-E					CASE-NEULT851ENP-6608-E	CASE-NEULT851ENP-6606-T
CTRL-NEUJX341NDP-5900-E					CASE-NEUTB230DA3-6131-E	CASE-NEUTB230DA3-6129-T
CTRL-NEUKW131XJ2-5417-E					CASE-NEUKP160HX8-6876-E	CASE-NEUKP160HX8-6874-T
CTRL-NEULL933JXY-6082-E					CASE-NEUMH634MKT-6587-E	CASE-NEUMH634MKT-6585-T
CTRL-NEUMA002VLD-7118-E					CASE-NEUAP285GGU-6848-E	CASE-NEUAP285GGU-6846-T
CTRL-NEUMF089KLV-6978-E					CASE-NEUHT569HT1-7482-E	CASE-NEUHT569HT1-7480-T
CTRL-NEUML507PFJ-6971-E					CASE-NEUXE491RMM-5598-E	CASE-NEUXE491RMM-5596-T
CTRL-NEUMN061ATZ-5790-E					CASE-NEUAK401LJK-8172-E	CASE-NEUAK401LJK-8170-T
CTRL-NEUMT184NWC-6208-E					CASE-NEUET956RE3-7878-E	CASE-NEUET956RE3-7876-T
CTRL-NEUNC876ZB2-7500-E					CASE-NEULJ823EJD-7990-E	CASE-NEULJ823EJD-7988-T
CTRL-NEUNN472ACB-7675-E					CTRL-NEUXU356GN0-8158-E	CTRL-NEUXU356GN0-8156-T
CTRL-NEUNW343RXP-5865-E					CASE-NEUZY264DG9-7976-E	CASE-NEUZY264DG9-7974-T
CTRL-NEUPH301NNX-5830-E					CASE-NEUZE814JZF-8284-E	CASE-NEUZE814JZF-8282-T
CTRL-NEUPL878MTL-6345-E					CASE-NEUYB991JTA-8102-E	CASE-NEUYB991JTA-8100-T
CTRL-NEUPW536ZKZ-6985-E					CASE-NEUKA429GAC-8291-E	CASE-NEUKA429GAC-8289-T
CTRL-NEURJ861MMD-5584-E					CASE-NEUJT708HZL-8389-E	CASE-NEUJT708HZL-8387-T
CTRL-NEURV546WMW-7160-E					CASE-NEUCP068CPY-7321-E	CASE-NEUCP068CPY-7319-T
CTRL-NEUUV825HYF-5410-E					CASE-NEUJE592JXB-7279-E	CASE-NEUJE592JXB-7277-T
CTRL-NEUVZ050YX7-5510-E					CASE-NEUGJ714MMC-8004-E	CASE-NEUGJ714MMC-8002-T
CTRL-NEUWN092BVG-6690-E					CASE-NEUMX408BMF-7174-E	CASE-NEUMX408BMF-7172-T
CTRL-NEUWT164JRQ-6482-E					CASE-NEUZR615PKX-8193-E	CASE-NEUZR615PKX-8191-T
CTRL-NEUXC258VTR-6764-E					CASE-NEUGU254CLF-8095-E	CASE-NEUGU254CLF-8093-T
CTRL-NEUXP955XW7-7433-E					CASE-NEUPD015UWX-8298-E	CASE-NEUPD015UWX-8296-T
CTRL-NEUXW311EFC-7055-E					CASE-NEUTK103LA2-7195-E	CASE-NEUTK103LA2-7193-T
CTRL-NEUYM205MRL-5305-E					CASE-NEUAW408VMD-8382-E	CASE-NEUAW408VMD-8380-T
CTRL-NEUZL045YD3-6559-E					CASE-NEULP953KE7-8179-E	CASE-NEULP953KE7-8177-T
CASE-NEUAA295HHE-9012-E					CTRL-NEUXC738FB0-8249-E	CTRL-NEUXC738FB0-8247-T
CASE-NEUAD542VT0-9005-E					CASE-NEUUX639XV0-7272-E	CASE-NEUUX639XV0-7270-T
CASE-NEUAK233YVY-9805-E					CASE-NEUBC685FAA-8312-E	CASE-NEUBC685FAA-8310-T
CASE-NEUAK321NN1-9364-E					CASE-NEUWL486NRA-7244-E	CASE-NEUWL486NRA-7242-T
CASE-NEUAK401LJK-8172-E					CASE-NEUJZ466JA6-7300-E	CASE-NEUJZ466JA6-7298-T
CASE-NEUAN180JPP-10535-E					CASE-NEUAW339DLB-8200-E	CASE-NEUAW339DLB-8198-T
CASE-NEUAV181KYK-10633-E					CASE-NEURJ448YCV-7209-E	CASE-NEURJ448YCV-7207-T
CASE-NEUAW339DLB-8200-E					CASE-NEUKJ497WBB-7216-E	CASE-NEUKJ497WBB-7214-T
CASE-NEUAW408VMD-8382-E					CASE-NEUKY696CC9-7237-E	CASE-NEUKY696CC9-7235-T
CASE-NEUAY510EHC-9026-E					CASE-NEUGN050JVE-8305-E	CASE-NEUGN050JVE-8303-T
CASE-NEUBC622XYK-7983-E					CASE-NEUTV502UXV-7997-E	CASE-NEUTV502UXV-7995-T
CASE-NEUBC685FAA-8312-E					CASE-NEUEA186ZBL-7899-E	CASE-NEUEA186ZBL-7897-T
CASE-NEUBE218XDY-9434-E					CASE-NEUNP157FRQ-7356-E	CASE-NEUNP157FRQ-7354-T
CASE-NEUBL463FP2-9546-E					CASE-NEUWZ387HEM-7188-E	CASE-NEUWZ387HEM-7186-T
CASE-NEUCC219HJC-7745-E					CASE-NEUHT665KDA-7202-E	CASE-NEUHT665KDA-7200-T
CASE-NEUCF743MRA-8823-E					CASE-NEUHR975AFM-7349-E	CASE-NEUHR975AFM-7347-T
CASE-NEUCG029WWD-8837-E					CASE-NEUKK433LRC-8277-E	CASE-NEUKK433LRC-8275-T
CASE-NEUCP068CPY-7321-E					CASE-NEUCW352BPV-7258-E	CASE-NEUCW352BPV-7256-T
CASE-NEUCT440NYE-7251-E					CASE-NEUYK012ATK-8361-E	CASE-NEUYK012ATK-8359-T
CASE-NEUCW352BPV-7258-E					CASE-NEUWD781PHK-7335-E	CASE-NEUWD781PHK-7333-T
CASE-NEUCW678DB0-8445-E					CASE-NEUYC651BR2-8333-E	CASE-NEUYC651BR2-8331-T
CASE-NEUCX894KE1-8081-E					CASE-NEUHZ364FZW-8186-E	CASE-NEUHZ364FZW-8184-T
CASE-NEUDE422HTQ-8543-E					CASE-NEUVF488XCF-8375-E	CASE-NEUVF488XCF-8373-T
CASE-NEUDG795CBV-8844-E					CTRL-NEUPY789JV6-8431-E	CTRL-NEUPY789JV6-8429-T
CASE-NEUDP959KRY-9336-E					CASE-NEUBC622XYK-7983-E	CASE-NEUBC622XYK-7981-T
CASE-NEUDX561LX4-10430-E					CASE-NEUTJ673HVL-7906-E	CASE-NEUTJ673HVL-7904-T
CASE-NEUDZ810BCM-10444-E					CTRL-NEUTZ821KW9-7363-E	CTRL-NEUTZ821KW9-7361-T
CASE-NEUEA186ZBL-7899-E					CASE-NEULH618DXF-7181-E	CASE-NEULH618DXF-7179-T
CASE-NEUEE244GKF-8809-E					CASE-NEUXD265LJ8-8270-E	CASE-NEUXD265LJ8-8268-T
CASE-NEUEF261XG0-8550-E					CASE-NEUYR183FYF-7265-E	CASE-NEUYR183FYF-7263-T
CASE-NEUEH992VFV-9777-E					CASE-NEUVV115HWH-7230-E	CASE-NEUVV115HWH-7228-T
CASE-NEUEJ957JBT-9420-E					CTRL-NEUZR532AA4-8347-E	CTRL-NEUZR532AA4-8345-T
CASE-NEUEN831XWT-10605-E					CASE-NEUCT440NYE-7251-E	CASE-NEUCT440NYE-7249-T
CASE-NEUET956RE3-7878-E					CASE-NEUPJ837WUD-8109-E	CASE-NEUPJ837WUD-8107-T
CASE-NEUFD119MT2-7752-E					CTRL-NEUET121DA6-8060-E	CTRL-NEUET121DA6-8058-T
CASE-NEUFD132NHD-9756-E
CASE-NEUFE455EX1-8466-E
CASE-NEUFF238WXM-7829-E
CASE-NEUFF278LJX-8473-E
CASE-NEUFG869YDY-9427-E
CASE-NEUFP476KG9-8459-E
CASE-NEUGB272AKC-10612-E
CASE-NEUGC065VHR-8529-E
CASE-NEUGG227UP3-9791-E
CASE-NEUGH024UUP-8865-E
CASE-NEUGJ714MMC-8004-E
CASE-NEUGN050JVE-8305-E
CASE-NEUGU254CLF-8095-E
CASE-NEUGV456PJ3-9812-E
CASE-NEUGW642NZL-9763-E
CASE-NEUHF840YU1-10521-E
CASE-NEUHM968RHD-9861-E
CASE-NEUHP073VJ7-9511-E
CASE-NEUHR975AFM-7349-E
CASE-NEUHT665KDA-7202-E
CASE-NEUHW152ZWM-9406-E
CASE-NEUHZ364FZW-8186-E
CASE-NEUJA933JEL-9714-E
CASE-NEUJE592JXB-7279-E
CASE-NEUJN816RXV-9061-E
CASE-NEUJT708HZL-8389-E
CASE-NEUJU951LU2-10423-E
CASE-NEUJZ466JA6-7300-E
CASE-NEUKA429GAC-8291-E
CASE-NEUKG720EA0-8795-E
CASE-NEUKJ497WBB-7216-E
CASE-NEUKK433LRC-8277-E
CASE-NEUKM730FGA-10458-E
CASE-NEUKY696CC9-7237-E
CASE-NEUKZ850KXU-8522-E
CASE-NEULC153TP4-8515-E
CASE-NEULF280XLR-8760-E
CASE-NEULH618DXF-7181-E
CASE-NEULJ823EJD-7990-E
CASE-NEULK561EBB-9735-E
CASE-NEULP450TP2-9728-E
CASE-NEULP953KE7-8179-E
CASE-NEUMA411HJP-9371-E
CASE-NEUME929BY2-7661-E
CASE-NEUMN219VGE-9504-E
CASE-NEUMT422NBX-7871-E
CASE-NEUMW642ATG-9532-E
CASE-NEUMX408BMF-7174-E
CASE-NEUMZ780UKA-10514-E
CASE-NEUNM920DWJ-8998-E
CASE-NEUNP157FRQ-7356-E
CASE-NEUNY752LMG-8858-E
CASE-NEUPA955VWR-9462-E
CASE-NEUPD015UWX-8298-E
CASE-NEUPF731DTB-7591-E
CASE-NEUPJ837WUD-8109-E
CASE-NEUPT594ZWP-8725-E
CASE-NEUPU527GZL-9357-E
CASE-NEUPV284CP1-8711-E
CASE-NEURG151YBE-9742-E
CASE-NEURJ448YCV-7209-E
CASE-NEURT008RBN-8578-E
CASE-NEURT785NE0-9343-E
CASE-NEUTJ673HVL-7906-E
CASE-NEUTK103LA2-7195-E
CASE-NEUTK463RLW-9707-E
CASE-NEUTU977EF8-8718-E
CASE-NEUTV502UXV-7997-E
CASE-NEUTY409FWN-8802-E
CASE-NEUUC931RPR-10437-E
CASE-NEUUX639XV0-7272-E
CASE-NEUUZ691KHN-8452-E
CASE-NEUVE370BLZ-9721-E
CASE-NEUVF488XCF-8375-E
CASE-NEUVT326TRQ-9826-E
CASE-NEUVV115HWH-7230-E
CASE-NEUVY234LVB-8767-E
CASE-NEUWD781PHK-7335-E
CASE-NEUWL486NRA-7244-E
CASE-NEUWN755ZP7-8816-E
CASE-NEUWZ387HEM-7188-E
CASE-NEUXC114JYA-7822-E
CASE-NEUXD265LJ8-8270-E
CASE-NEUXL181CU4-10619-E
CASE-NEUXP246TBM-8739-E
CASE-NEUXP369PXA-8732-E
CASE-NEUXZ486GG5-8557-E
CASE-NEUXZ835CZN-9350-E
CASE-NEUYB991JTA-8102-E
CASE-NEUYC651BR2-8333-E
CASE-NEUYG636WT7-8564-E
CASE-NEUYK012ATK-8361-E
CASE-NEUYK661FBQ-10626-E
CASE-NEUYR183FYF-7265-E
CASE-NEUYY061XMC-9567-E
CASE-NEUYY493DR8-9441-E
CASE-NEUYZ462TBW-9525-E
CASE-NEUZE814JZF-8284-E
CASE-NEUZG964FAV-9068-E
CASE-NEUZP572KEZ-8753-E
CASE-NEUZR615PKX-8193-E
CASE-NEUZW291KJY-9455-E
CASE-NEUZX663FZ2-9413-E
CASE-NEUZY264DG9-7976-E
CASE-NEUZZ920RED-10542-E
CTRL-NEUAG120VWW-9483-E
CTRL-NEUCE403VM7-9490-E
CTRL-NEUCZ341KPG-10472-E
CTRL-NEUDD665KML-9595-E
CTRL-NEUDG422NK3-8781-E
CTRL-NEUDU173UHM-10486-E
CTRL-NEUDV570JJM-9075-E
CTRL-NEUEA702XRF-7286-E
CTRL-NEUEK795BLX-9033-E
CTRL-NEUET121DA6-8060-E
CTRL-NEUEU392AE8-10507-E
CTRL-NEUEU392AE8-10682-E
CTRL-NEUEU392AE8-5217-E
CTRL-NEUEU392AE8-5218-E
CTRL-NEUEU392AE8-5219-E
CTRL-NEUEU392AE8-5220-E
CTRL-NEUEU392AE8-5221-E
CTRL-NEUEU392AE8-5222-E
CTRL-NEUEU392AE8-5223-E
CTRL-NEUEU392AE8-5224-E
CTRL-NEUEU392AE8-5225-E
CTRL-NEUEU392AE8-5226-E
CTRL-NEUEU392AE8-5227-E
CTRL-NEUEU392AE8-5228-E
CTRL-NEUEU392AE8-5229-E
CTRL-NEUEU392AE8-5231-E
CTRL-NEUEU392AE8-5679-E
CTRL-NEUEU392AE8-5921-E
CTRL-NEUEU392AE8-6012-E
CTRL-NEUEU392AE8-6033-E
CTRL-NEUEU392AE8-6159-E
CTRL-NEUEU392AE8-6215-E
CTRL-NEUEU392AE8-6415-E
CTRL-NEUEU392AE8-6496-E
CTRL-NEUEU392AE8-6566-E
CTRL-NEUEU392AE8-6615-E
CTRL-NEUEU392AE8-6697-E
CTRL-NEUEU392AE8-6771-E
CTRL-NEUEU392AE8-6834-E
CTRL-NEUEU392AE8-6915-E
CTRL-NEUEU392AE8-6992-E
CTRL-NEUEU392AE8-7062-E
CTRL-NEUEU392AE8-7125-E
CTRL-NEUEU392AE8-7167-E
CTRL-NEUEU392AE8-7223-E
CTRL-NEUEU392AE8-7293-E
CTRL-NEUEU392AE8-7370-E
CTRL-NEUEU392AE8-7440-E
CTRL-NEUEU392AE8-7584-E
CTRL-NEUEU392AE8-7682-E
CTRL-NEUEU392AE8-7766-E
CTRL-NEUEU392AE8-7864-E
CTRL-NEUEU392AE8-8067-E
CTRL-NEUEU392AE8-8165-E
CTRL-NEUEU392AE8-8263-E
CTRL-NEUEU392AE8-8354-E
CTRL-NEUEU392AE8-8438-E
CTRL-NEUEU392AE8-8508-E
CTRL-NEUEU392AE8-8606-E
CTRL-NEUEU392AE8-8788-E
CTRL-NEUEU392AE8-8886-E
CTRL-NEUEU392AE8-9232-E
CTRL-NEUEU392AE8-9235-E
CTRL-NEUEU392AE8-9399-E
CTRL-NEUEU392AE8-9497-E
CTRL-NEUEU392AE8-9602-E
CTRL-NEUEU392AE8-9798-E
CTRL-NEUEU392AE8-9854-E
CTRL-NEUFK653ZB3-9082-E
CTRL-NEUFU823AF8-8774-E
CTRL-NEUHY905BUE-9581-E
CTRL-NEUJH928PGD-9378-E
CTRL-NEUJT190CXY-10668-E
CTRL-NEUKL758UHA-10479-E
CTRL-NEUKN040WKV-10570-E
CTRL-NEULM159CPG-8879-E
CTRL-NEUMC455JAR-8872-E
CTRL-NEUMF196GPV-9476-E
CTRL-NEUML513MX0-10556-E
CTRL-NEUNB744CAL-9385-E
CTRL-NEUPM433ADK-8599-E
CTRL-NEUPY789JV6-8431-E
CTRL-NEUTZ821KW9-7363-E
CTRL-NEUUX563RM1-9469-E
CTRL-NEUVH754FV9-10675-E
CTRL-NEUWD043UBM-10465-E
CTRL-NEUXC738FB0-8249-E
CTRL-NEUXU356GN0-8158-E
CTRL-NEUXY894VJR-7857-E
CTRL-NEUYA376UJ4-10493-E
CTRL-NEUZR532AA4-8347-E
CTRL-NEUZW913DKF-10563-E
CTRL-NEUZX866LAD-8501-E
